# Supplementary material for: Global analysis of the MATE gene family of metabolite transporters in tomato
Source: BMC Plant Biol. 2017 Oct 30;17:185. doi: 10.1186/s12870-017-1115-2 (PMC5663081; doi:10.1186/s12870-017-1115-2)
Supplement: Supplementary file 2 — TransportTP output for the MATE gene family genes identified in the S. lycopersicum genome. (XLSX 25 kb) [file 12870_2017_1115_MOESM2_ESM.xlsx]

## Sheet: TransportTP output_MATE
Locus	ITAG annotation	Protein size	Score	Blast_score	hmm_score	Tc_family	Family_name	subfamily	Protein_tms	Family_size	Family_tms	Family_tms_dev	Coincide	Manual curation of classification (1=likely to be a functional protein; 2=some minor red flags; 3=probably non-functional or not belonging to this gene family)	Nearest_protein	Domain_acc	Domain_evalue	Domain_desc	Near_swiss_protein	Swiss_evalue	Near_swiss_desc	Go_terms	Go_score	Go_desc	Confidence
Solyc01g094830.2.1	>Solyc01g094830.2.1 Receptor-like protein kinase IPR002528 Multi antimicrobial extrusion protein MatE	1245 aa	1.62333e-30	3.6e-60	0.732	2.A.66.	The Multidrug/Oligosaccharidyl-lipid/Polysaccharide (MOP) Flippase Superfamily	2.A.66.1.8	12	44	12.23	1.15	80	1	gnl|TC-DB|Q9SIA5	PF03151;	3e-032;	TPT Triose-phosphate Transporter family;	sp|O49725|PUP10_ARATH	2e-76	Probable purine permease 10 OS=Arabidopsis thaliana GN=PUP10 PE=2 SV=2	GO:0015211	2e-31	purine nucleoside transmembrane transporter activity	100
Solyc01g109310.2.1	>Solyc01g109310.2.1 Multidrug resistance protein mdtK IPR002528 Multi antimicrobial extrusion protein MatE	476 aa	5.43323e-33	2.4e-64	0.123	2.A.66.	The Multidrug/Oligosaccharidyl-lipid/Polysaccharide (MOP) Flippase Superfamily	2.A.66.1.6	12	44	12.23	1.15	100	1	gnl|TC-DB|Q9LUH2	PF00153; PF00153; PF00153; PF00153;	1e-070; 2e-023; 2e-026; 6e-022;	Mito_carr Mitochondrial carrier protein; Mito_carr Mitochondrial carrier protein; Mito_carr Mitochondrial carrier protein; Mito_carr Mitochondrial carrier protein;	sp|Q8BMD8|SCMC1_MOUSE	3e-21	Calcium-binding mitochondrial carrier protein SCaMC-1 OS=Mus musculus GN=Slc25a24 PE=2 SV=1	GO:0022857	1e-30	transmembrane transporter activity	100
Solyc01g109320.2.1	>Solyc01g109320.2.1 Multidrug resistance protein mdtK IPR002528 Multi antimicrobial extrusion protein MatE	497 aa	1.68167e-39	1.4e-75	0.00202	2.A.66.	The Multidrug/Oligosaccharidyl-lipid/Polysaccharide (MOP) Flippase Superfamily	2.A.66.1.6	12	44	12.23	1.15	100	1	gnl|TC-DB|Q9LUH2	PF00083; PF07690; PF07690;	2e-114; 8e-033; 2e-030;	Sugar_tr Sugar (and other) transporter; MFS_1 Major Facilitator Superfamily; MFS_1 Major Facilitator Superfamily;	sp|Q8GXR2|PLT6_ARATH	9e-175	Probable polyol transporter 6 OS=Arabidopsis thaliana GN=PLT6 PE=2 SV=2	GO:0015144	2e-176	carbohydrate transmembrane transporter activity	100
Solyc03g025190.2.1	>Solyc03g025190.2.1 Multidrug resistance protein mdtK IPR002528 Multi antimicrobial extrusion protein MatE	506 aa	4.52548e-33	1.6e-66	12.8	2.A.66.	The Multidrug/Oligosaccharidyl-lipid/Polysaccharide (MOP) Flippase Superfamily	2.A.66.1.8	12	44	12.23	1.15	100	1	gnl|TC-DB|Q9SIA5	PF00005; PF00005;	6e-045; 1e-043;	ABC_tran ABC transporter; ABC_tran ABC transporter;	sp|Q9AT00|NAP11_ARATH	6e-132	Non-intrinsic ABC protein 11, chloroplastic OS=Arabidopsis thaliana GN=NAP11 PE=2 SV=1	GO:0042626	1e-38	ATPase activity	100
Solyc03g025200.2.1	>Solyc03g025200.2.1 Multidrug resistance protein mdtK IPR002528 Multi antimicrobial extrusion protein MatE	475 aa	1.21309e-28	5.2e-59	283	2.A.66.	The Multidrug/Oligosaccharidyl-lipid/Polysaccharide (MOP) Flippase Superfamily	2.A.66.1.6	12	44	12.23	1.15	60	1	gnl|TC-DB|Q9LUH2	PF00083;	2e-005;	Sugar_tr Sugar (and other) transporter;	sp|Q5HRH0|PROP_STAEQ	4e-23	Putative proline/betaine transporter OS=Staphylococcus epidermidis (strain ATCC 35984 / RP62A) GN=proP PE=3 SV=1	GO:0015532	4e-17	alpha-ketoglutarate:hydrogen symporter activity	100
Solyc03g025210.2.1	>Solyc03g025210.2.1 Mate efflux family protein IPR002528 Multi antimicrobial extrusion protein MatE	494 aa	1.82538e-26	1.7e-52	1.96	2.A.66.	The Multidrug/Oligosaccharidyl-lipid/Polysaccharide (MOP) Flippase Superfamily	2.A.66.1.6	12	44	12.23	1.15	80	1	gnl|TC-DB|Q9LUH2	PF00664;	5e-010;	ABC_membrane ABC transporter transmembrane region;	sp|Q18164|DPYD_CAEEL	6e-18	Probable dihydropyrimidine dehydrogenase [NADP+] OS=Caenorhabditis elegans GN=C25F6.3 PE=2 SV=2	GO:0042626	5e-19	ATPase activity	100
Solyc03g025220.2.1	>Solyc03g025220.2.1 Multidrug resistance protein mdtK IPR002528 Multi antimicrobial extrusion protein MatE	505 aa	6.7964e-28	8.9e-57	51.9	2.A.66.	The Multidrug/Oligosaccharidyl-lipid/Polysaccharide (MOP) Flippase Superfamily	2.A.66.1.8	12	44	12.23	1.15	100	1	gnl|TC-DB|Q9SIA5	PF00146;	4e-071;	NADHdh NADH dehydrogenase;	sp|Q01300|NU1M_PETHY	7e-55	NADH-ubiquinone oxidoreductase chain 1 OS=Petunia hybrida GN=ND1 PE=3 SV=1				90.9091
Solyc03g025230.2.1	>Solyc03g025230.2.1 Multidrug resistance protein mdtK IPR002528 Multi antimicrobial extrusion protein MatE	500 aa	3.40029e-30	4.1e-62	282	2.A.66.	The Multidrug/Oligosaccharidyl-lipid/Polysaccharide (MOP) Flippase Superfamily	2.A.66.1.8	12	44	12.23	1.15	80	1	gnl|TC-DB|Q9SIA5	PF00520;	2e-023;	Ion_trans Ion transport protein;	sp|Q9S9N5|CNGC7_ARATH	6e-252	Putative cyclic nucleotide-gated ion channel 7 OS=Arabidopsis thaliana GN=CNGC7 PE=2 SV=1	GO:0005216	3e-249	ion channel activity	100
Solyc03g025240.1.1	>Solyc03g025240.1.1 Multidrug resistance protein mdtK IPR002528 Multi antimicrobial extrusion protein MatE	399 aa	7.25975e-18	5.4e-38	976	2.A.66.	The Multidrug/Oligosaccharidyl-lipid/Polysaccharide (MOP) Flippase Superfamily	2.A.66.1.6	9	44	12.23	1.15	60	1	gnl|TC-DB|Q9LUH2	PF00153; PF00153; PF00153; PF00153; PF00153;	5e-044; 8e-011; 4e-009; 7e-011; 3e-015;	Mito_carr Mitochondrial carrier protein; Mito_carr Mitochondrial carrier protein; Mito_carr Mitochondrial carrier protein; Mito_carr Mitochondrial carrier protein; Mito_carr Mitochondrial carrier protein;	sp|Q93XM7|MCAT_ARATH	8e-07	Mitochondrial carnitine/acylcarnitine carrier-like protein OS=Arabidopsis thaliana GN=BOU PE=1 SV=1	GO:0022857	2e-07	transmembrane transporter activity	100
Solyc03g025250.2.1	>Solyc03g025250.2.1 Multidrug resistance protein mdtK IPR002528 Multi antimicrobial extrusion protein MatE	501 aa	1.78774e-32	1.7e-63	0.188	2.A.66.	The Multidrug/Oligosaccharidyl-lipid/Polysaccharide (MOP) Flippase Superfamily	2.A.66.1.8	12	44	12.23	1.15	100	1	gnl|TC-DB|Q9SIA5	PF00854; PF00854; PF00854;	7e-045; 6e-041; 4e-005;	PTR2 POT family; PTR2 POT family; PTR2 POT family;	sp|Q9M817|PTR2X_ARATH	2e-82	Probable peptide transporter At1g52190 OS=Arabidopsis thaliana GN=At1g52190 PE=1 SV=1	GO:0015333	2e-15	peptide:hydrogen symporter activity	100
Solyc03g063730.2.1	>Solyc03g063730.2.1 Multidrug resistance protein mdtK IPR002528 Multi antimicrobial extrusion protein MatE	413 aa	2.69425e-20	1.7e-39	0.427	2.A.66.	The Multidrug/Oligosaccharidyl-lipid/Polysaccharide (MOP) Flippase Superfamily	2.A.66.1.6	11	44	12.23	1.15	100	1	gnl|TC-DB|Q9LUH2	PF03151;	5e-030;	TPT Triose-phosphate Transporter family;	sp|O49725|PUP10_ARATH	1e-64	Probable purine permease 10 OS=Arabidopsis thaliana GN=PUP10 PE=2 SV=2	GO:0015211	3e-36	purine nucleoside transmembrane transporter activity	100
Solyc04g074840.2.1	>Solyc04g074840.2.1 Multidrug resistance protein mdtK IPR002528 Multi antimicrobial extrusion protein MatE	503 aa	2.5044e-34	1.6e-69	39.2	2.A.66.	The Multidrug/Oligosaccharidyl-lipid/Polysaccharide (MOP) Flippase Superfamily	2.A.66.1.8	12	44	12.23	1.15	100	1	gnl|TC-DB|Q9SIA5	PF03169;	4e-012;	OPT OPT oligopeptide transporter protein;	sp|Q9SHY2|YSL7_ARATH	3e-20	Probable metal-nicotianamine transporter YSL7 OS=Arabidopsis thaliana GN=YSL7 PE=2 SV=1				100
Solyc04g074850.2.1	>Solyc04g074850.2.1 Multidrug resistance protein mdtK IPR002528 Multi antimicrobial extrusion protein MatE	482 aa	6.00383e-34	6.7e-70	538	2.A.66.	The Multidrug/Oligosaccharidyl-lipid/Polysaccharide (MOP) Flippase Superfamily	2.A.66.1.8	12	44	12.23	1.15	100	1	gnl|TC-DB|Q9SIA5	PF00499;	8e-036;	Oxidored_q3 NADH-ubiquinone/plastoquinone oxidoreductase;	sp|P60498|NU6M_BRACM	1e-100	NADH-ubiquinone oxidoreductase chain 6 OS=Brassica campestris GN=ND6 PE=2 SV=1				100
Solyc04g074860.2.1	>Solyc04g074860.2.1 Mate efflux family protein IPR002528 Multi antimicrobial extrusion protein MatE	569 aa	1.10616e-30	7.6e-60	0.161	2.A.66.	The Multidrug/Oligosaccharidyl-lipid/Polysaccharide (MOP) Flippase Superfamily	2.A.66.1.6	13	44	12.23	1.15	100	1	gnl|TC-DB|Q9LUH2	PF00005; PF00005; PF00005; PF00664; PF00664; PF00664;	3e-098; 3e-052; 6e-047; 2e-047; 3e-022; 3e-023;	ABC_tran ABC transporter; ABC_tran ABC transporter; ABC_tran ABC transporter; ABC_membrane ABC transporter transmembrane region; ABC_membrane ABC transporter transmembrane region; ABC_membrane ABC transporter transmembrane region;	sp|Q9LYS2|MRP14_ARATH	0	Multidrug resistance-associated protein 14 OS=Arabidopsis thaliana GN=MRP14 PE=2 SV=1	GO:0042626	0	ATPase activity	100
Solyc05g013450.2.1	>Solyc05g013450.2.1 Mate efflux family protein IPR002528 Multi antimicrobial extrusion protein MatE	515 aa	1.88468e-36	1.6e-69	0.00222	2.A.66.	The Multidrug/Oligosaccharidyl-lipid/Polysaccharide (MOP) Flippase Superfamily	2.A.66.1.8	13	44	12.23	1.15	100	1	gnl|TC-DB|Q9SIA5	PF01490;	4e-086;	Aa_trans Transmembrane amino acid transporter protein;				GO:0015399	0.003	primary active transmembrane transporter activity	100
Solyc05g013460.2.1	>Solyc05g013460.2.1 Multidrug resistance protein mdtK IPR002528 Multi antimicrobial extrusion protein MatE	514 aa	8.97552e-43	1.9e-78	4.24e-07	2.A.66.	The Multidrug/Oligosaccharidyl-lipid/Polysaccharide (MOP) Flippase Superfamily	2.A.66.1.8	12	44	12.23	1.15	100	1	gnl|TC-DB|Q9SIA5	PF00689; PF00689;	2e-016; 6e-012;	Cation_ATPase_C Cation transporting ATPase; Cation_ATPase_C Cation transporting ATPase;	sp|Q9M2L4|ACA11_ARATH	1e-21	Putative calcium-transporting ATPase 11, plasma membrane-type OS=Arabidopsis thaliana GN=ACA11 PE=2 SV=1	GO:0005388	4e-23	calcium-transporting ATPase activity	100
Solyc05g013470.2.1	>Solyc05g013470.2.1 Multidrug resistance protein mdtK IPR002528 Multi antimicrobial extrusion protein MatE	504 aa	4.97494e-41	1.5e-75	1.65e-06	2.A.66.	The Multidrug/Oligosaccharidyl-lipid/Polysaccharide (MOP) Flippase Superfamily	2.A.66.1.8	12	44	12.23	1.15	100	1	gnl|TC-DB|Q9SIA5				sp|Q4WVT3|MCH1_ASPFU	0.0006	Probable transporter mch1 OS=Aspergillus fumigatus GN=mch1 PE=3 SV=1				100
Solyc06g036130.2.1	>Solyc06g036130.2.1 Multidrug resistance protein mdtK IPR002528 Multi antimicrobial extrusion protein MatE	504 aa	7.83326e-37	5.2e-73	1.18	2.A.66.	The Multidrug/Oligosaccharidyl-lipid/Polysaccharide (MOP) Flippase Superfamily	2.A.66.1.8	12	44	12.23	1.15	100	1	gnl|TC-DB|Q9SIA5	PF00854; PF07690;	1e-118; 3e-009;	PTR2 POT family; MFS_1 Major Facilitator Superfamily;	sp|Q05085|CHL1_ARATH	3e-152	Nitrate/chlorate transporter OS=Arabidopsis thaliana GN=CHL1 PE=2 SV=1	GO:0015112	6e-154	nitrate transmembrane transporter activity	100
Solyc07g008410.2.1	>Solyc07g008410.2.1 Multidrug and toxin extrusion protein 1 IPR002528 Multi antimicrobial extrusion protein MatE	480 aa	4.15885e-39	2.3e-75	0.00752	2.A.66.	The Multidrug/Oligosaccharidyl-lipid/Polysaccharide (MOP) Flippase Superfamily	2.A.66.1.8	11	44	12.23	1.15	100	1	gnl|TC-DB|Q9SIA5	PF00916; PF01740;	6e-148; 1e-039;	Sulfate_transp Sulfate transporter family; STAS STAS domain;	sp|Q9SV13|SUT31_ARATH	2e-269	Sulfate transporter 3.1 OS=Arabidopsis thaliana GN=SULTR3;1 PE=2 SV=1	GO:0015116	4e-271	sulfate transmembrane transporter activity	100
Solyc10g051130.1.1	>Solyc10g051130.1.1 Multidrug resistance protein mdtK IPR002528 Multi antimicrobial extrusion protein MatE	478 aa	3.27261e-34	3e-70	357	2.A.66.	The Multidrug/Oligosaccharidyl-lipid/Polysaccharide (MOP) Flippase Superfamily	2.A.66.1.6	12	44	12.23	1.15	100	1	gnl|TC-DB|Q9LUH2	PF00005; PF00005; PF00005; PF00664; PF00664; PF00664;	5e-086; 6e-036; 5e-051; 6e-055; 1e-026; 2e-026;	ABC_tran ABC transporter; ABC_tran ABC transporter; ABC_tran ABC transporter; ABC_membrane ABC transporter transmembrane region; ABC_membrane ABC transporter transmembrane region; ABC_membrane ABC transporter transmembrane region;	sp|Q9LZJ5|MRP10_ARATH	0	Multidrug resistance-associated protein 10 OS=Arabidopsis thaliana GN=MRP10 PE=1 SV=1	GO:0042626	0	ATPase activity	100
Solyc10g080340.1.1	>Solyc10g080340.1.1 Mate efflux family protein IPR002528 Multi antimicrobial extrusion protein MatE	507 aa	2.48193e-30	3.5e-61	17.6	2.A.66.	The Multidrug/Oligosaccharidyl-lipid/Polysaccharide (MOP) Flippase Superfamily	2.A.66.1.6	12	44	12.23	1.15	60	1	gnl|TC-DB|Q9LUH2	PF00854;	3e-143;	PTR2 POT family;	sp|P46032|PTR2_ARATH	5e-181	Peptide transporter PTR2 OS=Arabidopsis thaliana GN=PTR2 PE=1 SV=1	GO:0015112	2e-107	nitrate transmembrane transporter activity	100
Solyc10g081260.1.1	>Solyc10g081260.1.1 Multidrug resistance protein mdtK IPR002528 Multi antimicrobial extrusion protein MatE	485 aa	2.77561e-34	1.8e-70	428	2.A.66.	The Multidrug/Oligosaccharidyl-lipid/Polysaccharide (MOP) Flippase Superfamily	2.A.66.1.6	11	44	12.23	1.15	60	1	gnl|TC-DB|Q9LUH2	PF05653; PF00892;	4e-199; 2e-006;	DUF803 Protein of unknown function (DUF803); DUF6 Integral membrane protein DUF6;	sp|Q3SWX0|NIPA2_BOVIN	2e-54	Non-imprinted in Prader-Willi/Angelman syndrome region protein 2 homolog OS=Bos taurus GN=NIPA2 PE=2 SV=1				100
Solyc11g010380.1.1	>Solyc11g010380.1.1 Mate efflux family protein IPR002528 Multi antimicrobial extrusion protein MatE	493 aa	1.67809e-34	3.2e-67	0.088	2.A.66.	The Multidrug/Oligosaccharidyl-lipid/Polysaccharide (MOP) Flippase Superfamily	2.A.66.1.6	11	44	12.23	1.15	80	1	gnl|TC-DB|Q9LUH2	PF00520; PF07885;	2e-033; 3e-015;	Ion_trans Ion transport protein; Ion_trans_2 Ion channel;	sp|Q38849|KAT2_ARATH	2e-200	Potassium channel KAT2 OS=Arabidopsis thaliana GN=KAT2 PE=1 SV=2	GO:0005242	5e-202	inward rectifier potassium channel activity	100
Solyc12g019320.1.1	>Solyc12g019320.1.1 Multidrug resistance protein mdtK IPR002528 Multi antimicrobial extrusion protein MatE	502 aa	3.13209e-34	1.8e-65	0.00545	2.A.66.	The Multidrug/Oligosaccharidyl-lipid/Polysaccharide (MOP) Flippase Superfamily	2.A.66.1.8	12	44	12.23	1.15	100	1	gnl|TC-DB|Q9SIA5	PF07690;	1e-011;	MFS_1 Major Facilitator Superfamily;	sp|Q6N075|MFSD5_HUMAN	8e-50	Major facilitator superfamily domain-containing protein 5 OS=Homo sapiens GN=MFSD5 PE=2 SV=2				100
Solyc02g032660.2.1	>Solyc02g032660.2.1 MATE efflux family protein expressed IPR002528 Multi antimicrobial extrusion protein MatE	504 aa	1.50947e-39	3.5e-77	0.0651	2.A.66.	The Multidrug/Oligosaccharidyl-lipid/Polysaccharide (MOP) Flippase Superfamily	2.A.66.1.8	12	44	12.23	1.15	100	1	gnl|TC-DB|Q9SIA5	PF00153; PF00153; PF00153; PF00153;	1e-085; 1e-021; 2e-034; 8e-031;	Mito_carr Mitochondrial carrier protein; Mito_carr Mitochondrial carrier protein; Mito_carr Mitochondrial carrier protein; Mito_carr Mitochondrial carrier protein;	sp|O95847|UCP4_HUMAN	4e-55	Mitochondrial uncoupling protein 4 OS=Homo sapiens GN=SLC25A27 PE=1 SV=1	GO:0022857	5e-58	transmembrane transporter activity	100
Solyc02g080480.2.1	>Solyc02g080480.2.1 Multidrug resistance protein mdtK IPR002528 Multi antimicrobial extrusion protein MatE	499 aa	7.89747e-42	3.3e-80	0.00189	2.A.66.	The Multidrug/Oligosaccharidyl-lipid/Polysaccharide (MOP) Flippase Superfamily	2.A.66.1.8	12	44	12.23	1.15	100	1	gnl|TC-DB|Q9SIA5	PF00999;	3e-089;	Na_H_Exchanger Sodium/hydrogen exchanger family;	sp|Q9P7I1|KHA1_SCHPO	1e-70	K(+)/H(+) antiporter 1 OS=Schizosaccharomyces pombe GN=kha1 PE=2 SV=1	GO:0005451	3e-266	monovalent cation:proton antiporter activity	100
Solyc02g080490.2.1	>Solyc02g080490.2.1 MATE efflux family protein expressed IPR002528 Multi antimicrobial extrusion protein MatE	504 aa	1.39642e-42	1.5e-83	0.13	2.A.66.	The Multidrug/Oligosaccharidyl-lipid/Polysaccharide (MOP) Flippase Superfamily	2.A.66.1.8	12	44	12.23	1.15	100	1	gnl|TC-DB|Q9SIA5	PF00083;	1e-006;	Sugar_tr Sugar (and other) transporter;	sp|Q8GXR2|PLT6_ARATH	2e-11	Probable polyol transporter 6 OS=Arabidopsis thaliana GN=PLT6 PE=2 SV=2	GO:0015144	3e-13	carbohydrate transmembrane transporter activity	100
Solyc07g052380.2.1	>Solyc07g052380.2.1 Multidrug resistance protein mdtK IPR002528 Multi antimicrobial extrusion protein MatE	503 aa	5.43507e-40	7e-78	0.0422	2.A.66.	The Multidrug/Oligosaccharidyl-lipid/Polysaccharide (MOP) Flippase Superfamily	2.A.66.1.8	12	44	12.23	1.15	100	1	gnl|TC-DB|Q9SIA5	PF00005;	3e-025;	ABC_tran ABC transporter;	sp|Q9XF19|NAP2_ARATH	5e-115	Non-intrinsic ABC protein 2 OS=Arabidopsis thaliana GN=NAP2 PE=2 SV=1	GO:0042626	5e-15	ATPase activity	100
Solyc12g005850.1.1	>Solyc12g005850.1.1 Multidrug resistance protein mdtK IPR002528 Multi antimicrobial extrusion protein MatE	512 aa	1.52381e-42	1.8e-81	0.00129	2.A.66.	The Multidrug/Oligosaccharidyl-lipid/Polysaccharide (MOP) Flippase Superfamily	2.A.66.1.8	12	44	12.23	1.15	100	1	gnl|TC-DB|Q9SIA5	PF00924;	1e-031;	MS_channel Mechanosensitive ion channel;	sp|P0AEB6|YNAI_ECO57	2e-15	MscS family inner membrane protein ynaI OS=Escherichia coli O157:H7 GN=ynaI PE=3 SV=1	GO:0005216	2e-12	ion channel activity	100
Solyc12g006360.1.1	>Solyc12g006360.1.1 Multidrug resistance protein mdtK IPR002528 Multi antimicrobial extrusion protein MatE	503 aa	3.43074e-44	1.1e-83	0.000107	2.A.66.	The Multidrug/Oligosaccharidyl-lipid/Polysaccharide (MOP) Flippase Superfamily	2.A.66.1.8	12	44	12.23	1.15	100	1	gnl|TC-DB|Q9SIA5	PF00909;	1e-073;	Ammonium_transp Ammonium Transporter Family;	sp|Q9M6N7|AMT2_ARATH	5e-154	Ammonium transporter 2 OS=Arabidopsis thaliana GN=AMT2 PE=1 SV=2	GO:0008519	1e-155	ammonium transmembrane transporter activity	100
Solyc02g063260.2.1	>Solyc02g063260.2.1 Multidrug resistance protein mdtK IPR015521 MATE family transporter related protein	492 aa	1.34596e-72	2.8e-132	6.47e-13	2.A.66.	The Multidrug/Oligosaccharidyl-lipid/Polysaccharide (MOP) Flippase Superfamily	2.A.66.1.8	12	44	12.23	1.15	100	1	gnl|TC-DB|Q9SIA5	PF01061; PF00005;	4e-056; 1e-047;	ABC2_membrane ABC-2 type transporter; ABC_tran ABC transporter;	sp|Q9MAH4|WBC10_ARATH	5e-117	Probable white-brown complex homolog protein 10 OS=Arabidopsis thaliana GN=WBC10 PE=3 SV=1	GO:0042626	1e-118	ATPase activity	100
Solyc02g063270.2.1	>Solyc02g063270.2.1 Multidrug and toxin extrusion protein 1 IPR015521 MATE family transporter related protein	454 aa	1.73032e-49	3e-88	9.98e-11	2.A.66.	The Multidrug/Oligosaccharidyl-lipid/Polysaccharide (MOP) Flippase Superfamily	2.A.66.1.8	12	44	12.23	1.15	100	1	gnl|TC-DB|Q9SIA5	PF02705;	0.0;	K_trans K;	sp|Q9M7J9|POT8_ARATH	0	Potassium transporter 8 OS=Arabidopsis thaliana GN=POT8 PE=2 SV=2				100
Solyc02g091050.2.1	>Solyc02g091050.2.1 Multidrug resistance protein mdtK IPR015521 MATE family transporter related protein	474 aa	2.07923e-67	5.6e-122	7.72e-13	2.A.66.	The Multidrug/Oligosaccharidyl-lipid/Polysaccharide (MOP) Flippase Superfamily	2.A.66.1.8	12	44	12.23	1.15	100	1	gnl|TC-DB|Q9SIA5	PF00702; PF00702;	5e-014; 6e-010;	Hydrolase haloacid dehalogenase-like hydrolase; Hydrolase haloacid dehalogenase-like hydrolase;	sp|Q9SX33|ALA9_ARATH	0	Putative phospholipid-transporting ATPase 9 OS=Arabidopsis thaliana GN=ALA9 PE=2 SV=1	GO:0015662	0	ATPase activity	100
Solyc02g091070.2.1	>Solyc02g091070.2.1 Multidrug resistance protein mdtK IPR015521 MATE family transporter related protein	471 aa	1.55692e-64	8e-121	3.03e-08	2.A.66.	The Multidrug/Oligosaccharidyl-lipid/Polysaccharide (MOP) Flippase Superfamily	2.A.66.1.8	12	44	12.23	1.15	100	1	gnl|TC-DB|Q9SIA5	PF00892; PF00892; PF00892;	2e-018; 2e-007; 2e-011;	DUF6 Integral membrane protein DUF6; DUF6 Integral membrane protein DUF6; DUF6 Integral membrane protein DUF6;	sp|Q6J163|5NG4_PINTA	7e-35	Auxin-induced protein 5NG4 OS=Pinus taeda PE=2 SV=1				100
Solyc02g091080.1.1	>Solyc02g091080.1.1 Multidrug resistance protein mdtK IPR015521 MATE family transporter related protein	507 aa	2.57721e-62	2.7e-114	2.46e-10	2.A.66.	The Multidrug/Oligosaccharidyl-lipid/Polysaccharide (MOP) Flippase Superfamily	2.A.66.1.8	12	44	12.23	1.15	80	1	gnl|TC-DB|Q9SIA5	PF01554; PF01554; PF01554;	4e-079; 2e-041; 7e-036;	MatE MatE; MatE MatE; MatE MatE;	sp|Q9LYT3|TT12_ARATH	2e-98	Protein TRANSPARENT TESTA 12 OS=Arabidopsis thaliana GN=TT12 PE=2 SV=1	GO:0015299	5e-100	solute:hydrogen antiporter activity	100
Solyc03g034400.2.1	>Solyc03g034400.2.1 Multidrug resistance protein mdtK IPR015521 MATE family transporter related protein	470 aa	1.26071e-72	1.8e-133	8.83e-12	2.A.66.	The Multidrug/Oligosaccharidyl-lipid/Polysaccharide (MOP) Flippase Superfamily	2.A.66.1.8	12	44	12.23	1.15	100	1	gnl|TC-DB|Q9SIA5	PF01061; PF00005;	4e-051; 7e-024;	ABC2_membrane ABC-2 type transporter; ABC_tran ABC transporter;	sp|Q8RXN0|WBC11_ARATH	2e-101	White-brown complex homolog protein 11 OS=Arabidopsis thaliana GN=WBC11 PE=2 SV=1	GO:0042626	6e-103	ATPase activity	100
Solyc03g112250.1.1	>Solyc03g112250.1.1 Multidrug and toxin extrusion protein 1 IPR015521 MATE family transporter related protein	489 aa	1.9105e-47	1e-86	3.65e-08	2.A.66.	The Multidrug/Oligosaccharidyl-lipid/Polysaccharide (MOP) Flippase Superfamily	2.A.66.1.8	12	44	12.23	1.15	100	1	gnl|TC-DB|Q9SIA5	PF00702;	1e-026;	Hydrolase haloacid dehalogenase-like hydrolase;	sp|Q9X5V3|ATCU_RHILV	5e-45	Copper-transporting P-type ATPase OS=Rhizobium leguminosarum bv. viciae GN=actP PE=1 SV=1	GO:0004008	6e-63	copper-exporting ATPase activity	100
Solyc03g112260.2.1	>Solyc03g112260.2.1 Mate efflux family protein IPR015521 MATE family transporter related protein	519 aa	2.33923e-50	8e-93	6.84e-08	2.A.66.	The Multidrug/Oligosaccharidyl-lipid/Polysaccharide (MOP) Flippase Superfamily	2.A.66.1.8	12	44	12.23	1.15	100	1	gnl|TC-DB|Q9SIA5	PF02535;	3e-114;	Zip ZIP Zinc transporter;	sp|Q38856|IRT1_ARATH	1e-114	Fe(2+) transport protein 1 OS=Arabidopsis thaliana GN=IRT1 PE=1 SV=1	GO:0005384;GO:0005385;GO:0015086	3e-116	cadmium ion transmembrane transporter activity	100
Solyc03g118960.1.1	>Solyc03g118960.1.1 Multidrug and toxin extrusion protein 1 IPR015521 MATE family transporter related protein	419 aa	5.22657e-16	5.9e-35	4630	2.A.66.	The Multidrug/Oligosaccharidyl-lipid/Polysaccharide (MOP) Flippase Superfamily	2.A.66.1.8	8	44	12.23	1.15	80	2	gnl|TC-DB|Q9SIA5	PF01061; PF00005;	4e-059; 7e-040;	ABC2_membrane ABC-2 type transporter; ABC_tran ABC transporter;	sp|Q9ZU35|WBC7_ARATH	5e-289	White-brown complex homolog protein 7 OS=Arabidopsis thaliana GN=WBC7 PE=1 SV=1	GO:0042626	1e-290	ATPase activity	100
Solyc03g118970.2.1	>Solyc03g118970.2.1 Multidrug resistance protein mdtK IPR015521 MATE family transporter related protein	495 aa	6.69701e-62	3.9e-113	1.15e-10	2.A.66.	The Multidrug/Oligosaccharidyl-lipid/Polysaccharide (MOP) Flippase Superfamily	2.A.66.1.8	12	44	12.23	1.15	100	1	gnl|TC-DB|Q9SIA5	PF02535;	2e-105;	Zip ZIP Zinc transporter;	sp|O81123|ZIP1_ARATH	2e-89	Zinc transporter 1 OS=Arabidopsis thaliana GN=ZIP1 PE=2 SV=1	GO:0005385	5e-91	zinc ion transmembrane transporter activity	100
Solyc04g007530.2.1	>Solyc04g007530.2.1 Multidrug resistance protein mdtK IPR015521 MATE family transporter related protein	481 aa	2.54912e-70	1.8e-128	3.61e-12	2.A.66.	The Multidrug/Oligosaccharidyl-lipid/Polysaccharide (MOP) Flippase Superfamily	2.A.66.1.8	12	44	12.23	1.15	100	1	gnl|TC-DB|Q9SIA5				sp|Q9ZQ89|UPS2_ARATH	3e-142	Ureide permease 2 OS=Arabidopsis thaliana GN=UPS2 PE=2 SV=2				100
Solyc04g007540.1.1	>Solyc04g007540.1.1 Multidrug resistance protein mdtK IPR015521 MATE family transporter related protein	480 aa	1.50599e-59	2.1e-108	1.08e-10	2.A.66.	The Multidrug/Oligosaccharidyl-lipid/Polysaccharide (MOP) Flippase Superfamily	2.A.66.1.8	12	44	12.23	1.15	100	1	gnl|TC-DB|Q9SIA5	PF01061; PF00005;	3e-052; 8e-045;	ABC2_membrane ABC-2 type transporter; ABC_tran ABC transporter;	sp|Q93YS4|WBC23_ARATH	6e-296	White-brown complex homolog protein 23 OS=Arabidopsis thaliana GN=WBC23 PE=2 SV=1	GO:0042626	1e-297	ATPase activity	100
Solyc04g009790.2.1	>Solyc04g009790.2.1 Multidrug resistance protein mdtK IPR015521 MATE family transporter related protein	1255 aa	9.21238e-49	9.8e-90	8.66e-08	2.A.66.	The Multidrug/Oligosaccharidyl-lipid/Polysaccharide (MOP) Flippase Superfamily	2.A.66.1.8	13	44	12.23	1.15	100	1	gnl|TC-DB|Q9SIA5	PF02705;	0.0;	K_trans K;	sp|O64769|POT11_ARATH	0	Potassium transporter 11 OS=Arabidopsis thaliana GN=POT11 PE=1 SV=1				100
Solyc05g008500.1.1	>Solyc05g008500.1.1 Mate efflux family protein IPR015521 MATE family transporter related protein	456 aa	4.52106e-50	2.8e-94	7.3e-06	2.A.66.	The Multidrug/Oligosaccharidyl-lipid/Polysaccharide (MOP) Flippase Superfamily	2.A.66.1.8	11	44	12.23	1.15	100	1	gnl|TC-DB|Q9SIA5	PF03169;	1e-193;	OPT OPT oligopeptide transporter protein;	sp|Q9SHY2|YSL7_ARATH	1e-280	Probable metal-nicotianamine transporter YSL7 OS=Arabidopsis thaliana GN=YSL7 PE=2 SV=1				100
Solyc05g008510.2.1	>Solyc05g008510.2.1 Multidrug resistance protein mdtK IPR015521 MATE family transporter related protein	478 aa	4.42493e-67	2e-122	9.79e-12	2.A.66.	The Multidrug/Oligosaccharidyl-lipid/Polysaccharide (MOP) Flippase Superfamily	2.A.66.1.8	12	44	12.23	1.15	100	1	gnl|TC-DB|Q9SIA5	PF01554; PF01554;	7e-018; 3e-010;	MatE MatE; MatE MatE;	sp|Q9LYT3|TT12_ARATH	4e-21	Protein TRANSPARENT TESTA 12 OS=Arabidopsis thaliana GN=TT12 PE=2 SV=1	GO:0015299	1e-22	solute:hydrogen antiporter activity	100
Solyc07g006730.2.1	>Solyc07g006730.2.1 Multidrug resistance protein mdtK IPR015521 MATE family transporter related protein	489 aa	6.19354e-52	1.4e-96	2.74e-07	2.A.66.	The Multidrug/Oligosaccharidyl-lipid/Polysaccharide (MOP) Flippase Superfamily	2.A.66.1.8	12	44	12.23	1.15	100	1	gnl|TC-DB|Q9SIA5	PF00892; PF00892; PF00892;	1e-028; 1e-017; 4e-010;	DUF6 Integral membrane protein DUF6; DUF6 Integral membrane protein DUF6; DUF6 Integral membrane protein DUF6;	sp|Q6J163|5NG4_PINTA	3e-24	Auxin-induced protein 5NG4 OS=Pinus taeda PE=2 SV=1				100
Solyc07g006740.2.1	>Solyc07g006740.2.1 Multidrug resistance protein mdtK IPR015521 MATE family transporter related protein	471 aa	5.81292e-51	3.1e-96	1.09e-05	2.A.66.	The Multidrug/Oligosaccharidyl-lipid/Polysaccharide (MOP) Flippase Superfamily	2.A.66.1.8	12	44	12.23	1.15	100	1	gnl|TC-DB|Q9SIA5	PF01545;	1e-080;	Cation_efflux Cation efflux family;	sp|Q9ZT63|MTP1_ARATH	9e-78	Metal tolerance protein 1 OS=Arabidopsis thaliana GN=MTP1 PE=1 SV=2	GO:0005385	2e-79	zinc ion transmembrane transporter activity	100
Solyc10g007100.2.1	>Solyc10g007100.2.1 Multidrug resistance protein mdtK IPR002528 Multi antimicrobial extrusion protein MatE	488 aa	2.3622e-75	1.8e-139	3.1e-11	2.A.66.	The Multidrug/Oligosaccharidyl-lipid/Polysaccharide (MOP) Flippase Superfamily	2.A.66.1.6	11	44	12.23	1.15	100	1	gnl|TC-DB|Q9LUH2	PF01554; PF01554; PF01554;	1e-082; 5e-040; 1e-040;	MatE MatE; MatE MatE; MatE MatE;	sp|Q3V050|S47A2_MOUSE	4e-38	Multidrug and toxin extrusion protein 2 OS=Mus musculus GN=Slc47a2 PE=1 SV=1	GO:0015299	3e-20	solute:hydrogen antiporter activity	100
Solyc10g007360.2.1	>Solyc10g007360.2.1 Multidrug resistance protein mdtK IPR002528 Multi antimicrobial extrusion protein MatE	482 aa	3.63153e-75	4.2e-141	3.14e-09	2.A.66.	The Multidrug/Oligosaccharidyl-lipid/Polysaccharide (MOP) Flippase Superfamily	2.A.66.1.6	12	44	12.23	1.15	100	1	gnl|TC-DB|Q9LUH2	PF01027;	1e-144;	UPF0005 Uncharacterised protein family UPF0005;				GO:0005253	1e-29	anion channel activity	100
Solyc10g007370.1.1	>Solyc10g007370.1.1 Multidrug resistance protein mdtK IPR002528 Multi antimicrobial extrusion protein MatE	547 aa	8.31805e-73	1.7e-133	4.07e-12	2.A.66.	The Multidrug/Oligosaccharidyl-lipid/Polysaccharide (MOP) Flippase Superfamily	2.A.66.1.6	12	44	12.23	1.15	100	1	gnl|TC-DB|Q9LUH2	PF02167;	5e-165;	Cytochrom_C1 Cytochrome C1 family;	sp|P25076|CY11_SOLTU	4e-171	Cytochrome c1-1, heme protein, mitochondrial OS=Solanum tuberosum GN=CYCL PE=2 SV=1	GO:0008121	2e-58	ubiquinol-cytochrome-c reductase activity	100
Solyc10g007380.1.1	>Solyc10g007380.1.1 Multidrug resistance protein mdtK IPR002528 Multi antimicrobial extrusion protein MatE	512 aa	5.49327e-73	4.1e-134	7.36e-12	2.A.66.	The Multidrug/Oligosaccharidyl-lipid/Polysaccharide (MOP) Flippase Superfamily	2.A.66.1.6	12	44	12.23	1.15	100	1	gnl|TC-DB|Q9LUH2	PF00664;	6e-025;	ABC_membrane ABC transporter transmembrane region;	sp|Q8RY46|TAP1_ARATH	3e-174	Antigen peptide transporter-like 1, chloroplastic OS=Arabidopsis thaliana GN=TAP1 PE=2 SV=1	GO:0042626	7e-176	ATPase activity	100
Solyc01g066560.2.1	>Solyc01g066560.2.1 Multidrug resistance protein mdtK IPR002528 Multi antimicrobial extrusion protein MatE	495 aa	5.86583e-16	8.8e-33	39.1	2.A.66.	The Multidrug/Oligosaccharidyl-lipid/Polysaccharide (MOP) Flippase Superfamily	2.A.66.1.15	12	44	12.23	1.15	100	1	gnl|TC-DB|Q5I0E9	PF02535;	6e-111;	Zip ZIP Zinc transporter;	sp|O81850|IRT2_ARATH	2e-102	Fe(2+) transport protein 2 OS=Arabidopsis thaliana GN=IRT2 PE=1 SV=1	GO:0005385	4e-104	zinc ion transmembrane transporter activity	100
Solyc02g090740.2.1	>Solyc02g090740.2.1 Multidrug resistance protein mdtK IPR002528 Multi antimicrobial extrusion protein MatE	505 aa	6.76018e-30	1e-60	45.7	2.A.66.	The Multidrug/Oligosaccharidyl-lipid/Polysaccharide (MOP) Flippase Superfamily	2.A.66.1.15	12	44	12.23	1.15	100	1	gnl|TC-DB|Q5I0E9	PF00230;	2e-091;	MIP Major intrinsic protein;	sp|Q40746|NIP11_ORYSJ	8e-107	Aquaporin NIP1-1 OS=Oryza sativa subsp. japonica GN=NIP1-1 PE=2 SV=1	GO:0015112	5e-22	nitrate transmembrane transporter activity	100
Solyc03g026230.1.1	>Solyc03g026230.1.1 Multidrug resistance protein mdtK IPR002528 Multi antimicrobial extrusion protein MatE	527 aa	7.50513e-28	7.9e-56	7.13	2.A.66.	The Multidrug/Oligosaccharidyl-lipid/Polysaccharide (MOP) Flippase Superfamily	2.A.66.1.8	11	44	12.23	1.15	80	1	gnl|TC-DB|Q9SIA5	PF04193; PF04193; PF04193;	2e-033; 3e-025; 1e-008;	PQ-loop PQ loop repeat; PQ-loop PQ loop repeat; PQ-loop PQ loop repeat;	sp|P57758|CTNS_ARATH	8e-109	Cystinosin homolog OS=Arabidopsis thaliana GN=At5g40670 PE=2 SV=1				100
Solyc04g076950.2.1	>Solyc04g076950.2.1 Multidrug resistance protein mdtK IPR002528 Multi antimicrobial extrusion protein MatE	550 aa	1.39642e-30	1.5e-60	1.3	2.A.66.	The Multidrug/Oligosaccharidyl-lipid/Polysaccharide (MOP) Flippase Superfamily	2.A.66.1.8	12	44	12.23	1.15	100	1	gnl|TC-DB|Q9SIA5				sp|Q8S403|PHO1_ARATH	1e-119	Putative phosphate transporter 1 OS=Arabidopsis thaliana GN=PHO1 PE=2 SV=1	GO:0015114	0.002	phosphate transmembrane transporter activity	100
Solyc06g035710.1.1	>Solyc06g035710.1.1 Multidrug resistance protein mdtK IPR002528 Multi antimicrobial extrusion protein MatE	520 aa	3.07636e-30	1.3e-58	0.0728	2.A.66.	The Multidrug/Oligosaccharidyl-lipid/Polysaccharide (MOP) Flippase Superfamily	2.A.66.1.8	13	44	12.23	1.15	80	1	gnl|TC-DB|Q9SIA5				sp|Q8S8W8|ATPB_ATRBE	5e-33	ATP synthase subunit beta, chloroplastic OS=Atropa belladonna GN=atpB PE=3 SV=1	GO:0046933	2e-27	hydrogen ion transporting ATP synthase activity	90.9091
Solyc06g060530.1.1	>Solyc06g060530.1.1 Multidrug resistance protein mdtK IPR002528 Multi antimicrobial extrusion protein MatE	487 aa	2.29085e-27	3.2e-56	164	2.A.66.	The Multidrug/Oligosaccharidyl-lipid/Polysaccharide (MOP) Flippase Superfamily	2.A.66.1.8	12	44	12.23	1.15	100	1	gnl|TC-DB|Q9SIA5	PF00854;	5e-137;	PTR2 POT family;	sp|P46032|PTR2_ARATH	5e-159	Peptide transporter PTR2 OS=Arabidopsis thaliana GN=PTR2 PE=1 SV=1	GO:0015112	6e-110	nitrate transmembrane transporter activity	100
Solyc08g005880.2.1	>Solyc08g005880.2.1 Multidrug resistance protein mdtK IPR002528 Multi antimicrobial extrusion protein MatE	534 aa	9.37337e-30	4.6e-59	1.91	2.A.66.	The Multidrug/Oligosaccharidyl-lipid/Polysaccharide (MOP) Flippase Superfamily	2.A.66.1.8	13	44	12.23	1.15	60	1	gnl|TC-DB|Q9SIA5	PF00122; PF00702; PF00403;	6e-072; 1e-028; 6e-007;	E1-E2_ATPase E1-E2 ATPase; Hydrolase haloacid dehalogenase-like hydrolase; HMA Heavy-metal-associated domain;	sp|Q9SZC9|AHM6_ARATH	2e-159	Putative copper-transporting ATPase PAA1 OS=Arabidopsis thaliana GN=PAA1 PE=2 SV=1	GO:0015662	0	ATPase activity	100
Solyc08g079730.1.1	>Solyc08g079730.1.1 Mate efflux family protein IPR002528 Multi antimicrobial extrusion protein MatE	480 aa	7.73731e-25	7.4e-53	8090	2.A.66.	The Multidrug/Oligosaccharidyl-lipid/Polysaccharide (MOP) Flippase Superfamily	2.A.66.1.8	12	44	12.23	1.15	100	1	gnl|TC-DB|Q9SIA5	PF03169;	2e-243;	OPT OPT oligopeptide transporter protein;	sp|O82485|OPT7_ARATH	0	Oligopeptide transporter 7 OS=Arabidopsis thaliana GN=OPT7 PE=2 SV=1	GO:0022857	5e-101	transmembrane transporter activity	100
Solyc08g080310.1.1	>Solyc08g080310.1.1 Multidrug resistance protein mdtK IPR002528 Multi antimicrobial extrusion protein MatE	494 aa	2.46577e-30	3.2e-59	0.19	2.A.66.	The Multidrug/Oligosaccharidyl-lipid/Polysaccharide (MOP) Flippase Superfamily	2.A.66.1.8	12	44	12.23	1.15	80	1	gnl|TC-DB|Q9SIA5	PF01094; PF00060; PF00497;	1e-080; 8e-080; 1e-009;	ANF_receptor Receptor family ligand binding region; Lig_chan Ligand-gated ion channel; SBP_bac_3 Bacterial extracellular solute-binding proteins;	sp|Q9C5V5|GLR28_ARATH	6e-224	Glutamate receptor 2.8 OS=Arabidopsis thaliana GN=GLR2.8 PE=2 SV=2	GO:0005217	1e-225	intracellular ligand-gated ion channel activity	100
Solyc09g018070.1.1	>Solyc09g018070.1.1 Multidrug resistance protein mdtK IPR002528 Multi antimicrobial extrusion protein MatE	466 aa	9.14986e-29	5.2e-56	0.161	2.A.66.	The Multidrug/Oligosaccharidyl-lipid/Polysaccharide (MOP) Flippase Superfamily	2.A.66.1.8	12	44	12.23	1.15	100	1	gnl|TC-DB|Q9SIA5	PF00122; PF00689; PF00702; PF00690;	3e-071; 5e-053; 1e-015; 2e-012;	E1-E2_ATPase E1-E2 ATPase; Cation_ATPase_C Cation transporting ATPase; Hydrolase haloacid dehalogenase-like hydrolase; Cation_ATPase_N Cation transporter/ATPase;	sp|Q9M2L4|ACA11_ARATH	0	Putative calcium-transporting ATPase 11, plasma membrane-type OS=Arabidopsis thaliana GN=ACA11 PE=2 SV=1	GO:0005388	0	calcium-transporting ATPase activity	100
Solyc11g016970.1.1	>Solyc11g016970.1.1 Multidrug resistance protein mdtK IPR002528 Multi antimicrobial extrusion protein MatE	472 aa	7e-23	1.4e-40	3.5e-05	2.A.66.	The Multidrug/Oligosaccharidyl-lipid/Polysaccharide (MOP) Flippase Superfamily	2.A.66.1.8	11	44	12.23	1.15	100	1	gnl|TC-DB|Q9SIA5	PF00005; PF00664;	4e-047; 1e-014;	ABC_tran ABC transporter; ABC_membrane ABC transporter transmembrane region;	sp|Q9LYS2|MRP14_ARATH	3e-178	Multidrug resistance-associated protein 14 OS=Arabidopsis thaliana GN=MRP14 PE=2 SV=1	GO:0042626	7e-180	ATPase activity	100
Solyc01g008420.2.1	>Solyc01g008420.2.1 Mate efflux family protein IPR002528 Multi antimicrobial extrusion protein MatE	536 aa	2.36854e-07	3.3e-17	1700	2.A.66.	The Multidrug/Oligosaccharidyl-lipid/Polysaccharide (MOP) Flippase Superfamily	2.A.66.1.4	12	44	12.23	1.15	60	1	gnl|TC-DB|P28303	PF00083; PF07690; PF07690;	8e-069; 1e-018; 3e-017;	Sugar_tr Sugar (and other) transporter; MFS_1 Major Facilitator Superfamily; MFS_1 Major Facilitator Superfamily;	sp|Q3ECP7|ERDL5_ARATH	6e-128	Sugar transporter ERD6-like 5 OS=Arabidopsis thaliana GN=At1g54730 PE=2 SV=2	GO:0015144	1e-129	carbohydrate transmembrane transporter activity	100
Solyc01g087150.2.1	>Solyc01g087150.2.1 Mate efflux family protein IPR002528 Multi antimicrobial extrusion protein MatE	525 aa	2.00499e-06	1.5e-14	268	2.A.66.	The Multidrug/Oligosaccharidyl-lipid/Polysaccharide (MOP) Flippase Superfamily	2.A.66.1.4	13	44	12.23	1.15	20	1	gnl|TC-DB|P28303	PF00892;	9e-009;	DUF6 Integral membrane protein DUF6;							100
Solyc01g110280.2.1	>Solyc01g110280.2.1 DNA-damage-inducible protein F IPR002528 Multi antimicrobial extrusion protein MatE	557 aa	5.16837e-89	5.3e-167	5.04e-11	2.A.66.	The Multidrug/Oligosaccharidyl-lipid/Polysaccharide (MOP) Flippase Superfamily	2.A.66.1.11	11	44	12.23	1.15	100	1	gnl|TC-DB|Q945F0	PF07690;	2e-009;	MFS_1 Major Facilitator Superfamily;	sp|Q6NUT3|CS028_HUMAN	8e-23	Uncharacterized MFS-type transporter C19orf28 OS=Homo sapiens GN=C19orf28 PE=2 SV=2				100
Solyc10g054110.1.1	>Solyc10g054110.1.1 MATE efflux family protein IPR002528 Multi antimicrobial extrusion protein MatE	375 aa	3.72693e-55	1.5e-106	0.000926	2.A.66.	The Multidrug/Oligosaccharidyl-lipid/Polysaccharide (MOP) Flippase Superfamily	2.A.66.1.11	6	44	12.23	1.15	60	2	gnl|TC-DB|Q945F0	PF01490;	7e-121;	Aa_trans Transmembrane amino acid transporter protein;				GO:0015399	1e-135	primary active transmembrane transporter activity	100
Solyc11g065820.1.1	>Solyc11g065820.1.1 Mate efflux family protein IPR002528 Multi antimicrobial extrusion protein MatE	510 aa	1.07434e-06	2.9e-15	398	2.A.66.	The Multidrug/Oligosaccharidyl-lipid/Polysaccharide (MOP) Flippase Superfamily	2.A.66.1.4	12	44	12.23	1.15	40	1	gnl|TC-DB|P28303				sp|Q8R0J8|GNTK_MOUSE	2e-23	Probable gluconokinase OS=Mus musculus PE=2 SV=2	GO:0015418	0.013	quaternary-ammonium-compound-transporting ATPase activity	81.8182
