# Supplementary material for: Global analysis of the MATE gene family of metabolite transporters in tomato
Source: BMC Plant Biol. 2017 Oct 30;17:185. doi: 10.1186/s12870-017-1115-2 (PMC5663081; doi:10.1186/s12870-017-1115-2)
Supplement: Supplementary file 4 — Identification and annotation of transcriptional regulators in tomato. (XLSX 1403 kb) [file 12870_2017_1115_MOESM4_ESM.xlsx]

## Sheet: Tomato-PlantTFcat-output
Sequence_Acc	Locus	Protein Family	Functional Category	InterPro Domains	Original Annotation (ITAG 3.10)
Solyc00g005096.1.1	Solyc00g005096	Nin-like	transcription factor	IPR003035	RWP-RK domain-containing protein (AHRD V3.3 *-* AT1G18790.1)
Solyc00g006593.1.1	Solyc00g006593	CHROMO-DOMAIN	chromatin remodeling & transcriptional activation	IPR000953,IPR016197	LOW QUALITY:Retrotransposable element Tf2 (AHRD V3.3 *-* A0A151S0S7_CAJCA)
Solyc00g007220.3.1	Solyc00g007220	C2H2	transcription factor	IPR001841,IPR013083,IPR018957	RING/U-box superfamily protein (AHRD V3.3 *** AT1G20823.1)
Solyc00g007330.2.1	Solyc00g007330	C3H	transcription factor	IPR000571	LOW QUALITY:Zinc finger transcription factor 1
Solyc00g007450.1.1	Solyc00g007450	C3H	transcription factor	IPR000571	LOW QUALITY:Zinc finger transcription factor 2
Solyc00g010525.1.1	Solyc00g010525	CCHC(Zn)	transcription factor interactor and regulator	IPR001878	Tetratricopeptide repeat (TPR)-like superfamily protein (AHRD V3.3 --* AT5G46400.3)
Solyc00g012700.2.1	Solyc00g012700	FAR	transcription factor	IPR004330	LOW QUALITY:FAR1 DNA-binding domain protein (AHRD V3.3 *** G7JKD1_MEDTR)
Solyc00g014800.1.1	Solyc00g014800	C2H2	transcription factor	IPR007087,IPR015880	Zinc finger family protein (AHRD V3.3 *-* B9GFF8_POPTR)
Solyc00g015730.2.1	Solyc00g015730	C2H2	transcription factor	IPR007087,IPR015880	LOW QUALITY:Zinc finger family protein (AHRD V3.3 *-* D7LKF9_ARALL)
Solyc00g017880.1.1	Solyc00g017880	JmjC	transcription factor & chromatin remodeling &Metalloenzymes	IPR003347	LOW QUALITY:DNA mismatch repair protein (AHRD V3.3 *-* Q6DQL7_PETHY)
Solyc00g020970.1.1	Solyc00g020970	C2H2	transcription factor	IPR001841	LOW QUALITY:RING/U-box superfamily protein (AHRD V3.3 *-* AT5G45290.2)
Solyc00g024150.3.1	Solyc00g024150	Tc-PD	transcription coactivator	IPR001533	Transcriptional coactivator/pterin dehydratase (AHRD V3.3 *** AT5G51110.1)
Solyc00g024160.2.1	Solyc00g024160	C2H2	transcription factor	IPR001841	LOW QUALITY:SBP (S-ribonuclease binding protein) family protein (AHRD V3.3 *** AT4G17680.1)
Solyc00g024690.2.1	Solyc00g024690	C2C2-Dof	transcription factor	IPR003851	Dof zinc finger protein (AHRD V3.3 *-* W9S882_9ROSA)
Solyc00g025650.2.1	Solyc00g025650	CCHC(Zn)	transcription factor interactor and regulator	IPR001878	LOW QUALITY:Retrovirus-related Pol polyprotein from transposon TNT 1-94 (AHRD V3.3 *-* A0A151UET3_CAJCA)
Solyc00g027670.2.1	Solyc00g027670	WD40-like	transcription factor	IPR001680,IPR017986	LOW QUALITY:WD-40 repeat family protein (AHRD V3.3 *-* D7LKF0_ARALL)
Solyc00g029290.1.1	Solyc00g029290	HMG	chromatin remodeling & transcriptional activation	IPR009071	LOW QUALITY:High mobility group protein (AHRD V3.3 *-* A8HXE1_CHLRE)
Solyc00g035010.1.1	Solyc00g035010	C2H2	transcription factor	IPR015880	LOW QUALITY:30S ribosomal protein S4, chloroplastic (AHRD V3.3 --* RR4_OSTTA)
Solyc00g036320.2.1	Solyc00g036320	ARID	transcription factor & chromatin remodeling	IPR001606	ARID/BRIGHT DNA-binding domain-containing protein (AHRD V3.3 *-* AT1G76510.4)
Solyc00g036968.1.1	Solyc00g036968	Znf-B	transcription factor interactor and regulator	IPR000315,IPR006734	PLATZ transcription factor family protein (AHRD V3.3 *** A0A061EE86_THECC)
Solyc00g036968.1.1	Solyc00g036968	PLATZ	putative novel transcription repressor	IPR000315,IPR006734	PLATZ transcription factor family protein (AHRD V3.3 *** A0A061EE86_THECC)
Solyc00g050430.3.1	Solyc00g050430	bHLH	transcription factor	IPR011598	bHLH transcription factor 073
Solyc00g055950.1.1	Solyc00g055950	RR-A-type	response regulator and putative novel transcription factor	IPR001789	LOW QUALITY:Pseudo-response regulator (AHRD V3.3 *-* H7CGQ8_9POAL)
Solyc00g057280.1.1	Solyc00g057280	B3-Domain	transcription factor	IPR003340	LOW QUALITY:B3 domain-containing protein (AHRD V3.3 *-* W9S5V1_9ROSA)
Solyc00g059100.3.1	Solyc00g059100	WD40-like	transcription factor	IPR001680,IPR017986	Transducin/WD40 repeat protein (AHRD V3.3 *-* G7KD13_MEDTR)
Solyc00g068985.1.1	Solyc00g068985	C2H2	transcription factor	IPR015880	Zinc finger protein, putative (AHRD V3.3 --* A0A061G9A1_THECC)
Solyc00g072805.1.1	Solyc00g072805	CCHC(Zn)	transcription factor interactor and regulator	IPR001878	Retrovirus-related Pol polyprotein from transposon TNT 1-94 (AHRD V3.3 *-* A0A151RDV9_CAJCA)
Solyc00g075030.3.1	Solyc00g075030	CCHC(Zn)	transcription factor interactor and regulator	IPR001878	Retrovirus-related Pol polyprotein from transposon TNT 1-94 (AHRD V3.3 *-* A0A151T437_CAJCA)
Solyc00g084870.3.1	Solyc00g084870	TCP	transcription factor	IPR005333	TCP transcription factor 19 (AHRD V3.3 *** G3BGV9_SOLLC)
Solyc00g099580.2.1	Solyc00g099580	Homobox-WOX	transcription factor	IPR001356,IPR009057	Homeobox-leucine zipper family protein (AHRD V3.3 *-* B9GU68_POPTR)
Solyc00g107050.1.1	Solyc00g107050	Hap3/NF-YB	transcription factor	IPR003958,IPR009072	Nuclear transcription factor Y subunit C-4 (AHRD V3.3 *-* NFYC4_ARATH)
Solyc00g110070.2.1	Solyc00g110070	C2H2	transcription factor	IPR007087,IPR013087,IPR015880	LOW QUALITY:beta-hexosaminidase 2 (AHRD V3.3 --* AT1G05590.3)
Solyc00g110370.1.1	Solyc00g110370	Homeodomain-LIKE	transcription regulator	IPR009057	LOW QUALITY:ZF-HD homeobox protein (AHRD V3.3 --* A0A0B2PG51_GLYSO)
Solyc00g117450.2.1	Solyc00g117450	STY-LRP1	transcription factor	IPR006510,IPR007818	Lateral root primordium protein-related, putative (AHRD V3.3 *-* A0A061DFV6_THECC)
Solyc00g133110.2.1	Solyc00g133110	CCHC(Zn)	transcription factor interactor and regulator	IPR001878	Transposon protein, putative, Mutator sub-class (AHRD V3.3 *-* Q7XE42_ORYSJ)
Solyc00g136260.1.1	Solyc00g136260	C2H2	transcription factor	IPR001841,IPR018957	RING/U-box superfamily protein (AHRD V3.3 *** A0A061FKT7_THECC)
Solyc00g154980.1.1	Solyc00g154980	EIL	transcription factor	IPR006957,IPR023278	Ethylene insensitive 3 family protein (AHRD V3.3 *** AT5G10120.1),Pfam:PF04873
Solyc00g179240.2.1	Solyc00g179240	MADS-type1	transcription factor	IPR002100	MADS-box transcription factor (AHRD V3.3 *-* Q1EMR8_PLAMJ)
Solyc00g198360.1.1	Solyc00g198360	C3H	transcription factor	IPR000571	LOW QUALITY:Zinc finger transcription factor 4
Solyc00g217560.1.1	Solyc00g217560	TCP	transcription factor	IPR005333,IPR017887	Transcription factor, TCP (AHRD V3.3 *-* A0A103Y4W6_CYNCS)
Solyc00g217960.1.1	Solyc00g217960	C2H2	transcription factor	IPR001841,IPR013083,IPR018957	LOW QUALITY:RING/U-box superfamily protein (AHRD V3.3 *-* AT1G49200.1)
Solyc00g255510.1.1	Solyc00g255510	NAM	transcription factor	IPR003441	LOW QUALITY:NAC domain-containing protein (AHRD V3.3 *-* A0A059ZXJ2_BOENI)
Solyc00g270510.1.1	Solyc00g270510	Hap3/NF-YB	transcription factor	IPR003958,IPR009072	Transcription factor (AHRD V3.3 *-* A0A0H5LIB4_COFCA)
Solyc00g300730.2.1	Solyc00g300730	C2H2	transcription factor	IPR001841	LOW QUALITY:E3 ubiquitin-protein ligase (AHRD V3.3 *-* H8WVC3_LOTJA)
Solyc01g005060.3.1	Solyc01g005060	C2H2	transcription factor	IPR007087,IPR015880	Zinc finger family protein (AHRD V3.3 *** B9HJL4_POPTR)
Solyc01g005130.2.1	Solyc01g005130	C2H2	transcription factor	IPR007087,IPR015880	Zinc finger protein, putative (AHRD V3.3 *** B9SNH3_RICCO)
Solyc01g005200.2.1	Solyc01g005200	C2H2	transcription factor	IPR007087,IPR013087,IPR015880	Zinc finger family protein (AHRD V3.3 *-* U7E1E1_POPTR)
Solyc01g005385.1.1	Solyc01g005385	SET	chromatin remodeling	IPR001214	Histone-lysine N-methyltransferase setd3 (AHRD V3.3 *** A0A0B0MR23_GOSAR)
Solyc01g005440.3.1	Solyc01g005440	TIFY	transcription factor	IPR010399	Jasmonate ZIM-domain protein 3 (AHRD V3.3 *** B2XVS2_SOLLC)
Solyc01g005630.2.1	Solyc01g005630	AP2-EREBP	transcription factor	IPR001471	Ethylene-responsive transcription factor (AHRD V3.3 *** W9SBA4_9ROSA)
Solyc01g005660.2.1	Solyc01g005660	MYB-HB-like	transcription factor	IPR001005,IPR009057,IPR015495	R2R3MYB transcription factor 5
Solyc01g005700.3.1	Solyc01g005700	CCHC(Zn)	transcription factor interactor and regulator	IPR001878,IPR006564	Mutator-like transposase-like protein (AHRD V3.3 *** Q9FI74_ARATH)
Solyc01g006100.3.1	Solyc01g006100	CHROMO-DOMAIN	chromatin remodeling & transcriptional activation	IPR000953,IPR016197	cytosine-5 DNA methyltransferase1L
Solyc01g006190.3.1	Solyc01g006190	C2H2	transcription factor	IPR001841,IPR013083	E3 ubiquitin-protein ligase (AHRD V3.3 *** K4ASI5_SOLLC)
Solyc01g006210.3.1	Solyc01g006210	PHD	chromatin regulator	IPR001841,IPR001965	Non-structural maintenance of chromosomes element 1 (AHRD V3.3 *** A0A118K055_CYNCS)
Solyc01g006220.2.1	Solyc01g006220	SET	chromatin remodeling	IPR001214	Histone-lysine N-methyltransferase (AHRD V3.3 *** A0A072UKT3_MEDTR)
Solyc01g006650.2.1	Solyc01g006650	EIL	transcription factor	IPR006957,IPR023278	ETHYLENE INSENSITIVE 3-like 3 protein (AHRD V3.3 *** A0A0B2RCL4_GLYSO)
Solyc01g006660.2.1	Solyc01g006660	JmjC	transcription factor & chromatin remodeling &Metalloenzymes	IPR003347	Subtilisin-like protease (AHRD V3.3 *** A0A0B2PIS0_GLYSO)
Solyc01g006810.3.1	Solyc01g006810	C2H2	transcription factor	IPR001841,IPR013083,IPR018957	RING/U-box superfamily protein (AHRD V3.3 --* AT5G15790.5)
Solyc01g006880.3.1	Solyc01g006880	SET	chromatin remodeling	IPR001214	Histone-lysine N-methyltransferase (AHRD V3.3 *-* A0A0K9P7Q5_ZOSMR)
Solyc01g006910.3.1	Solyc01g006910	C2H2	transcription factor	IPR001841,IPR018957	RING/U-box superfamily protein (AHRD V3.3 *** AT5G06490.1)
Solyc01g006930.3.1	Solyc01g006930	Hap2/NF-YA	transcription factor	IPR001289	Nuclear transcription factor Y subunit A-10, putative (AHRD V3.3 *** A0A061EVQ6_THECC)
Solyc01g006993.1.1	Solyc01g006993	C2C2-Dof	transcription factor	IPR003851	Dof zinc finger protein (AHRD V3.3 *-* W9S694_9ROSA)
Solyc01g006997.1.1	Solyc01g006997	C2C2-Dof	transcription factor	IPR003851	Dof zinc finger protein (AHRD V3.3 *** W9S694_9ROSA)
Solyc01g007060.3.1	Solyc01g007060	BTB-POZ	chromatin remodeling & transcription regulator	IPR000210	BTB/POZ domain-containing protein (AHRD V3.3 *** AT3G05675.3)
Solyc01g007070.3.1	Solyc01g007070	Homobox-WOX	transcription factor	IPR001356,IPR006563,IPR008422,IPR009057	BEL1-like homeodomain protein 1 (AHRD V3.3 *** A0A151SQ36_CAJCA)
Solyc01g007070.3.1	Solyc01g007070	Homeodomain-TALE-BEL	transcription factor	IPR001356,IPR006563,IPR008422,IPR009057	BEL1-like homeodomain protein 1 (AHRD V3.3 *** A0A151SQ36_CAJCA)
Solyc01g007760.3.1	Solyc01g007760	E2F-DP	transcription factor	IPR003316,IPR015633	Transcription factor E2F (AHRD V3.3 *** Q9LEL4_DAUCA)
Solyc01g007895.1.1	Solyc01g007895	bHLH	transcription factor	IPR011598	basic helix-loop-helix (bHLH) DNA-binding superfamily protein (AHRD V3.3 *-* AT1G31050.6)
Solyc01g008120.3.1	Solyc01g008120	PHD	chromatin regulator	IPR000197,IPR001841,IPR001965,IPR011011,IPR013178,IPR019787	Histone acetyltransferase (AHRD V3.3 *** A0A0U5B4W5_TOBAC)
Solyc01g008170.3.1	Solyc01g008170	C3H	transcription factor	IPR000571	Zinc finger transcription factor 5
Solyc01g008230.3.1	Solyc01g008230	TCP	transcription factor	IPR005333	TCP transcription factor 15
Solyc01g008490.3.1	Solyc01g008490	Hap2/NF-YA	transcription factor	IPR001289	Nuclear transcription factor Y subunit (AHRD V3.3 *-* A0A0K9P8V1_ZOSMR)
Solyc01g008600.3.1	Solyc01g008600	C3H	transcription factor	IPR000571	Zinc finger transcription factor 6
Solyc01g008730.3.1	Solyc01g008730	bZIP	transcription factor	IPR004827,IPR011616,IPR011700	BZIP transcription factor (AHRD V3.3 *** Q9SQK1_TOBAC)
Solyc01g008800.2.1	Solyc01g008800	C2H2	transcription factor	IPR001841,IPR018957	disease resistance protein (TIR-NBS-LRR class) (AHRD V3.3 *** AT5G17680.1)
Solyc01g008880.2.1	Solyc01g008880	AP2-EREBP	transcription factor	IPR001471	Solanum lycopersicum Cytokinin Response Factor 8
Solyc01g008890.3.1	Solyc01g008890	AP2-EREBP	transcription factor	IPR001471	Solanum lycopersicum Cytokinin Response Factor 3
Solyc01g008910.2.1	Solyc01g008910	GRAS	transcription factor	IPR005202	Scarecrow-like transcription factor 3 family protein (AHRD V3.3 *** B9HP16_POPTR)
Solyc01g008960.3.1	Solyc01g008960	PAZ-Argonaute	post-transcriptional gene silencing	IPR003100,IPR012337	Argonaute 4a
Solyc01g008977.1.1	Solyc01g008977	bZIP	transcription factor	IPR004827,IPR011616,IPR011700	BZIP transcription factor (AHRD V3.3 *-* A0A072UF45_MEDTR)
Solyc01g009000.3.1	Solyc01g009000	C2H2	transcription factor	IPR001841,IPR018957	RING/U-box superfamily protein (AHRD V3.3 *** AT3G56580.3)
Solyc01g009060.3.1	Solyc01g009060	BTB-POZ-MATH	chromatin remodeling & transcription regulator	IPR000210,IPR002083,IPR011333	BTB-POZ and MATH domain protein (AHRD V3.3 *** B9VXZ7_CAPAN)
Solyc01g009070.3.1	Solyc01g009070	MYB-HB-like	transcription factor	IPR001005,IPR009057,IPR015495	gamyb-like 1
Solyc01g009080.3.1	Solyc01g009080	FHA-SMAD	transcription factor interactor and regulator	IPR008984	Zeaxanthin epoxidase, chloroplastic (AHRD V3.3 *** A0A0B0MK82_GOSAR)
Solyc01g009170.3.1	Solyc01g009170	EIL	transcription factor	IPR006957,IPR023278	EIL-EIN3/EIL
Solyc01g009440.2.1	Solyc01g009440	AP2-EREBP	transcription factor	IPR001471	C-repeat binding factor 1 (AHRD V3.3 *** A0A077B5X4_9ROSI)
Solyc01g009510.2.1	Solyc01g009510	bZIP	transcription factor	IPR004827,IPR011616,IPR011700	BZIP transcription factor (AHRD V3.3 *-* A0A142CR61_9FABA)
Solyc01g009645.1.1	Solyc01g009645	MYB-HB-like	transcription factor	IPR001005,IPR009057,IPR015495	MYB-related transcription factor (AHRD V3.3 *** A0A059PSP5_SALMI)
Solyc01g009730.2.1	Solyc01g009730	TIFY	transcription factor	IPR010399	Protein TIFY 9 (AHRD V3.3 --* A0A1D1YYH8_9ARAE)
Solyc01g009740.2.1	Solyc01g009740	TIFY	transcription factor	IPR010399	Jasmonate zim-domain protein (AHRD V3.3 --* G7LE60_MEDTR)
Solyc01g009840.2.1	Solyc01g009840	GRAS	transcription factor	IPR005202	GAI-like protein 1 (AHRD V3.3 *** A1YWN3_9ROSI)
Solyc01g009860.3.1	Solyc01g009860	NAM	transcription factor	IPR003441	NAC domain protein (AHRD V3.3 *** B2ZGQ7_SOYBN)
Solyc01g010135.1.1	Solyc01g010135	bHLH	transcription factor	IPR011598	basic helix-loop-helix (bHLH) DNA-binding superfamily protein (AHRD V3.3 *** AT1G68920.3)
Solyc01g010240.3.1	Solyc01g010240	C2C2-YABBY	transcription factor	IPR006780,IPR009071	CRABS CLAW a
Solyc01g010410.3.1	Solyc01g010410	C2H2	transcription factor	IPR007087,IPR015880	Zinc finger family protein (AHRD V3.3 *** B9HID5_POPTR)
Solyc01g010600.3.1	Solyc01g010600	Homobox-WOX	transcription factor	IPR001356,IPR009057	Homeobox-leucine zipper protein family (AHRD V3.3 *** AT1G69780.1)
Solyc01g010910.2.1	Solyc01g010910	MYB-HB-like	transcription factor	IPR001005,IPR009057,IPR015495,IPR017930	MYB-related transcription factor (AHRD V3.3 *** A0A059PRK4_SALMI)
Solyc01g010970.3.1	Solyc01g010970	PAZ-Argonaute	post-transcriptional gene silencing	IPR003100,IPR012337	Argonaute7
Solyc01g011030.3.1	Solyc01g011030	C2H2	transcription factor	IPR001841	RING/U-box superfamily protein (AHRD V3.3 *** AT1G69330.1)
Solyc01g011097.1.1	Solyc01g011097	TIFY	transcription factor	IPR010399	LOW QUALITY:Protein TIFY 9 (AHRD V3.3 --* A0A1D1YYH8_9ARAE)
Solyc01g011175.1.1	Solyc01g011175	TIFY	transcription factor	IPR010399	LOW QUALITY:Jasmonate-zim-domain protein (AHRD V3.3 --* A0A167V6B0_CAMSI)
Solyc01g013995.1.1	Solyc01g013995	B3-Domain	transcription factor	IPR003340	B3 domain-containing protein family (AHRD V3.3 *** A0A151S4J0_CAJCA)
Solyc01g014180.3.1	Solyc01g014180	A20-like	putative novel transcription regulator	IPR000058,IPR002653	A20/AN1 zinc finger protein
Solyc01g014480.3.1	Solyc01g014480	EIL	transcription factor	IPR006957,IPR023278	ETHYLENE INSENSITIVE 3-like 3 protein (AHRD V3.3 *** W9RBN4_9ROSA)
Solyc01g014534.1.1	Solyc01g014534	AP2-EREBP	transcription factor	IPR001471	Physalis organ size 1 (AHRD V3.3 *** A0A097F7F7_9SOLA)
Solyc01g014536.1.1	Solyc01g014536	AP2-EREBP	transcription factor	IPR001471	Ethylene-responsive transcription factor (AHRD V3.3 --* W9R6V3_9ROSA)
Solyc01g014537.1.1	Solyc01g014537	AP2-EREBP	transcription factor	IPR001471	Ethylene-responsive transcription factor, putative (AHRD V3.3 *-* B9RGV0_RICCO)
Solyc01g014562.1.1	Solyc01g014562	AP2-EREBP	transcription factor	IPR001471	Ethylene-responsive transcription factor, putative (AHRD V3.3 *-* A0A061G219_THECC)
Solyc01g014564.1.1	Solyc01g014564	AP2-EREBP	transcription factor	IPR001471	Ethylene-responsive transcription factor, putative (AHRD V3.3 *-* A0A061G219_THECC)
Solyc01g014566.1.1	Solyc01g014566	AP2-EREBP	transcription factor	IPR001471	Ethylene-responsive transcription factor, putative (AHRD V3.3 *-* A0A061G219_THECC)
Solyc01g014623.1.1	Solyc01g014623	AP2-EREBP	transcription factor	IPR001471	Ethylene-responsive transcription factor, putative (AHRD V3.3 *-* B9RIM8_RICCO)
Solyc01g014715.1.1	Solyc01g014715	AP2-EREBP	transcription factor	IPR001471	Ethylene-responsive transcription factor (AHRD V3.3 *-* W9S0J2_9ROSA)
Solyc01g014720.2.1	Solyc01g014720	AP2-EREBP	transcription factor	IPR001471	Solanum lycopersicum Cytokinin Response Factor 7
Solyc01g014850.3.1	Solyc01g014850	C3H	transcription factor	IPR000571	Zinc finger transcription factor 7
Solyc01g014910.2.1	Solyc01g014910	bHLH	transcription factor	IPR011598	basic helix-loop-helix (bHLH) DNA-binding superfamily protein (AHRD V3.3 *** AT1G49770.1)
Solyc01g014960.1.1	Solyc01g014960	bHLH	transcription factor	IPR011598	LOW QUALITY:Basic helix-loop-helix transcription factor (AHRD V3.3 *** A0A0H3YC60_SALMI)
Solyc01g014970.1.1	Solyc01g014970	HD-ZIP	transcription factor	IPR006456	LOW QUALITY:ZF-HD homeobox protein (AHRD V3.3 *-* A0A0B2P2L4_GLYSO)
Solyc01g014970.1.1	Solyc01g014970	ZF-HD	transcription factor	IPR006456	LOW QUALITY:ZF-HD homeobox protein (AHRD V3.3 *-* A0A0B2P2L4_GLYSO)
Solyc01g015210.1.1	Solyc01g015210	B3-Domain	transcription factor	IPR003340	LOW QUALITY:B3 domain-containing protein family (AHRD V3.3 *-* A0A151RF19_CAJCA)
Solyc01g016410.3.1	Solyc01g016410	C2H2	transcription factor	IPR001841,IPR018957	RING/U-box superfamily protein (AHRD V3.3 *-* AT5G08139.1)
Solyc01g016413.1.1	Solyc01g016413	TCP	transcription factor	IPR005333	LOW QUALITY:TCP family transcription factor (AHRD V3.3 *-* F1T102_9ERIC)
Solyc01g016770.1.1	Solyc01g016770	MYB-HB-like	transcription factor	IPR001005,IPR009057,IPR015495,IPR017930	Transcription factor Myb (AHRD V3.3 *-* Q71KV1_CAPAN)
Solyc01g020170.1.1	Solyc01g020170	bHLH	transcription factor	IPR011598	LOW QUALITY:bHLH transcription factor 074
Solyc01g020371.1.1	Solyc01g020371	GRF	transcription factor	IPR010666	LOW QUALITY:GRF zinc finger family protein (AHRD V3.3 --* Q2QWQ9_ORYSJ)
Solyc01g020372.1.1	Solyc01g020372	CCHC(Zn)	transcription factor interactor and regulator	IPR001878	Transposon protein, putative, Mutator sub-class (AHRD V3.3 *-* Q10M31_ORYSJ)
Solyc01g021627.1.1	Solyc01g021627	CHROMO-DOMAIN	chromatin remodeling & transcriptional activation	IPR016197	LOW QUALITY:Retrotransposable element Tf2 (AHRD V3.3 *-* A0A151RNX6_CAJCA)
Solyc01g021640.3.1	Solyc01g021640	WD40-like	transcription factor	IPR001680,IPR017986	Katanin p80 subunit B1 (AHRD V3.3 *** A0A103XBA3_CYNCS)
Solyc01g021730.2.1	Solyc01g021730	NAM	transcription factor	IPR003441	LOW QUALITY:NAC domain-containing protein, putative (AHRD V3.3 *-* B9T476_RICCO)
Solyc01g044307.1.1	Solyc01g044307	C2H2	transcription factor	IPR001841,IPR001878	RING/U-box superfamily protein (AHRD V3.3 *** AT1G05890.1)
Solyc01g044307.1.1	Solyc01g044307	CCHC(Zn)	transcription factor interactor and regulator	IPR001841,IPR001878	RING/U-box superfamily protein (AHRD V3.3 *** AT1G05890.1)
Solyc01g044520.2.1	Solyc01g044520	AS2-LOB	transcription factor	IPR004883	LOB domain-containing protein, putative (AHRD V3.3 *** B9SK21_RICCO)
Solyc01g049740.1.1	Solyc01g049740	SNF2	chromatin remodeling	IPR000330	LOW QUALITY:DNA repair protein rhp54 (AHRD V3.3 *-* M8CMQ9_AEGTA)
Solyc01g050040.3.1	Solyc01g050040	C2H2	transcription factor	IPR001841,IPR013083,IPR018957	RING/U-box superfamily protein (AHRD V3.3 *** AT1G55530.2)
Solyc01g056730.2.1	Solyc01g056730	CCHC(Zn)	transcription factor interactor and regulator	IPR001878,IPR001965	zinc knuckle (CCHC-type) family protein (AHRD V3.3 *-* AT3G43590.1)
Solyc01g056730.2.1	Solyc01g056730	PHD	chromatin regulator	IPR001878,IPR001965	zinc knuckle (CCHC-type) family protein (AHRD V3.3 *-* AT3G43590.1)
Solyc01g057080.1.1	Solyc01g057080	AP2-EREBP	transcription factor	IPR001471	Ethylene-responsive transcription factor (AHRD V3.3 *** A0A0K9P1G2_ZOSMR)
Solyc01g057117.1.1	Solyc01g057117	CCHC(Zn)	transcription factor interactor and regulator	IPR001878	Retrovirus-related Pol polyprotein from transposon TNT 1-94 (AHRD V3.3 *-* A0A151RAD5_CAJCA)
Solyc01g057300.2.1	Solyc01g057300	bHLH	transcription factor	IPR011598	bHLH transcription factor 002
Solyc01g057850.3.1	Solyc01g057850	CCHC(Zn)	transcription factor interactor and regulator	IPR001878	Nuclear export mediator factor Nemf (AHRD V3.3 *** A0A0B0NE50_GOSAR)
Solyc01g057910.3.1	Solyc01g057910	MYB-HB-like	transcription factor	IPR001005,IPR009057,IPR015495	R2R3MYB transcription factor 2
Solyc01g058003.1.1	Solyc01g058003	FAR	transcription factor	IPR004330,IPR006564	Transposon-like element Lyt2-2 DNA (AHRD V3.3 *** D5MNY6_SOLLC)
Solyc01g058130.1.1	Solyc01g058130	C2H2	transcription factor	IPR015880	LOW QUALITY:Zinc finger family protein (AHRD V3.3 --* D7M5G8_ARALL)
Solyc01g058540.3.1	Solyc01g058540	WRKY	transcription factor	IPR003657	WRKY transcription factor 47
Solyc01g058670.3.1	Solyc01g058670	bHLH	transcription factor	IPR011598	Transcription factor protein (AHRD V3.3 *** A0A0B0PZR8_GOSAR)
Solyc01g059857.1.1	Solyc01g059857	CCHC(Zn)	transcription factor interactor and regulator	IPR001878	Retrovirus-related Pol polyprotein from transposon TNT 1-94 (AHRD V3.3 *** A0A151U9A5_CAJCA)
Solyc01g059884.1.1	Solyc01g059884	MADS-type1	transcription factor	IPR002100	LOW QUALITY:Agamous-like MADS-box protein AGL80 (AHRD V3.3 *-* A0A151RPN5_CAJCA)
Solyc01g059886.1.1	Solyc01g059886	MADS-type1	transcription factor	IPR002100	LOW QUALITY:Agamous-like MADS-box protein AGL80 (AHRD V3.3 *-* A0A151RPN5_CAJCA)
Solyc01g059888.1.1	Solyc01g059888	MADS-type1	transcription factor	IPR002100	LOW QUALITY:Agamous-like MADS-box protein AGL80 (AHRD V3.3 *-* A0A151RPN5_CAJCA)
Solyc01g059950.1.1	Solyc01g059950	GRAS	transcription factor	IPR005202	LOW QUALITY:GAI-like protein 1
Solyc01g059960.1.1	Solyc01g059960	GRAS	transcription factor	IPR005202	LOW QUALITY:GAI-like protein 1 (AHRD V3.3 *** A1YWM9_9ROSI)
Solyc01g060030.3.1	Solyc01g060030	CCHC(Zn)	transcription factor interactor and regulator	IPR001878	Zinc finger CCHC domain-containing 10 (AHRD V3.3 *** A0A0B0MPC6_GOSAR)
Solyc01g060040.3.1	Solyc01g060040	Bromodomain	chromatin remodeler	IPR001487,IPR001680,IPR015943,IPR017986,IPR019775	WD40/YVTN repeat-like-containing domain,Bromodomain isoform 1 (AHRD V3.3 *** A0A061EWT0_THECC)
Solyc01g060040.3.1	Solyc01g060040	WD40-like	transcription factor	IPR001487,IPR001680,IPR015943,IPR017986,IPR019775	WD40/YVTN repeat-like-containing domain,Bromodomain isoform 1 (AHRD V3.3 *** A0A061EWT0_THECC)
Solyc01g060140.3.1	Solyc01g060140	CG1-CAMTA	transcription factor	IPR002110,IPR005559	Calmodulin-binding transcription activator (AHRD V3.3 *** G7IMU6_MEDTR)
Solyc01g060281.1.1	Solyc01g060281	MADS-type1	transcription factor	IPR002100	MADS-box transcription factor family protein (AHRD V3.3 *** G7J813_MEDTR)
Solyc01g060282.1.1	Solyc01g060282	MADS-type1	transcription factor	IPR002100	MADS-box transcription factor family protein (AHRD V3.3 *-* AT4G36590.1)
Solyc01g060284.1.1	Solyc01g060284	MADS-type1	transcription factor	IPR002100	MADS-box transcription factor family protein (AHRD V3.3 *** G7J813_MEDTR)
Solyc01g060286.1.1	Solyc01g060286	MADS-type1	transcription factor	IPR002100	MADS-box transcription factor family protein (AHRD V3.3 *-* AT4G36590.1)
Solyc01g060288.1.1	Solyc01g060288	MADS-type1	transcription factor	IPR002100	MADS-box transcription factor family protein (AHRD V3.3 *** G7J813_MEDTR)
Solyc01g060310.2.1	Solyc01g060310	MADS-type1	transcription factor	IPR002100	MADS-box transcription factor family protein (AHRD V3.3 *-* A0A072VM54_MEDTR)
Solyc01g060312.1.1	Solyc01g060312	MADS-type1	transcription factor	IPR002100	Mads box protein, putative (AHRD V3.3 *** B9S7W9_RICCO)
Solyc01g060314.1.1	Solyc01g060314	MADS-type1	transcription factor	IPR002100	LOW QUALITY:MADS-box transcription factor family protein (AHRD V3.3 *** A0A072VPP2_MEDTR)
Solyc01g060316.1.1	Solyc01g060316	MADS-type1	transcription factor	IPR002100	LOW QUALITY:MADS-box transcription factor family protein (AHRD V3.3 *-* G7J813_MEDTR)
Solyc01g060355.1.1	Solyc01g060355	B3-Domain	transcription factor	IPR003340	B3 domain-containing protein (AHRD V3.3 *** W9RFQ0_9ROSA)
Solyc01g060370.1.1	Solyc01g060370	B3-Domain	transcription factor	IPR003340	LOW QUALITY:B3 domain-containing protein (AHRD V3.3 *** W9RFQ0_9ROSA)
Solyc01g060420.2.1	Solyc01g060420	C2H2	transcription factor	IPR015880	LOW QUALITY:Zinc finger protein, putative (AHRD V3.3 *-* B9SLY1_RICCO)
Solyc01g060455.1.1	Solyc01g060455	SNF2	chromatin remodeling	IPR000330	chromatin remodeling 31 (AHRD V3.3 *-* AT1G05490.1)
Solyc01g060490.3.1	Solyc01g060490	C2C2-GATA	transcription factor	IPR000679,IPR013088	GATA transcription factor, putative (AHRD V3.3 *** B9RZK8_RICCO)
Solyc01g065540.3.1	Solyc01g065540	GARP-G2-like	transcription factor	IPR001005,IPR001789,IPR006447,IPR009057,IPR017053,IPR017930	Two-component response regulator (AHRD V3.3 *** W9RS74_9ROSA)
Solyc01g065540.3.1	Solyc01g065540	RR-A-type	response regulator and putative novel transcription factor	IPR001005,IPR001789,IPR006447,IPR009057,IPR017053,IPR017930	Two-component response regulator (AHRD V3.3 *** W9RS74_9ROSA)
Solyc01g065540.3.1	Solyc01g065540	RR-B-type	response regulator and putative novel transcription factor	IPR001005,IPR001789,IPR006447,IPR009057,IPR017053,IPR017930	Two-component response regulator (AHRD V3.3 *** W9RS74_9ROSA)
Solyc01g065980.3.1	Solyc01g065980	AP2-EREBP	transcription factor	IPR001471	Ethylene Response Factor E.4
Solyc01g066430.3.1	Solyc01g066430	C2H2	transcription factor	IPR001841,IPR013083,IPR018957	RING/U-box superfamily protein (AHRD V3.3 *** AT2G47560.1)
Solyc01g066445.1.1	Solyc01g066445	CCHC(Zn)	transcription factor interactor and regulator	IPR001878	Retrovirus-related Pol polyprotein from transposon TNT 1-94 (AHRD V3.3 *-* A0A151RE46_CAJCA)
Solyc01g066500.1.1	Solyc01g066500	MADS-type1	transcription factor	IPR002100	MADS-box transcription factor family protein (AHRD V3.3 *-* AT4G36590.1)
Solyc01g066575.1.1	Solyc01g066575	CCHC(Zn)	transcription factor interactor and regulator	IPR001878	Retrovirus-related Pol polyprotein from transposon TNT 1-94 (AHRD V3.3 *-* A0A151TG49_CAJCA)
Solyc01g066730.3.1	Solyc01g066730	MADS-type1	transcription factor	IPR002100	MADS-box transcription factor family protein (AHRD V3.3 *-* AT1G72350.1)
Solyc01g066740.3.1	Solyc01g066740	WD40-like	transcription factor	IPR001680,IPR017986	Transducin/WD40 repeat-like superfamily protein (AHRD V3.3 *** AT3G06880.2)
Solyc01g067045.1.1	Solyc01g067045	CCHC(Zn)	transcription factor interactor and regulator	IPR001878	Retrovirus-related Pol polyprotein from transposon TNT 1-94 (AHRD V3.3 *-* A0A151T1T1_CAJCA)
Solyc01g067090.3.1	Solyc01g067090	Homeodomain-LIKE	transcription regulator	IPR009057	Arginine-glutamic acid dipeptide repeats protein (AHRD V3.3 *** A0A1D1ZEZ0_9ARAE)
Solyc01g067130.3.1	Solyc01g067130	Hap3/NF-YB	transcription factor	IPR003958,IPR009072	Nuclear transcription factor Y protein (AHRD V3.3 *** G7JKC3_MEDTR)
Solyc01g067190.1.1	Solyc01g067190	CCHC(Zn)	transcription factor interactor and regulator	IPR001878	LOW QUALITY:Succinate dehydrogenase subunit 7, mitochondrial (AHRD V3.3 --* SDH7_ORYSJ)
Solyc01g067340.2.1	Solyc01g067340	bHLH	transcription factor	IPR011598	bHLH transcription factor 075
Solyc01g067360.3.1	Solyc01g067360	C2H2	transcription factor	IPR001841,IPR018957	CHY-type/CTCHY-type/RING-type Zinc finger protein (AHRD V3.3 *** AT5G18650.1)
Solyc01g067390.3.1	Solyc01g067390	MYB-HB-like	transcription factor	IPR000330,IPR001005,IPR009057,IPR015194	RNA helicase DEAH-box1
Solyc01g067390.3.1	Solyc01g067390	SNF2	chromatin remodeling	IPR000330,IPR001005,IPR009057,IPR015194	RNA helicase DEAH-box1
Solyc01g067390.3.1	Solyc01g067390	ISWI	chromatin remodeling	IPR000330,IPR001005,IPR009057,IPR015194	RNA helicase DEAH-box1
Solyc01g067402.1.1	Solyc01g067402	CCHC(Zn)	transcription factor interactor and regulator	IPR001878	Retrovirus-related Pol polyprotein from transposon TNT 1-94 (AHRD V3.3 *-* A0A151RDV9_CAJCA)
Solyc01g067540.1.1	Solyc01g067540	AP2-EREBP	transcription factor	IPR001471	Ethylene-responsive transcription factor (AHRD V3.3 *** W9R6V3_9ROSA)
Solyc01g067550.3.1	Solyc01g067550	C3H	transcription factor	IPR000571	Zinc finger transcription factor 8
Solyc01g067560.3.1	Solyc01g067560	MYB-HB-like	transcription factor	IPR001005,IPR009057	Always early, putative (AHRD V3.3 *** B9RT24_RICCO)
Solyc01g067600.3.1	Solyc01g067600	CW-Zn	putative transcription factor & chromatin remodeling	IPR011124	Zinc finger, CW-type (AHRD V3.3 *** A0A103XJ19_CYNCS)
Solyc01g067680.3.1	Solyc01g067680	TUBBY	transcription factor	IPR000007	Tubby-like F-box protein (AHRD V3.3 *** M1APZ0_SOLTU)
Solyc01g068070.3.1	Solyc01g068070	WD40-like	transcription factor	IPR001680,IPR015943,IPR017986,IPR019775	Transducin/WD-like repeat-protein (AHRD V3.3 *** G7KTS0_MEDTR)
Solyc01g068100.3.1	Solyc01g068100	SBP	transcription factor	IPR002110,IPR004333	Squamosa promoter binding protein12a
Solyc01g068210.3.1	Solyc01g068210	TTF-type(Zn)	transcription factor and/or regulators	IPR006580	Glutamate dehydrogenase, putative (AHRD V3.3 *** B9RQ63_RICCO)
Solyc01g068250.2.1	Solyc01g068250	WD40-like	transcription factor	IPR001680,IPR017986	LOW QUALITY:Transducin/WD40 repeat-like superfamily protein (AHRD V3.3 *** A0A061FJT3_THECC)
Solyc01g068280.3.1	Solyc01g068280	SNF2	chromatin remodeling	IPR000330	chromatin remodeling 24 (AHRD V3.3 *** AT5G63950.1)
Solyc01g068300.2.1	Solyc01g068300	SNF2	chromatin remodeling	IPR000330	Chromatin remodeling 31, putative (AHRD V3.3 *-* A0A061FRH7_THECC)
Solyc01g068320.2.1	Solyc01g068320	SNF2	chromatin remodeling	IPR000330	chromatin remodeling 31 (AHRD V3.3 *** AT1G05490.1)
Solyc01g068390.3.1	Solyc01g068390	C2H2	transcription factor	IPR001214,IPR001781,IPR001841,IPR015880	Purple acid phosphatase (AHRD V3.3 *-* K4AX84_SOLLC)
Solyc01g068390.3.1	Solyc01g068390	LIM	transcription factor interactor and regulator	IPR001214,IPR001781,IPR001841,IPR015880	Purple acid phosphatase (AHRD V3.3 *-* K4AX84_SOLLC)
Solyc01g068390.3.1	Solyc01g068390	SET	chromatin remodeling	IPR001214,IPR001781,IPR001841,IPR015880	Purple acid phosphatase (AHRD V3.3 *-* K4AX84_SOLLC)
Solyc01g068540.3.1	Solyc01g068540	MYB-HB-like	transcription factor	IPR001005,IPR009057	Homeodomain-like superfamily protein, putative (AHRD V3.3 *** A0A061DHF1_THECC)
Solyc01g073780.2.1	Solyc01g073780	PHD	chromatin regulator	IPR001965,IPR011011	LOW QUALITY:Cysteine/Histidine-rich C1 domain family protein (AHRD V3.3 *-* AT2G44380.1)
Solyc01g073800.2.1	Solyc01g073800	PHD	chromatin regulator	IPR001965,IPR011011	LOW QUALITY:Cysteine/Histidine-rich C1 domain family protein (AHRD V3.3 *** AT2G44380.1)
Solyc01g073810.2.1	Solyc01g073810	PHD	chromatin regulator	IPR001965,IPR011011	LOW QUALITY:Cysteine/Histidine-rich C1 domain family protein (AHRD V3.3 *** AT2G44380.1)
Solyc01g073820.3.1	Solyc01g073820	PHD	chromatin regulator	IPR001965,IPR011011	LOW QUALITY:Cysteine/Histidine-rich C1 domain family protein (AHRD V3.3 *** AT2G44380.1)
Solyc01g073830.1.1	Solyc01g073830	PHD	chromatin regulator	IPR001965,IPR011011	LOW QUALITY:Cysteine/Histidine-rich C1 domain family protein (AHRD V3.3 *-* AT2G27660.1)
Solyc01g073840.1.1	Solyc01g073840	PHD	chromatin regulator	IPR001965,IPR011011	LOW QUALITY:Cysteine/Histidine-rich C1 domain family protein (AHRD V3.3 *** AT2G44380.1)
Solyc01g073850.1.1	Solyc01g073850	C2H2	transcription factor	IPR001841	LOW QUALITY:Cysteine/Histidine-rich C1 domain family protein (AHRD V3.3 *-* AT2G44380.1)
Solyc01g073860.3.1	Solyc01g073860	PHD	chromatin regulator	IPR001841,IPR011011	Cysteine/Histidine-rich C1 domain family protein (AHRD V3.3 *** AT2G44380.1)
Solyc01g073880.2.1	Solyc01g073880	PHD	chromatin regulator	IPR001965,IPR011011	LOW QUALITY:Cysteine/Histidine-rich C1 domain family protein (AHRD V3.3 *** AT2G44380.1)
Solyc01g073890.3.1	Solyc01g073890	PHD	chromatin regulator	IPR001965,IPR011011	Cysteine/Histidine-rich C1 domain family protein (AHRD V3.3 *-* AT2G27660.1)
Solyc01g073900.3.1	Solyc01g073900	C2H2	transcription factor	IPR001841,IPR018957	RING/U-box superfamily protein (AHRD V3.3 *-* AT2G44410.1)
Solyc01g073910.3.1	Solyc01g073910	HD-ZIP	transcription factor	IPR001356,IPR006712,IPR009057	homeobox leucine zipper protein (AHRD V3.3 *** AT5G06710.1)
Solyc01g073940.3.1	Solyc01g073940	C3H	transcription factor	IPR000571	Zinc finger transcription factor 9
Solyc01g073950.3.1	Solyc01g073950	MYB-HB-like	transcription factor	IPR001005,IPR001487,IPR009057,IPR017877	DNA-binding bromodomain-containing protein, putative (AHRD V3.3 *** A0A061EYH0_THECC)
Solyc01g073970.3.1	Solyc01g073970	Hap3/NF-YB	transcription factor	IPR009072	Histone H3 (AHRD V3.3 *** A0A068VC55_COFCA)
Solyc01g074010.3.1	Solyc01g074010	Hap3/NF-YB	transcription factor	IPR001245,IPR008271,IPR009072	Protein kinase superfamily protein (AHRD V3.3 *** AT2G32850.2)
Solyc01g074065.1.1	Solyc01g074065	MADS-type1	transcription factor	IPR002100	LOW QUALITY:AGAMOUS-like MADS-box protein (AHRD V3.3 --* AT5G26865.1)
Solyc01g079110.3.1	Solyc01g079110	Hap3/NF-YB	transcription factor	IPR009072	Histone H3 (AHRD V3.3 *** A0A0V0H170_SOLCH)
Solyc01g079210.3.1	Solyc01g079210	MYB-HB-like	transcription factor	IPR001005,IPR009057	DNA methyltransferase 1-associated protein, putative (AHRD V3.3 *** B9RN98_RICCO)
Solyc01g079260.3.1	Solyc01g079260	WRKY	transcription factor	IPR003657	WRKY transcription factor 23
Solyc01g079360.3.1	Solyc01g079360	WRKY	transcription factor	IPR003657	WRKY transcription factor 37
Solyc01g079370.3.1	Solyc01g079370	GRAS	transcription factor	IPR005202	GRAS family transcription factor, putative (AHRD V3.3 *** A0A061EWU1_THECC)
Solyc01g079380.1.1	Solyc01g079380	GRAS	transcription factor	IPR005202	LOW QUALITY:GRAS family transcription factor, putative (AHRD V3.3 *** A0A061EWU1_THECC)
Solyc01g079390.3.1	Solyc01g079390	SET	chromatin remodeling	IPR001005,IPR001214	Histone-lysine N-methyltransferase MEDEA (AHRD V3.3 *-* MEDEA_ARATH)
Solyc01g079480.3.1	Solyc01g079480	bZIP	transcription factor	IPR004827,IPR011616,IPR011700	BZIP transcription factor (AHRD V3.3 *** Q1HW69_CAPAN)
Solyc01g079520.3.1	Solyc01g079520	Bromodomain	chromatin remodeler	IPR001487,IPR001680,IPR015943,IPR017986,IPR019775	DNA mismatch repair protein (AHRD V3.3 *-* Q6DQL6_PETHY)
Solyc01g079520.3.1	Solyc01g079520	WD40-like	transcription factor	IPR001487,IPR001680,IPR015943,IPR017986,IPR019775	DNA mismatch repair protein (AHRD V3.3 *-* Q6DQL6_PETHY)
Solyc01g079560.3.1	Solyc01g079560	B3-Domain	transcription factor	IPR003340	B3 domain-containing protein (AHRD V3.3 *-* A0A0B2PF62_GLYSO)
Solyc01g079620.3.1	Solyc01g079620	MYB-HB-like	transcription factor	IPR001005,IPR009057,IPR015495,IPR017930	colorless fruit epidermis
Solyc01g079690.3.1	Solyc01g079690	SNF2	chromatin remodeling	IPR000330	SWI/SNF2-type chromatin remodelling ATPase
Solyc01g079720.3.1	Solyc01g079720	FHA-SMAD	transcription factor interactor and regulator	IPR008984	Kinase-associated protein phosphatase 1 (AHRD V3.3 *** A6N8J3_SOLPE)
Solyc01g079810.3.1	Solyc01g079810	C2H2	transcription factor	IPR001841,IPR018957	RING/U-box superfamily protein (AHRD V3.3 --* AT5G38895.3)
Solyc01g079870.3.1	Solyc01g079870	Hap3/NF-YB	transcription factor	IPR003958,IPR009072	CONSTANS interacting protein 2b
Solyc01g080050.3.1	Solyc01g080050	bHLH	transcription factor	IPR011598	basic helix-loop-helix (bHLH) DNA-binding superfamily protein (AHRD V3.3 *** AT3G06120.1)
Solyc01g080055.1.1	Solyc01g080055	CCHC(Zn)	transcription factor interactor and regulator	IPR001878	Retrovirus-related Pol polyprotein from transposon TNT 1-94 (AHRD V3.3 *-* A0A151T930_CAJCA)
Solyc01g080080.3.1	Solyc01g080080	C2H2	transcription factor	IPR001841,IPR013083	RING/U-box superfamily protein (AHRD V3.3 *** AT3G06140.1)
Solyc01g080250.3.1	Solyc01g080250	BTB-POZ-MATH	chromatin remodeling & transcription regulator	IPR000210,IPR002083,IPR011333	BTB-POZ and MATH domain 2 (AHRD V3.3 *** AT3G06190.1)
Solyc01g080430.3.1	Solyc01g080430	C2H2	transcription factor	IPR001841,IPR013083	RING/U-box superfamily protein (AHRD V3.3 *** AT4G03000.2)
Solyc01g080600.3.1	Solyc01g080600	Hap3/NF-YB	transcription factor	IPR009072	Histone H3 (AHRD V3.3 *** A0A068VC55_COFCA)
Solyc01g080620.3.1	Solyc01g080620	BTB-POZ	chromatin remodeling & transcription regulator	IPR000210,IPR011333	BTB/POZ domain-containing protein isoform 1 (AHRD V3.3 *** A0A061EQ91_THECC)
Solyc01g080670.3.1	Solyc01g080670	SBP	transcription factor	IPR004333	Squamosa promoter binding protein 7
Solyc01g080690.3.1	Solyc01g080690	WD40-like	transcription factor	IPR001680,IPR017986	WD40 repeat-containing protein (AHRD V3.3 *** A0A118JWM1_CYNCS)
Solyc01g080783.1.1	Solyc01g080783	MADS-type1	transcription factor	IPR002100	Transcription factor, MADS-box (AHRD V3.3 *** A0A103YIE3_CYNCS)
Solyc01g080787.1.1	Solyc01g080787	MADS-type1	transcription factor	IPR002100	MADS-box transcription factor family protein (AHRD V3.3 *** G7L6X5_MEDTR)
Solyc01g081040.3.1	Solyc01g081040	C2H2	transcription factor	IPR001841,IPR018957	RING/U-box superfamily protein, putative (AHRD V3.3 *** A0A061F730_THECC)
Solyc01g081050.4.1	Solyc01g081050	WD40-like	transcription factor	IPR017986	D-alanine--poly(phosphoribitol) ligase subunit 1 (AHRD V1 *--- DLTA_BACSU)%3B contains Interpro domain(s) IPR000873
Solyc01g081110.3.1	Solyc01g081110	bHLH	transcription factor	IPR011598	Pentatricopeptide repeat-containing protein (AHRD V3.3 *-* A0A118K4S4_CYNCS)
Solyc01g081400.3.1	Solyc01g081400	B3-Domain	transcription factor	IPR003340	B3 domain-containing protein (AHRD V3.3 *** W9RFQ0_9ROSA)
Solyc01g081500.3.1	Solyc01g081500	CHROMO-DOMAIN	chromatin remodeling & transcriptional activation	IPR000953,IPR016197	heterochromatin protein 1-like protein
Solyc01g086760.3.1	Solyc01g086760	Hap3/NF-YB	transcription factor	IPR009072	Histone H3 (AHRD V3.3 *** H3_VOLCA)
Solyc01g086800.3.1	Solyc01g086800	Hap3/NF-YB	transcription factor	IPR009072	Histone H3 (AHRD V3.3 *** H3_VOLCA)
Solyc01g086820.3.1	Solyc01g086820	Hap3/NF-YB	transcription factor	IPR009072	Histone H3 (AHRD V3.3 *** A0A068VC55_COFCA)
Solyc01g086870.3.1	Solyc01g086870	bHLH	transcription factor	IPR011598	bHLH transcription factor 076
Solyc01g086950.3.1	Solyc01g086950	SWIB-Plus-3	chromatin remodeling	IPR003121,IPR004343	SWIB/MDM2 and Plus-3 and GYF domain-containing protein (AHRD V3.3 *** AT5G08430.2)
Solyc01g086960.3.1	Solyc01g086960	A20-like	putative novel transcription regulator	IPR000058,IPR002653	Zinc finger A20 and AN1 domain-containing stress-associated protein (AHRD V3.3 *** A0A0K9Q649_ZOSMR)
Solyc01g086970.3.1	Solyc01g086970	A20-like	putative novel transcription regulator	IPR000058,IPR002653	A20/AN1 zinc finger protein SAP4
Solyc01g087030.3.1	Solyc01g087030	C2H2	transcription factor	IPR000571,IPR001841,IPR018957	Zinc finger transcription factor 10
Solyc01g087030.3.1	Solyc01g087030	C3H	transcription factor	IPR000571,IPR001841,IPR018957	Zinc finger transcription factor 10
Solyc01g087050.3.1	Solyc01g087050	C2H2	transcription factor	IPR007087,IPR015880	Protein TRANSPARENT TESTA 1 (AHRD V3.3 *** A0A0B2QDT4_GLYSO)
Solyc01g087130.3.1	Solyc01g087130	MYB-HB-like	transcription factor	IPR001005,IPR009057,IPR015495	R2R3MYB transcription factor 47
Solyc01g087170.3.1	Solyc01g087170	C3H	transcription factor	IPR000571,IPR002110	Zinc finger transcription factor 11
Solyc01g087210.3.1	Solyc01g087210	PHD	chromatin regulator	IPR001841,IPR001965	Cellulose synthase family protein (AHRD V3.3 *** AT5G05170.1)
Solyc01g087240.3.1	Solyc01g087240	Hap2/NF-YA	transcription factor	IPR001289	nuclear transcription factor Y subunit A-9
Solyc01g087320.3.1	Solyc01g087320	PHD	chromatin regulator	IPR001841,IPR001965,IPR011011	PHD finger family protein (AHRD V3.3 *-* AT3G08020.1)
Solyc01g087385.1.1	Solyc01g087385	PHD	chromatin regulator	IPR001965,IPR011011	tRNA-dihydrouridine synthase (AHRD V3.3 *-* K4AYC0_SOLLC)
Solyc01g087410.3.1	Solyc01g087410	PHD	chromatin regulator	IPR001965,IPR011011	RING/FYVE/PHD zinc finger protein, putative (AHRD V3.3 *-* A0A072UJ97_MEDTR)
Solyc01g087420.3.1	Solyc01g087420	PHD	chromatin regulator	IPR001841,IPR001965,IPR011011	PHD finger family protein (AHRD V3.3 *** AT3G08020.1)
Solyc01g087430.3.1	Solyc01g087430	PHD	chromatin regulator	IPR001841,IPR001965,IPR011011	PHD finger family protein (AHRD V3.3 *** AT3G08020.1)
Solyc01g087490.3.1	Solyc01g087490	PHD	chromatin regulator	IPR001965	Peptidyl-prolyl cis-trans isomerase FKBP42 (AHRD V3.3 *-* A0A0B2RKD3_GLYSO)
Solyc01g087670.3.1	Solyc01g087670	WD40-like	transcription factor	IPR001680,IPR017986	Transducin/WD40 repeat protein (AHRD V3.3 *** A0A072UCU5_MEDTR)
Solyc01g087910.3.1	Solyc01g087910	WD40-like	transcription factor	IPR001680,IPR017986	F-box family protein with WD40/YVTN repeat doamin (AHRD V3.3 *** AT3G52030.2)
Solyc01g087990.3.1	Solyc01g087990	MADS-MIKC	transcription factor	IPR002100,IPR002487	MADS-box transcription factor AGAMOUS-like protein (AHRD V3.3 *** A0A142CJ66_CAMSI)
Solyc01g088020.3.1	Solyc01g088020	WD40-like	transcription factor	IPR001680,IPR017986	Transducin/WD40 repeat-like superfamily protein (AHRD V3.3 *** AT1G18830.3)
Solyc01g088100.3.1	Solyc01g088100	C3H	transcription factor	IPR000571	Zinc finger transcription factor 12
Solyc01g088370.3.1	Solyc01g088370	WD40-like	transcription factor	IPR017986	Eukaryotic translation initiation factor 3 subunit B (AHRD V3.3 *** K4AYM7_SOLLC)
Solyc01g088440.2.1	Solyc01g088440	C2H2	transcription factor	IPR001841,IPR018957	RING/U-box superfamily protein, putative (AHRD V3.3 *** A0A061FKE5_THECC)
Solyc01g088450.2.1	Solyc01g088450	C2H2	transcription factor	IPR001841,IPR018957	RING/U-box superfamily protein (AHRD V3.3 *-* AT1G53820.1)
Solyc01g088630.2.1	Solyc01g088630	C2H2	transcription factor	IPR001841,IPR018957	RING/U-box superfamily protein (AHRD V3.3 *-* AT2G20030.1)
Solyc01g088640.3.1	Solyc01g088640	C2H2	transcription factor	IPR001841,IPR018957	RING/U-box superfamily protein (AHRD V3.3 *-* AT5G45290.1)
Solyc01g088710.3.1	Solyc01g088710	Znf-LSD	transcription factor	IPR005735	Metacaspase-1 (AHRD V3.3 *** M9WJ17_VITVI),Pfam:PF00656
Solyc01g089960.3.1	Solyc01g089960	WRKY	transcription factor	IPR003657	WRKY transcription factor 12
Solyc01g090225.1.1	Solyc01g090225	C2H2	transcription factor	IPR001841	RING finger protein, putative (AHRD V3.3 *** B9RCZ1_RICCO)
Solyc01g090300.3.1	Solyc01g090300	AP2-EREBP	transcription factor	IPR001471	Ethylene-responsive transcription factor, putative (AHRD V3.3 *-* B9RD03_RICCO)
Solyc01g090320.3.1	Solyc01g090320	AP2-EREBP	transcription factor	IPR001471	Ethylene-responsive transcription factor, putative (AHRD V3.3 *** B9RD03_RICCO)
Solyc01g090340.2.1	Solyc01g090340	AP2-EREBP	transcription factor	IPR001471	Ethylene-responsive transcription factor, putative (AHRD V3.3 *** B9RD03_RICCO)
Solyc01g090370.2.1	Solyc01g090370	AP2-EREBP	transcription factor	IPR001471	Ethylene-responsive transcription factor, putative (AHRD V3.3 *-* B9RD03_RICCO)
Solyc01g090460.3.1	Solyc01g090460	HD-ZIP	transcription factor	IPR001356,IPR006712,IPR009057	HD-ZIP
Solyc01g090530.2.1	Solyc01g090530	MYB-HB-like	transcription factor	IPR001005,IPR009057,IPR015495	R2R3MYB transcription factor 104
Solyc01g090560.3.1	Solyc01g090560	AP2-EREBP	transcription factor	IPR001471	Ethylene-responsive transcription factor (AHRD V3.3 *-* W9R3T6_9ROSA)
Solyc01g090645.1.1	Solyc01g090645	SNF2	chromatin remodeling	IPR000330	SNF2 domain-containing protein / helicase domain-containing protein (AHRD V3.3 *** AT2G44980.3)
Solyc01g090730.3.1	Solyc01g090730	SBP	transcription factor	IPR004333	Squamosa promoter binding protein 8b
Solyc01g090740.3.1	Solyc01g090740	PHD	chromatin regulator	IPR001965	Zinc finger protein (AHRD V3.3 *** A0A0B0MVF4_GOSAR)
Solyc01g090760.3.1	Solyc01g090760	C2C2-GATA	transcription factor	IPR000679,IPR016679	GATA transcription factor (AHRD V3.3 *** K4AZ17_SOLLC)
Solyc01g090790.3.1	Solyc01g090790	bHLH	transcription factor	IPR011598	bHLH transcription factor
Solyc01g090830.2.1	Solyc01g090830	C2H2	transcription factor	IPR007087,IPR015880	LOW QUALITY:Zinc finger family protein (AHRD V3.3 *** B9IBW5_POPTR)
Solyc01g090840.3.1	Solyc01g090840	C2H2	transcription factor	IPR007087,IPR015880	Zinc finger family protein (AHRD V3.3 *** B9GPC0_POPTR)
Solyc01g090850.3.1	Solyc01g090850	C2H2	transcription factor	IPR015880	Phosphatidate cytidylyltransferase (AHRD V3.3 *-* A0A0B0MV12_GOSAR)
Solyc01g090950.3.1	Solyc01g090950	GRAS	transcription factor	IPR005202	Transcription factor GRAS (AHRD V3.3 *** A0A103XI66_CYNCS)
Solyc01g091000.3.1	Solyc01g091000	Znf-B	transcription factor interactor and regulator	IPR000315,IPR006734	PLATZ transcription factor family protein (AHRD V3.3 *** A0A061DW44_THECC)
Solyc01g091000.3.1	Solyc01g091000	PLATZ	putative novel transcription repressor	IPR000315,IPR006734	PLATZ transcription factor family protein (AHRD V3.3 *** A0A061DW44_THECC)
Solyc01g091010.3.1	Solyc01g091010	C2C2-YABBY	transcription factor	IPR006780,IPR009071	CRABS CLAW-like protein1a
Solyc01g091070.3.1	Solyc01g091070	CCHC(Zn)	transcription factor interactor and regulator	IPR001878	Methionine aminopeptidase 1 (AHRD V3.3 *** M1CGD0_SOLTU)
Solyc01g091310.3.1	Solyc01g091310	WD40-like	transcription factor	IPR001680,IPR017986	Transducin/WD40 repeat-like superfamily protein (AHRD V3.3 *** AT4G00090.1)
Solyc01g091400.3.1	Solyc01g091400	AS2-LOB	transcription factor	IPR004883	LOB domain-containing protein, putative (AHRD V3.3 *** B9RDE0_RICCO)
Solyc01g091420.2.1	Solyc01g091420	AS2-LOB	transcription factor	IPR004883	LOB domain-containing protein, putative (AHRD V3.3 *** B9RDE1_RICCO)
Solyc01g091500.3.1	Solyc01g091500	C2H2	transcription factor	IPR007087,IPR008984,IPR015880	Smad/FHA domain protein (AHRD V3.3 *** G7L0A8_MEDTR)
Solyc01g091540.2.1	Solyc01g091540	C3H-WRC/GRF	transcription factor interactor and regulator	IPR014977	Growth-regulating factor (AHRD V3.3 *** M4T4B6_ARAHY)
Solyc01g091600.3.1	Solyc01g091600	C2H2	transcription factor	IPR001841,IPR013083,IPR018957	RING/U-box superfamily protein (AHRD V3.3 *** AT3G61180.1)
Solyc01g091630.3.1	Solyc01g091630	Homobox-WOX	transcription factor	IPR001356,IPR002913,IPR009057	cutin deficient 2
Solyc01g091630.3.1	Solyc01g091630	HD-SAD	transcription factor & lipid binding	IPR001356,IPR002913,IPR009057	cutin deficient 2
Solyc01g091760.2.1	Solyc01g091760	AP2-EREBP	transcription factor	IPR001471	Ethylene-responsive transcription factor (AHRD V3.3 *** W9R099_9ROSA)
Solyc01g091770.3.1	Solyc01g091770	PHD	chromatin regulator	IPR001841,IPR001965,IPR011011,IPR018957	RING/U-box superfamily protein (AHRD V3.3 *** A0A061DVK5_THECC)
Solyc01g091810.1.1	Solyc01g091810	MYB-HB-like	transcription factor	IPR001005,IPR006447,IPR009057	LOW QUALITY:Two-component response regulator (AHRD V3.3 *-* W9QMB4_9ROSA)
Solyc01g093960.3.1	Solyc01g093960	MADS-MIKC	transcription factor	IPR002100,IPR002487	MADS-box transcription factor (AHRD V3.3 *** A0A072TNM9_MEDTR)
Solyc01g094060.3.1	Solyc01g094060	WD40-like	transcription factor	IPR001680,IPR017986	BEACH domain-containing protein (AHRD V3.3 *** A0A124SBD7_CYNCS)
Solyc01g094315.1.1	Solyc01g094315	C2H2	transcription factor	IPR001781,IPR001841	Pollen-specific protein SF3, putative (AHRD V3.3 *** B9RDN9_RICCO)
Solyc01g094315.1.1	Solyc01g094315	LIM	transcription factor interactor and regulator	IPR001781,IPR001841	Pollen-specific protein SF3, putative (AHRD V3.3 *** B9RDN9_RICCO)
Solyc01g094360.3.1	Solyc01g094360	MYB-HB-like	transcription factor	IPR001005,IPR009057,IPR015495	MYB-related transcription factor (AHRD V3.3 *** A0A059PRS4_SALMI)
Solyc01g094480.3.1	Solyc01g094480	WD40-like	transcription factor	IPR001680,IPR015943,IPR017986,IPR019775	WD40 repeat-like protein (AHRD V3.3 *** I0Z536_COCSC)
Solyc01g094485.1.1	Solyc01g094485	NAM	transcription factor	IPR003441	NAC transcription factor (AHRD V3.3 *-* B3VK71_TOBAC)
Solyc01g094580.3.1	Solyc01g094580	BES/BZR	transcription factor	IPR008540	Beta-amylase (AHRD V3.3 *** K4AZJ9_SOLLC)
Solyc01g094800.3.1	Solyc01g094800	Bromodomain	chromatin remodeler	IPR000330,IPR001487,IPR014978	ATP-dependent helicase BRM (AHRD V3.3 *** W9QEL4_9ROSA)
Solyc01g094800.3.1	Solyc01g094800	C3H-WRC/GRF	transcription factor interactor and regulator	IPR000330,IPR001487,IPR014978	ATP-dependent helicase BRM (AHRD V3.3 *** W9QEL4_9ROSA)
Solyc01g094800.3.1	Solyc01g094800	SNF2	chromatin remodeling	IPR000330,IPR001487,IPR014978	ATP-dependent helicase BRM (AHRD V3.3 *** W9QEL4_9ROSA)
Solyc01g094810.3.1	Solyc01g094810	ARID	transcription factor & chromatin remodeling	IPR001606	Ubiquitin-conjugating enzyme (AHRD V3.3 *-* A0A072TU80_MEDTR)
Solyc01g094840.3.1	Solyc01g094840	C2H2	transcription factor	IPR001841,IPR013083,IPR018957	RING/U-box superfamily protein, putative (AHRD V3.3 *** A0A061G5W7_THECC)
Solyc01g094880.3.1	Solyc01g094880	WD40-like	transcription factor	IPR001680,IPR017986	Quinoprotein amine dehydrogenase, beta chain-like, RIC1-like guanyl-nucleotide exchange factor (AHRD V3.3 *** AT5G28350.1)
Solyc01g095030.3.1	Solyc01g095030	MYB-HB-like	transcription factor	IPR001005,IPR006447,IPR009057,IPR017930	Myb family transcription factor family protein (AHRD V3.3 *** B9I8P3_POPTR)
Solyc01g095090.3.1	Solyc01g095090	C2H2	transcription factor	IPR001841,IPR013083,IPR018957	RING/U-box superfamily protein (AHRD V3.3 *-* AT4G01270.1)
Solyc01g095100.3.1	Solyc01g095100	WRKY	transcription factor	IPR003657	WRKY transcription factor 22
Solyc01g095180.2.1	Solyc01g095180	C2H2	transcription factor	IPR001841,IPR018957	RING/U-box superfamily protein (AHRD V3.3 *** AT3G61550.1)
Solyc01g095400.3.1	Solyc01g095400	BTB-POZ	chromatin remodeling & transcription regulator	IPR000210,IPR011333	BTB/POZ domain-containing protein (AHRD V3.3 *** W9QSI6_9ROSA)
Solyc01g095460.3.1	Solyc01g095460	bZIP	transcription factor	IPR004827,IPR011616,IPR011700	TAF-2 (AHRD V3.3 *** Q40586_TOBAC)
Solyc01g095500.3.1	Solyc01g095500	AP2-EREBP	transcription factor	IPR001471	Sl Cytokinin Response Factor 5
Solyc01g095630.3.1	Solyc01g095630	WRKY	transcription factor	IPR003657	WRKY transcription factor 41
Solyc01g095640.2.1	Solyc01g095640	MYB-HB-like	transcription factor	IPR001005,IPR009057,IPR015495	Myb family transcription factor (AHRD V3.3 *** A0A0K9P4S6_ZOSMR)
Solyc01g095650.3.1	Solyc01g095650	Hap3/NF-YB	transcription factor	IPR009072	Histone H3 like protein (AHRD V3.3 *-* Q7XIZ8_TURGL)
Solyc01g095810.3.1	Solyc01g095810	PHD	chromatin regulator	IPR001841,IPR001965,IPR011011,IPR018957	RING/U-box superfamily protein, putative (AHRD V3.3 *-* A0A061DTM6_THECC)
Solyc01g095880.1.1	Solyc01g095880	B3-Domain	transcription factor	IPR003340	LOW QUALITY:B3 domain-containing protein (AHRD V3.3 *** A0A0B2RZ88_GLYSO)
Solyc01g096020.3.1	Solyc01g096020	C2H2	transcription factor	IPR001841,IPR013083	E3 ubiquitin-protein ligase (AHRD V3.3 *** K4AZZ1_SOLLC)
Solyc01g096050.3.1	Solyc01g096050	bHLH	transcription factor	IPR011598	bHLH transcription factor_SGN-U238928
Solyc01g096070.3.1	Solyc01g096070	ARF	transcription factor	IPR003340,IPR010525,IPR011525	Auxin Response Factor 18
Solyc01g096110.3.1	Solyc01g096110	WD40-like	transcription factor	IPR001680,IPR015943,IPR017986	transducin family protein / WD-40 repeat family protein (AHRD V3.3 *** AT2G46560.2)
Solyc01g096120.3.1	Solyc01g096120	C2C2-Dof	transcription factor	IPR003851	Dof zinc finger protein1
Solyc01g096200.3.1	Solyc01g096200	C2H2	transcription factor	IPR001841,IPR013083	U-box domain-containing protein 43 (AHRD V3.3 *** W9RNX9_9ROSA)
Solyc01g096320.3.1	Solyc01g096320	Homobox-WOX	transcription factor	IPR001356,IPR009057	Homeobox-leucine zipper protein (AHRD V3.3 *** M4W1Z7_TOBAC)
Solyc01g096370.3.1	Solyc01g096370	bHLH	transcription factor	IPR011598	Basic helix loop helix (BHLH) family transcription factor (AHRD V3.3 *** A0A072TYH1_MEDTR)
Solyc01g096490.3.1	Solyc01g096490	C2H2	transcription factor	IPR001245,IPR001841,IPR002110,IPR013083,IPR017907,IPR018957	protein kinases, ubiquitin-protein ligase (AHRD V3.3 *** AT5G13530.1)
Solyc01g096550.3.1	Solyc01g096550	C2H2	transcription factor	IPR012337,IPR015880	Subtilisin-like protease (AHRD V3.3 *-* W9QY75_9ROSA)
Solyc01g096650.3.1	Solyc01g096650	C2H2	transcription factor	IPR001841	RING/U-box superfamily protein (AHRD V3.3 *** AT5G07040.1)
Solyc01g096700.3.1	Solyc01g096700	MYB-HB-like	transcription factor	IPR001005,IPR009057	DnaJ domain-containing protein (AHRD V3.3 *** A0A118JUX9_CYNCS)
Solyc01g096710.3.1	Solyc01g096710	Hap3/NF-YB	transcription factor	IPR003958,IPR009072	Nuclear transcription factor Y subunit C8 (AHRD V3.3 *** I3TAY5_MEDTR)
Solyc01g096750.1.1	Solyc01g096750	PAZ-Argonaute	post-transcriptional gene silencing	IPR003100,IPR012337	Argonaute4d
Solyc01g096790.3.1	Solyc01g096790	B3-Domain	transcription factor	IPR003340	B3 domain-containing protein (AHRD V3.3 *-* A0A199VWZ9_ANACO)
Solyc01g096810.3.1	Solyc01g096810	EIL	transcription factor	IPR006957,IPR023278	EIL3
Solyc01g096850.3.1	Solyc01g096850	FAR	transcription factor	IPR004330,IPR006564	Protein FAR1-RELATED SEQUENCE 3 (AHRD V3.3 *** A0A0B2S126_GLYSO)
Solyc01g096860.2.1	Solyc01g096860	AP2-EREBP	transcription factor	IPR001471	AP2-like ethylene-responsive transcription factor (AHRD V3.3 *-* W9RR61_9ROSA)
Solyc01g096865.1.1	Solyc01g096865	AP2-EREBP	transcription factor	IPR001471	AP2-like ethylene-responsive transcription factor (AHRD V3.3 *-* A0A0K9PVT8_ZOSMR)
Solyc01g096950.3.1	Solyc01g096950	WD40-like	transcription factor	IPR001680,IPR017986	Transducin/WD40 repeat-like superfamily protein (AHRD V3.3 *** AT3G21060.1)
Solyc01g097030.3.1	Solyc01g097030	CCHC(Zn)	transcription factor interactor and regulator	IPR001878,IPR006564	Mutator-like transposase (AHRD V3.3 *** Q9SR14_ARATH)
Solyc01g097070.3.1	Solyc01g097070	CCHC(Zn)	transcription factor interactor and regulator	IPR001878,IPR010666	DNA topoisomerase (AHRD V3.3 *** K4B095_SOLLC)
Solyc01g097330.3.1	Solyc01g097330	bZIP	transcription factor	IPR004827,IPR011616,IPR011700	BZIP transcription factor (AHRD V3.3 *** Q93YM7_TOBAC)
Solyc01g097850.1.1	Solyc01g097850	MADS-type1	transcription factor	IPR002100	LOW QUALITY:Transcription factor, MADS-box (AHRD V3.3 *** A0A103YIE3_CYNCS)
Solyc01g097890.2.1	Solyc01g097890	GeBP	transcription factor	IPR007592	LOW QUALITY:DNA-binding storekeeper protein-related transcriptional regulator (AHRD V3.3 *** AT5G28040.2)
Solyc01g098050.1.1	Solyc01g098050	MADS-type1	transcription factor	IPR002100	MADS-box transcription factor family protein (AHRD V3.3 *-* AT1G72350.1)
Solyc01g098060.1.1	Solyc01g098060	MADS-type1	transcription factor	IPR002100	MADS-box transcription factor family protein (AHRD V3.3 *-* AT1G72350.1)
Solyc01g098065.1.1	Solyc01g098065	MADS-type1	transcription factor	IPR002100	MADS-box transcription factor family protein (AHRD V3.3 --* AT1G72350.1)
Solyc01g098070.1.1	Solyc01g098070	MADS-type1	transcription factor	IPR002100	MADS-box transcription factor family protein (AHRD V3.3 *-* AT1G72350.1)
Solyc01g098090.3.1	Solyc01g098090	WD40-like	transcription factor	IPR001680,IPR017986	meloidogyne-induced giant cell protein DB214
Solyc01g098220.2.1	Solyc01g098220	AS2-LOB	transcription factor	IPR004883	LOB domain-containing protein, putative (AHRD V3.3 *-* B9SI79_RICCO)
Solyc01g098430.3.1	Solyc01g098430	WD40-like	transcription factor	IPR001680,IPR015943,IPR017986	Breast carcinoma-amplified sequence 3 (AHRD V3.3 *** W9SH94_9ROSA)
Solyc01g098720.3.1	Solyc01g098720	bHLH	transcription factor	IPR011598	basic helix-loop-helix (bHLH) DNA-binding superfamily protein (AHRD V3.3 *** AT1G72210.1)
Solyc01g098725.1.1	Solyc01g098725	C2H2	transcription factor	IPR001781,IPR001841,IPR018957	RING/U-box superfamily protein (AHRD V3.3 *** AT3G05200.1)
Solyc01g098725.1.1	Solyc01g098725	LIM	transcription factor interactor and regulator	IPR001781,IPR001841,IPR018957	RING/U-box superfamily protein (AHRD V3.3 *** AT3G05200.1)
Solyc01g098760.3.1	Solyc01g098760	C2H2	transcription factor	IPR001841	RING/U-box superfamily protein (AHRD V3.3 *-* A0A061F239_THECC)
Solyc01g098830.3.1	Solyc01g098830	C2H2	transcription factor	IPR001841,IPR013083,IPR017907,IPR018957	RING/U-box superfamily protein (AHRD V3.3 *** AT3G05250.1)
Solyc01g099320.3.1	Solyc01g099320	Hap3/NF-YB	transcription factor	IPR003956,IPR003958,IPR009072	Nuclear transcription factor Y protein (AHRD V3.3 *** G7I854_MEDTR)
Solyc01g099340.3.1	Solyc01g099340	C2H2	transcription factor	IPR007087,IPR013087,IPR015880	Zinc finger protein (AHRD V3.3 *** E9NZV2_PHAVU)
Solyc01g099400.3.1	Solyc01g099400	WD40-like	transcription factor	IPR001680,IPR015943,IPR017986	WD-repeat protein, putative (AHRD V3.3 *** B9T0U7_RICCO)
Solyc01g099410.3.1	Solyc01g099410	Hap3/NF-YB	transcription factor	IPR009072	Histone H2A (AHRD V3.3 *** G8IIJ5_SOLLC)
Solyc01g099580.2.1	Solyc01g099580	PHD	chromatin regulator	IPR001965,IPR011011	Cysteine/Histidine-rich C1 domain family protein, putative (AHRD V3.3 *-* A0A061EYK7_THECC)
Solyc01g099790.3.1	Solyc01g099790	PHD	chromatin regulator	IPR001841,IPR001965,IPR018957	RING/U-box superfamily protein (AHRD V3.3 *** AT3G05545.1)
Solyc01g100050.3.1	Solyc01g100050	LisH	transcription factor interactor and regulator	IPR001680,IPR006594,IPR015943,IPR017986,IPR019775	TOPLESS 3
Solyc01g100050.3.1	Solyc01g100050	WD40-like	transcription factor	IPR001680,IPR006594,IPR015943,IPR017986,IPR019775	TOPLESS 3
Solyc01g100095.1.1	Solyc01g100095	PHD	chromatin regulator	IPR001841,IPR001965,IPR013083,IPR018957,IPR019786	RING/U-box superfamily protein, putative (AHRD V3.3 *** A0A061E1W0_THECC)
Solyc01g100100.3.1	Solyc01g100100	PHD	chromatin regulator	IPR001841,IPR001965,IPR013083,IPR018957,IPR019786	RING/U-box superfamily protein, putative (AHRD V3.3 *** A0A061E1W0_THECC)
Solyc01g100130.3.1	Solyc01g100130	PHD	chromatin regulator	IPR001841,IPR001965,IPR011011,IPR019787	RING/U-box protein (AHRD V3.3 *-* AT3G05670.3)
Solyc01g100200.3.1	Solyc01g100200	GRAS	transcription factor	IPR005202	gras4
Solyc01g100220.3.1	Solyc01g100220	C2C2-GATA	transcription factor	IPR000679	GATA transcription factor, putative (AHRD V3.3 *** B9RZK8_RICCO)
Solyc01g100330.3.1	Solyc01g100330	C2H2	transcription factor	IPR015880	Zinc finger matrin-type 2 (AHRD V3.3 *** A0A0B0MXS7_GOSAR)
Solyc01g100460.3.1	Solyc01g100460	bZIP	transcription factor	IPR004827,IPR011616,IPR011700	BZIP transcription factor family protein (AHRD V3.3 *** B9GSS6_POPTR)
Solyc01g100510.3.1	Solyc01g100510	Homobox-WOX	transcription factor	IPR001356,IPR005540,IPR005541,IPR008422,IPR009057	knotted 4
Solyc01g100510.3.1	Solyc01g100510	Homeodomain-TALE-KNOX	transcription factor	IPR001356,IPR005540,IPR005541,IPR008422,IPR009057	knotted 4
Solyc01g100620.2.1	Solyc01g100620	ARID-HMG	transcription factor & chromatin remodeling	IPR001606,IPR009071	High mobility group family (AHRD V3.3 *** A0A061F3D5_THECC)
Solyc01g100650.3.1	Solyc01g100650	WD40-like	transcription factor	IPR015943	haloacid dehalogenase-like hydrolase family protein (AHRD V3.3 *** AT1G56500.1)
Solyc01g100660.3.1	Solyc01g100660	bHLH	transcription factor	IPR011598	Basic helix-loop-helix transcription factor (AHRD V3.3 *** A0A0S3TVX2_CITUN)
Solyc01g100990.3.1	Solyc01g100990	C3H	transcription factor	IPR000571	Zinc finger transcription factor 13
Solyc01g101160.2.1	Solyc01g101160	CCHC(Zn)	transcription factor interactor and regulator	IPR001841,IPR001878,IPR001965	PHD finger family protein (AHRD V3.3 *** AT3G17460.1)
Solyc01g101160.2.1	Solyc01g101160	PHD	chromatin regulator	IPR001841,IPR001878,IPR001965	PHD finger family protein (AHRD V3.3 *** AT3G17460.1)
Solyc01g101225.1.1	Solyc01g101225	CCHC(Zn)	transcription factor interactor and regulator	IPR001878,IPR006564	Mutator-like transposase-like protein (AHRD V3.3 *** Q9FI74_ARATH)
Solyc01g101250.3.1	Solyc01g101250	C2H2	transcription factor	IPR015880	G-patch domain-containing protein (AHRD V3.3 *** A0A103Y2Y0_CYNCS)
Solyc01g102260.3.1	Solyc01g102260	MADS-type1	transcription factor	IPR002100	Mads box protein, putative (AHRD V3.3 *** B9S273_RICCO)
Solyc01g102265.1.1	Solyc01g102265	C2H2	transcription factor	IPR001841	RING/U-box superfamily protein (AHRD V3.3 *** AT3G42830.1)
Solyc01g102300.3.1	Solyc01g102300	bHLH	transcription factor	IPR011598	bHLH transcription factor 006
Solyc01g102340.3.1	Solyc01g102340	MYB-HB-like	transcription factor	IPR001005,IPR009057,IPR015495	R2R3MYB transcription factor 61
Solyc01g102510.3.1	Solyc01g102510	WD40-like	transcription factor	IPR001680,IPR015943,IPR017986,IPR019775	Transducin/WD40 repeat-like superfamily protein (AHRD V3.3 *** AT5G24710.1)
Solyc01g102740.3.1	Solyc01g102740	NAM	transcription factor	IPR003441	NAC domain-containing protein, putative (AHRD V3.3 *** B9S056_RICCO)
Solyc01g102750.3.1	Solyc01g102750	PHD	chromatin regulator	IPR001841,IPR001965,IPR011011,IPR013083,IPR019786,IPR019787	alfin1-like PHD domain-containing protein
Solyc01g102760.3.1	Solyc01g102760	PHD	chromatin regulator	IPR001841,IPR001965,IPR011011,IPR013083,IPR019786,IPR019787	PHD finger alfin-like protein (AHRD V3.3 *** A0A072UTR5_MEDTR)
Solyc01g102980.3.1	Solyc01g102980	HD-ZIP	transcription factor	IPR006455,IPR006456,IPR009057	ZF-HD homeobox protein family (AHRD V3.3 *** A0A151SB96_CAJCA)
Solyc01g102980.3.1	Solyc01g102980	ZF-HD	transcription factor	IPR006455,IPR006456,IPR009057	ZF-HD homeobox protein family (AHRD V3.3 *** A0A151SB96_CAJCA)
Solyc01g103050.3.1	Solyc01g103050	ARF	transcription factor	IPR003340,IPR010525	Auxin Response Factor 1
Solyc01g103090.3.1	Solyc01g103090	C3H	transcription factor	IPR000571	Zinc finger transcription factor 14
Solyc01g103180.3.1	Solyc01g103180	FAR	transcription factor	IPR004330,IPR006564	FAR1-related sequence 11 (AHRD V3.3 *** AT1G10240.2)
Solyc01g103245.1.1	Solyc01g103245	SWIB-Plus-3	chromatin remodeling	IPR003121,IPR004343	Zinc finger CCCH domain-containing protein 44 (AHRD V3.3 *** W9SKR1_9ROSA)
Solyc01g103310.3.1	Solyc01g103310	SWIB-Plus-3	chromatin remodeling	IPR003121,IPR004343	Binding protein, putative isoform 3 (AHRD V3.3 *-* A0A061DJC6_THECC)
Solyc01g103335.1.1	Solyc01g103335	SWIB-Plus-3	chromatin remodeling	IPR003121,IPR004343	Binding protein, putative isoform 3 (AHRD V3.3 *** A0A061DJC6_THECC)
Solyc01g103550.1.1	Solyc01g103550	MADS-type1	transcription factor	IPR002100	LOW QUALITY:Transcription factor, MADS-box (AHRD V3.3 *-* A0A103XMZ4_CYNCS)
Solyc01g103570.3.1	Solyc01g103570	Bromodomain	chromatin remodeler	IPR001487	Bromodomain-containing factor 2 (AHRD V3.3 *** W9QKA6_9ROSA)
Solyc01g103600.3.1	Solyc01g103600	TIFY	transcription factor	IPR010399	Jasmonate ZIM-domain protein 4 (AHRD V3.3 *** T1WMV9_TOBAC)
Solyc01g103720.3.1	Solyc01g103720	WD40-like	transcription factor	IPR001680,IPR015943,IPR017986,IPR019775	Ribosome biogenesis protein BOP1 homolog (AHRD V3.3 *** M1CBT7_SOLTU)
Solyc01g103780.3.1	Solyc01g103780	TCP	transcription factor	IPR005333,IPR017887	TCP transcription factor 11
Solyc01g103803.1.1	Solyc01g103803	HD-ZIP	transcription factor	IPR006456,IPR009057	ZF-HD homeobox protein (AHRD V3.3 *** A0A0B2PBF3_GLYSO)
Solyc01g103803.1.1	Solyc01g103803	ZF-HD	transcription factor	IPR006456,IPR009057	ZF-HD homeobox protein (AHRD V3.3 *** A0A0B2PBF3_GLYSO)
Solyc01g103807.1.1	Solyc01g103807	HD-ZIP	transcription factor	IPR006456	Zinc finger family protein (AHRD V3.3 *-* B9H0F7_POPTR)
Solyc01g103807.1.1	Solyc01g103807	ZF-HD	transcription factor	IPR006456	Zinc finger family protein (AHRD V3.3 *-* B9H0F7_POPTR)
Solyc01g103840.1.1	Solyc01g103840	HD-ZIP	transcription factor	IPR006456	ZF-HD homeobox protein family (AHRD V3.3 *** A0A151R0E9_CAJCA)
Solyc01g103840.1.1	Solyc01g103840	ZF-HD	transcription factor	IPR006456	ZF-HD homeobox protein family (AHRD V3.3 *** A0A151R0E9_CAJCA)
Solyc01g103862.1.1	Solyc01g103862	bZIP	transcription factor	IPR004827	Basic-leucine zipper (bZIP) transcription factor family protein (AHRD V3.3 *** AT1G58110.2)
Solyc01g103868.1.1	Solyc01g103868	bZIP	transcription factor	IPR004827	Basic-leucine zipper (bZIP) transcription factor family protein (AHRD V3.3 *** AT1G58110.2)
Solyc01g103980.3.1	Solyc01g103980	C2H2	transcription factor	IPR001841,IPR013083,IPR017907,IPR018957	RING finger protein (AHRD V3.3 *** A0A0B0MBG4_GOSAR)
Solyc01g104000.3.1	Solyc01g104000	WD40-like	transcription factor	IPR019775	Serine hydroxymethyltransferase (AHRD V3.3 *** K4B1X5_SOLLC)
Solyc01g104260.3.1	Solyc01g104260	C2H2	transcription factor	IPR001841,IPR013083,IPR018957	RING/U-box superfamily protein, putative (AHRD V3.3 *** A0A061DY55_THECC)
Solyc01g104417.1.1	Solyc01g104417	C2C2-GATA	transcription factor	IPR000679,IPR013088	LOW QUALITY:GATA transcription factor-like protein (AHRD V3.3 *-* A0A0X7YHI0_SOLTU)
Solyc01g104438.1.1	Solyc01g104438	C2C2-GATA	transcription factor	IPR000679	LOW QUALITY:GATA transcription factor-like protein (AHRD V3.3 *** A0A0X7YHI0_SOLTU)
Solyc01g104446.1.1	Solyc01g104446	C2C2-GATA	transcription factor	IPR000679	GATA transcription factor-like protein (AHRD V3.3 *** A0A0X7YHI0_SOLTU)
Solyc01g104448.1.1	Solyc01g104448	C2C2-GATA	transcription factor	IPR000679	LOW QUALITY:GATA transcription factor-like protein (AHRD V3.3 *-* A0A0X7YHI0_SOLTU)
Solyc01g104510.3.1	Solyc01g104510	WD40-like	transcription factor	IPR001680,IPR017986	WD-40 repeat protein
Solyc01g104550.3.1	Solyc01g104550	WRKY	transcription factor	IPR003657	WRKY transcription factor 9
Solyc01g104650.3.1	Solyc01g104650	bZIP	transcription factor	IPR004827,IPR011616,IPR011700	Transcription factor (AHRD V3.3 *-* D6MJX4_9ASPA)
Solyc01g104670.3.1	Solyc01g104670	TUBBY	transcription factor	IPR000007	Tubby-like F-box protein (AHRD V3.3 *** K4B241_SOLLC)
Solyc01g104740.3.1	Solyc01g104740	Lambda-DB	putative novel transcription factor	IPR010982,IPR013729	Multiprotein-bridging factor, putative (AHRD V3.3 *** B9RKT7_RICCO)
Solyc01g104790.3.1	Solyc01g104790	PHD	chromatin regulator	IPR001965	NADPH-dependent 7-cyano-7-deazaguanine reductase (AHRD V3.3 *-* A0A1D1YW23_9ARAE)
Solyc01g104840.3.1	Solyc01g104840	CCHC(Zn)	transcription factor interactor and regulator	IPR001878	Glycine-rich RNA-binding protein (AHRD V3.3 *-* A0A0B0N033_GOSAR)
Solyc01g104900.3.1	Solyc01g104900	NAM	transcription factor	IPR003441	NAC domain protein, (AHRD V3.3 *** A0A061E1M1_THECC)
Solyc01g105230.3.1	Solyc01g105230	CG1-CAMTA	transcription factor	IPR002110,IPR005559	Calmodulin-binding transcription activator (AHRD V3.3 *** Q8S389_BRANA)
Solyc01g105320.3.1	Solyc01g105320	Znf-LSD	transcription factor	IPR005735	Metacaspase 1, putative (AHRD V3.3 *** A0A061E359_THECC),Pfam:PF00656
Solyc01g105330.3.1	Solyc01g105330	C2H2	transcription factor	IPR015880	Methyl-CpG-binding domain-containing protein 8 (AHRD V3.3 *-* A0A199UGF7_ANACO)
Solyc01g105620.3.1	Solyc01g105620	PHD	chromatin regulator	IPR001841,IPR011011,IPR013083,IPR018957	RING/U-box superfamily protein, putative (AHRD V3.3 *-* A0A061E293_THECC)
Solyc01g105790.2.1	Solyc01g105790	bZIP	transcription factor	IPR004827	abscisic acid responsive element-binding factor 1 (AHRD V3.3 --* AT1G49720.3)
Solyc01g105800.3.1	Solyc01g105800	MADS-MIKC	transcription factor	IPR002100,IPR002487	MADS box transcription factor (AHRD V1 **-- Q2NNB9_ELAGV)%3B contains Interpro domain(s) IPR002100 Transcription factor%2C MADS-box
Solyc01g106030.3.1	Solyc01g106030	C2C2-GATA	transcription factor	IPR000679,IPR010399,IPR010402	GATA transcription factor, putative (AHRD V3.3 *** B9S9L8_RICCO)
Solyc01g106030.3.1	Solyc01g106030	TIFY	transcription factor	IPR000679,IPR010399,IPR010402	GATA transcription factor, putative (AHRD V3.3 *** B9S9L8_RICCO)
Solyc01g106040.3.1	Solyc01g106040	C2C2-GATA	transcription factor	IPR000679,IPR010399,IPR010402	GATA transcription factor, putative (AHRD V3.3 *** B9SN00_RICCO)
Solyc01g106040.3.1	Solyc01g106040	TIFY	transcription factor	IPR000679,IPR010399,IPR010402	GATA transcription factor, putative (AHRD V3.3 *** B9SN00_RICCO)
Solyc01g106070.2.1	Solyc01g106070	C2H2	transcription factor	IPR015880	LOW QUALITY:HVA22-like protein (AHRD V3.3 *** M1AQ42_SOLTU)
Solyc01g106170.3.1	Solyc01g106170	MADS-type1	transcription factor	IPR002100	AGAMOUS-like MADS-box transcription factor (AHRD V3.3 *-* Q84LE8_GINBI)
Solyc01g106250.3.1	Solyc01g106250	B3-Domain	transcription factor	IPR003340	B3 domain-containing protein (AHRD V3.3 *-* W9QJE4_9ROSA)
Solyc01g106257.1.1	Solyc01g106257	B3-Domain	transcription factor	IPR003340	B3 domain-containing protein (AHRD V3.3 *-* W9QJE4_9ROSA)
Solyc01g106280.3.1	Solyc01g106280	Bromodomain	chromatin remodeler	IPR001487	PSTVd RNA-biding protein
Solyc01g106460.3.1	Solyc01g106460	bHLH	transcription factor	IPR011598	bHLH transcription factor 007
Solyc01g106700.3.1	Solyc01g106700	MADS-type1	transcription factor	IPR002100	Transcription factor, MADS-box (AHRD V3.3 *** A0A103YHS3_CYNCS)
Solyc01g106710.1.1	Solyc01g106710	MADS-type1	transcription factor	IPR002100	Transcription factor, MADS-box (AHRD V3.3 *** A0A103YIH6_CYNCS)
Solyc01g106730.2.1	Solyc01g106730	MADS-type1	transcription factor	IPR002100	Transcription factor, MADS-box (AHRD V3.3 *** A0A103YIE3_CYNCS)
Solyc01g106940.3.1	Solyc01g106940	MYB-HB-like	transcription factor	IPR001005,IPR009057	Myb transcription factor (AHRD V3.3 *-* A0A072VG04_MEDTR)
Solyc01g107140.2.1	Solyc01g107140	bHLH	transcription factor	IPR011598	basic helix-loop-helix (bHLH) DNA-binding superfamily protein (AHRD V3.3 *-* AT2G14760.1)
Solyc01g107150.3.1	Solyc01g107150	C2H2	transcription factor	IPR001841	Zinc finger protein-like 1 like (AHRD V3.3 *** A0A0B2PGN2_GLYSO)
Solyc01g107160.3.1	Solyc01g107160	WD40-like	transcription factor	IPR001680,IPR017986	Transducin/WD40 repeat-like superfamily protein (AHRD V3.3 *** AT3G19590.1)
Solyc01g107170.2.1	Solyc01g107170	C2H2	transcription factor	IPR015880	Zinc finger protein (AHRD V3.3 *** A0T3Q5_SOLTU)
Solyc01g107190.3.1	Solyc01g107190	AS2-LOB	transcription factor	IPR004883	LOB domain-containing protein, putative (AHRD V3.3 *** B9SGY6_RICCO)
Solyc01g107290.3.1	Solyc01g107290	C2H2	transcription factor	IPR001841	RING-H2 finger protein
Solyc01g107360.3.1	Solyc01g107360	WD40-like	transcription factor	IPR001680,IPR015943,IPR017986	Katanin p80 WD40 repeat-containing subunit B1 homolog (AHRD V3.3 *-* K4B9A4_SOLLC)
Solyc01g107410.3.1	Solyc01g107410	Homeodomain-PHD	chromatin remodeling & transcription regulator	IPR001356,IPR001841,IPR001965,IPR008422,IPR009057,IPR011011,IPR013083,IPR019786,IPR019787	PHD-finger family homeodomain protein
Solyc01g107410.3.1	Solyc01g107410	Homobox-WOX	transcription factor	IPR001356,IPR001841,IPR001965,IPR008422,IPR009057,IPR011011,IPR013083,IPR019786,IPR019787	PHD-finger family homeodomain protein
Solyc01g107430.2.1	Solyc01g107430	C2H2	transcription factor	IPR007087,IPR015880	Zinc finger protein, putative (AHRD V3.3 *** B9SNA3_RICCO)
Solyc01g107490.2.1	Solyc01g107490	bHLH	transcription factor	IPR011598	basic helix-loop-helix (bHLH) DNA-binding superfamily protein (AHRD V3.3 *** AT3G19500.1)
Solyc01g107880.3.1	Solyc01g107880	C2H2	transcription factor	IPR001841	RING/U-box superfamily protein (AHRD V3.3 *** AT4G34100.2)
Solyc01g107930.3.1	Solyc01g107930	C2H2	transcription factor	IPR001841,IPR018957	RING/U-box superfamily protein (AHRD V3.3 *-* AT4G34040.1)
Solyc01g107940.3.1	Solyc01g107940	C2H2	transcription factor	IPR001841,IPR018957	RING/U-box superfamily protein (AHRD V3.3 *** AT2G15530.7)
Solyc01g107950.2.1	Solyc01g107950	bHLH	transcription factor	IPR011598	bHLH transcription factor 008
Solyc01g107960.3.1	Solyc01g107960	bHLH	transcription factor	IPR011598	bHLH transcription factor 009
Solyc01g107970.1.1	Solyc01g107970	bHLH	transcription factor	IPR011598	bHLH transcription factor 077
Solyc01g108047.1.1	Solyc01g108047	C2C2-GATA	transcription factor	IPR000679	GATA transcription factor-like protein (AHRD V3.3 *** A0A0X7YHI0_SOLTU)
Solyc01g108120.3.1	Solyc01g108120	B3-Domain	transcription factor	IPR003340	B3 domain-containing protein (AHRD V3.3 *-* W9R6M5_9ROSA)
Solyc01g108130.3.1	Solyc01g108130	B3-Domain	transcription factor	IPR003340	B3 domain-containing protein (AHRD V3.3 *** A0A0B2REX2_GLYSO)
Solyc01g108140.3.1	Solyc01g108140	B3-Domain	transcription factor	IPR003340	B3 domain-containing protein (AHRD V3.3 *** W9RY77_9ROSA)
Solyc01g108240.3.1	Solyc01g108240	AP2-EREBP	transcription factor	IPR001471	Ethylene Response Factor D.3
Solyc01g108250.3.1	Solyc01g108250	WD40-like	transcription factor	IPR001680,IPR015943,IPR017986	DEM2
Solyc01g108300.3.1	Solyc01g108300	MYB-HB-like	transcription factor	IPR001005,IPR001356,IPR006447,IPR009057,IPR017930	Myb family transcription factor
Solyc01g108410.2.1	Solyc01g108410	C2C2-GATA	transcription factor	IPR000679,IPR001356	Pentatricopeptide repeat-containing protein (AHRD V3.3 *** A0A103XM66_CYNCS)
Solyc01g108930.3.1	Solyc01g108930	B3-Domain	transcription factor	IPR003340	B3 domain-containing protein (AHRD V3.3 *** A0A0B2PYF9_GLYSO)
Solyc01g108935.1.1	Solyc01g108935	B3-Domain	transcription factor	IPR003340	B3 domain-containing protein (AHRD V3.3 *-* W9QJE4_9ROSA)
Solyc01g108950.2.1	Solyc01g108950	B3-Domain	transcription factor	IPR003340	B3 domain-containing protein (AHRD V3.3 -** A0A0B2PAD4_GLYSO)
Solyc01g108970.3.1	Solyc01g108970	B3-Domain	transcription factor	IPR003340	B3 domain-containing protein (AHRD V3.3 --* M8BW15_AEGTA)
Solyc01g109030.3.1	Solyc01g109030	B3-Domain	transcription factor	IPR003340	transcriptional factor B3 family protein (AHRD V3.3 *-* AT4G31640.1)
Solyc01g109120.3.1	Solyc01g109120	WD40-like	transcription factor	IPR001680,IPR017986	Transducin/WD40 repeat-like superfamily protein (AHRD V3.3 *** AT3G18950.1)
Solyc01g109200.3.1	Solyc01g109200	C2H2	transcription factor	IPR001841,IPR018957	RING/U-box superfamily protein (AHRD V3.3 *** A0A061DYT2_THECC)
Solyc01g109230.3.1	Solyc01g109230	PHD	chromatin regulator	IPR001965	Cysteine/Histidine-rich C1 domain family protein (AHRD V3.3 *** A0A061E4Q7_THECC)
Solyc01g109240.2.1	Solyc01g109240	AS2-LOB	transcription factor	IPR004883	LOB domain-containing protein, putative (AHRD V3.3 *** B9SXJ8_RICCO)
Solyc01g109280.3.1	Solyc01g109280	C2H2	transcription factor	IPR001841	RING/U-box superfamily protein (AHRD V3.3 *** AT2G16090.4)
Solyc01g109340.3.1	Solyc01g109340	C2H2	transcription factor	IPR001841,IPR018957	RING/U-box superfamily protein (AHRD V3.3 *** AT2G23780.3)
Solyc01g109350.3.1	Solyc01g109350	WD40-like	transcription factor	IPR001680,IPR017986	transducin family protein / WD-40 repeat family protein (AHRD V3.3 *** AT3G18860.1)
Solyc01g109510.3.1	Solyc01g109510	MYB-HB-like	transcription factor	IPR001005,IPR009057	SWI/SNF complex subunit SWI3D (AHRD V3.3 *** W9R169_9ROSA)
Solyc01g109570.3.1	Solyc01g109570	WD40-like	transcription factor	IPR001680,IPR017986	Beta-1,3-glucanase 12 (AHRD V3.3 *** K9MBD2_SOLTU)
Solyc01g109655.1.1	Solyc01g109655	MYB-HB-like	transcription factor	IPR001005,IPR009057	RNA-binding protein (AHRD V3.3 *-* O24106_NICGU)
Solyc01g109690.1.1	Solyc01g109690	MYB-HB-like	transcription factor	IPR001005,IPR009057,IPR017884	MYB transcription factor (AHRD V3.3 *** F2WZH1_VITPS)
Solyc01g109690.1.1	Solyc01g109690	MYB/SANT	transcription factor	IPR001005,IPR009057,IPR017884	MYB transcription factor (AHRD V3.3 *** F2WZH1_VITPS)
Solyc01g109700.3.1	Solyc01g109700	bHLH	transcription factor	IPR011598	bHLH transcription factor 010
Solyc01g109820.1.1	Solyc01g109820	C2H2	transcription factor	IPR001841	LOW QUALITY:RING/U-box superfamily protein (AHRD V3.3 *-* AT4G05350.1)
Solyc01g109880.3.1	Solyc01g109880	bZIP	transcription factor	IPR004827,IPR011616,IPR011700	BZIP transcription factor (AHRD V3.3 *** C0KYN1_SOLLC)
Solyc01g109910.3.1	Solyc01g109910	C2H2	transcription factor	IPR001841,IPR013083	RING/U-box superfamily protein (AHRD V3.3 *** AT4G39140.5)
Solyc01g109970.3.1	Solyc01g109970	SNF2	chromatin remodeling	IPR000330	SNF2 domain-containing protein / helicase domain-containing protein (AHRD V3.3 *** AT2G16390.2)
Solyc01g109980.3.1	Solyc01g109980	Homobox-WOX	transcription factor	IPR001356,IPR006563,IPR008422,IPR009057	BEL1-related homeotic protein 30 (AHRD V3.3 *** Q8LLD8_SOLTU)
Solyc01g109980.3.1	Solyc01g109980	Homeodomain-TALE-BEL	transcription factor	IPR001356,IPR006563,IPR008422,IPR009057	BEL1-related homeotic protein 30 (AHRD V3.3 *** Q8LLD8_SOLTU)
Solyc01g110030.3.1	Solyc01g110030	WD40-like	transcription factor	IPR001680,IPR015943,IPR017986,IPR019775	Transducin/WD40 repeat protein (AHRD V3.3 *** A0A072TQH3_MEDTR)
Solyc01g110070.2.1	Solyc01g110070	FAR	transcription factor	IPR004330,IPR006564	Transposon-like element Lyt2-2 DNA (AHRD V3.3 *** D5MNY6_SOLLC)
Solyc01g110090.1.1	Solyc01g110090	C2H2	transcription factor	IPR001841,IPR017907	LOW QUALITY:RING/U-box superfamily protein (AHRD V3.3 *** AT3G14250.1)
Solyc01g110100.3.1	Solyc01g110100	C2H2	transcription factor	IPR001841	RING/U-box superfamily protein (AHRD V3.3 *** AT3G53690.1)
Solyc01g110145.1.1	Solyc01g110145	STY-LRP1	transcription factor	IPR006510,IPR007818	Lateral root primordium protein-related (AHRD V3.3 *-* A0A061E6J8_THECC),Pfam:PF05142
Solyc01g110180.3.1	Solyc01g110180	Znf-B	transcription factor interactor and regulator	IPR000315	B-box zinc finger family protein (AHRD V3.3 *** AT4G39070.1)
Solyc01g110310.3.1	Solyc01g110310	C2C2-GATA	transcription factor	IPR000679,IPR016679	GATA transcription factor (AHRD V3.3 *** K4B3P4_SOLLC)
Solyc01g110370.3.1	Solyc01g110370	Znf-B	transcription factor interactor and regulator	IPR000315,IPR001965	Zinc finger, B-box (AHRD V3.3 *** A0A118K2C5_CYNCS)
Solyc01g110370.3.1	Solyc01g110370	PHD	chromatin regulator	IPR000315,IPR001965	Zinc finger, B-box (AHRD V3.3 *** A0A118K2C5_CYNCS)
Solyc01g110470.3.1	Solyc01g110470	GAGA-Binding-like	transcription factor	IPR010409	GAGA-binding transcriptional activator (AHRD V3.3 *** H1ZN98_SOLTU)
Solyc01g110480.3.1	Solyc01g110480	bZIP	transcription factor	IPR004827,IPR011616,IPR011700	BZIP transcription factor (AHRD V3.3 *** G7JJX7_MEDTR)
Solyc01g110490.3.1	Solyc01g110490	C3H	transcription factor	IPR000571	Zinc finger transcription factor 15
Solyc01g110950.3.1	Solyc01g110950	C2H2	transcription factor	IPR001841,IPR001878	LOW QUALITY:DWNN domain, a CCHC-type zinc finger (AHRD V3.3 *-* AT5G47430.3)
Solyc01g110950.3.1	Solyc01g110950	CCHC(Zn)	transcription factor interactor and regulator	IPR001841,IPR001878	LOW QUALITY:DWNN domain, a CCHC-type zinc finger (AHRD V3.3 *-* AT5G47430.3)
Solyc01g111030.2.1	Solyc01g111030	WD40-like	transcription factor	IPR001680,IPR017986	Ribosome biogenesis protein WDR12 homolog (AHRD V3.3 *** K4B3W6_SOLLC)
Solyc01g111130.3.1	Solyc01g111130	bHLH	transcription factor	IPR011598	bHLH transcription factor 011
Solyc01g111275.1.1	Solyc01g111275	CCHC(Zn)	transcription factor interactor and regulator	IPR001878	cold shock domain protein 1 (AHRD V3.3 *** AT4G36020.3)
Solyc01g111500.3.1	Solyc01g111500	MYB-HB-like	transcription factor	IPR001005,IPR009057,IPR015495,IPR017930	R2R3MYB transcription factor 7
Solyc01g111580.3.1	Solyc01g111580	bZIP	transcription factor	IPR004827,IPR011616,IPR011700	BZIP transcription factor (AHRD V3.3 *** B7FIL7_MEDTR)
Solyc01g111590.3.1	Solyc01g111590	WD40-like	transcription factor	IPR001680,IPR017986	Transducin family protein / WD-40 repeat family protein (AHRD V3.3 *** AT2G16780.1)
Solyc01g111610.3.1	Solyc01g111610	C2H2	transcription factor	IPR001841	SBP (S-ribonuclease binding protein) family protein (AHRD V3.3 *** AT4G35070.1)
Solyc01g111860.3.1	Solyc01g111860	WD40-like	transcription factor	IPR001680,IPR017986	Transducin/WD-like repeat-protein (AHRD V3.3 *** A0A072VRM2_MEDTR)
Solyc01g112175.1.1	Solyc01g112175	ssDNA-binding-TF	transcription factor	IPR003173,IPR009044	RNA polymerase II transcriptional coactivator (AHRD V3.3 --* G7JC59_MEDTR)
Solyc01g112190.3.1	Solyc01g112190	Nin-like	transcription factor	IPR003035	Plant regulator RWP-RK family protein (AHRD V3.3 *** AT4G35270.4)
Solyc01g112320.3.1	Solyc01g112320	FAR	transcription factor	IPR004330,IPR006564	FAR1-related sequence 5 (AHRD V3.3 *** AT4G38180.1)
Solyc01g150000.2.1	Solyc01g150000	AP2-EREBP	transcription factor	IPR001471	Ethylene-responsive transcription factor, putative (AHRD V3.3 *-* B9T335_RICCO)
Solyc01g150003.1.1	Solyc01g150003	AP2-EREBP	transcription factor	IPR001471	Ethylene-responsive transcription factor, putative (AHRD V3.3 *-* A0A061G219_THECC)
Solyc02g005290.3.1	Solyc02g005290	GeBP	transcription factor	IPR007592	Peptidyl-prolyl cis-trans isomerase (AHRD V3.3 *-* A0A0K9P1Y7_ZOSMR)
Solyc02g005480.3.1	Solyc02g005480	C2H2	transcription factor	IPR001841,IPR013083,IPR018957	RING/U-box superfamily protein (AHRD V3.3 *-* AT3G19910.1)
Solyc02g005510.3.1	Solyc02g005510	Tc-PD	transcription coactivator	IPR001533	Transcriptional coactivator/pterin dehydratase (AHRD V3.3 *** AT1G29810.1)
Solyc02g014180.2.1	Solyc02g014180	C2H2	transcription factor	IPR001841	Sacsin (AHRD V3.3 *-* A0A0B0NEN2_GOSAR)
Solyc02g014460.3.1	Solyc02g014460	WD40-like	transcription factor	IPR001680,IPR017986	WD40 repeat-containing protein (AHRD V3.3 *** A0A103XDG9_CYNCS)
Solyc02g014740.2.1	Solyc02g014740	GeBP	transcription factor	IPR007592	DNA-binding storekeeper protein-related transcriptional regulator (AHRD V3.3 *-* AT4G00390.1)
Solyc02g014750.1.1	Solyc02g014750	GeBP	transcription factor	IPR007592	DNA-binding storekeeper protein-related transcriptional regulator (AHRD V3.3 *-* AT4G00390.1)
Solyc02g014770.3.1	Solyc02g014770	SNF2	chromatin remodeling	IPR000330	RNA helicase DEAH-box7
Solyc02g021255.1.1	Solyc02g021255	CCHC(Zn)	transcription factor interactor and regulator	IPR001878	Retrotransposon protein, putative, Ty3-gypsy subclass (AHRD V3.3 *-* Q2QTW2_ORYSJ)
Solyc02g021260.2.1	Solyc02g021260	B3-Domain	transcription factor	IPR003340	AP2/B3-like transcriptional factor family protein, putative (AHRD V3.3 *-* A0A061DGP3_THECC)
Solyc02g021330.1.1	Solyc02g021330	Hap3/NF-YB	transcription factor	IPR003958,IPR009072	Nuclear transcription factor Y subunit C-2 (AHRD V3.3 *** NFYC2_ARATH)
Solyc02g021360.3.1	Solyc02g021360	WD40-like	transcription factor	IPR001680,IPR017986	Katanin p80 WD40 repeat-containing subunit B1 homolog (AHRD V3.3 *** K4B4Y6_SOLLC)
Solyc02g021650.3.1	Solyc02g021650	WD40-like	transcription factor	IPR017986	UV damaged DNA binding protein 1
Solyc02g021680.3.1	Solyc02g021680	WRKY	transcription factor	IPR003657	WRKY transcription factor 35
Solyc02g021760.3.1	Solyc02g021760	C3H	transcription factor	IPR000571	Zinc finger transcription factor 16
Solyc02g022835.1.1	Solyc02g022835	CCHC(Zn)	transcription factor interactor and regulator	IPR001878	Retrotransposon protein, putative, Ty3-gypsy subclass (AHRD V3.3 *-* Q2R1L3_ORYSJ)
Solyc02g022936.1.1	Solyc02g022936	CCHC(Zn)	transcription factor interactor and regulator	IPR001878	Retrotransposon protein, putative, Ty3-gypsy subclass (AHRD V3.3 *-* H2KX68_ORYSJ)
Solyc02g023993.1.1	Solyc02g023993	CCHC(Zn)	transcription factor interactor and regulator	IPR001878	LOW QUALITY:Transposon Ty3-G Gag-Pol polyprotein (AHRD V3.3 --* A0A151TBT8_CAJCA)
Solyc02g024047.1.1	Solyc02g024047	CCHC(Zn)	transcription factor interactor and regulator	IPR001878	Retrovirus-related Pol polyprotein from transposon TNT 1-94 (AHRD V3.3 *-* A0A151T437_CAJCA)
Solyc02g024070.3.1	Solyc02g024070	Homobox-WOX	transcription factor	IPR001356,IPR002913,IPR004827,IPR009057	Homeobox leucine-zipper protein (AHRD V3.3 *** Q8H963_ZINVI)
Solyc02g024070.3.1	Solyc02g024070	HD-SAD	transcription factor & lipid binding	IPR001356,IPR002913,IPR004827,IPR009057	Homeobox leucine-zipper protein (AHRD V3.3 *** Q8H963_ZINVI)
Solyc02g026080.2.1	Solyc02g026080	B3-Domain	transcription factor	IPR003340	B3 domain-containing protein (AHRD V3.3 *-* W9QJE4_9ROSA)
Solyc02g030080.3.1	Solyc02g030080	WD40-like	transcription factor	IPR001680,IPR015943,IPR017986	transducin family protein / WD-40 repeat family protein (AHRD V3.3 *** AT5G11240.1)
Solyc02g030095.1.1	Solyc02g030095	Znf-LSD	transcription factor	IPR005735	Zinc finger protein LSD1 (AHRD V3.3 *-* F8RP38_PEA)
Solyc02g030133.1.1	Solyc02g030133	CCHC(Zn)	transcription factor interactor and regulator	IPR001878,IPR006564	Mutator-like transposase (AHRD V3.3 *** Q9LHT1_ARATH)
Solyc02g030210.3.1	Solyc02g030210	AP2-EREBP	transcription factor	IPR001471	AP2-like ethylene-responsive transcription factor family (AHRD V3.3 *** A0A151TTV5_CAJCA)
Solyc02g030466.1.1	Solyc02g030466	C2H2	transcription factor	IPR001841,IPR018957	LOW QUALITY:RING/U-box superfamily protein (AHRD V3.3 *-* AT1G53190.2)
Solyc02g031710.3.1	Solyc02g031710	C2H2	transcription factor	IPR001841	SBP (S-ribonuclease binding protein) family protein (AHRD V3.3 *** AT3G12920.1)
Solyc02g031713.1.1	Solyc02g031713	CCHC(Zn)	transcription factor interactor and regulator	IPR001878	Retrotransposon protein, putative, Ty3-gypsy subclass (AHRD V3.3 *-* Q2QTW2_ORYSJ)
Solyc02g031820.1.1	Solyc02g031820	RR-A-type	response regulator and putative novel transcription factor	IPR001789	LOW QUALITY:Two-component response regulator (AHRD V3.3 *-* W9RGG7_9ROSA)
Solyc02g031867.1.1	Solyc02g031867	CCHC(Zn)	transcription factor interactor and regulator	IPR001878	Retrotransposon protein, putative, Ty3-gypsy subclass (AHRD V3.3 *-* Q7G209_ORYSJ)
Solyc02g032000.1.1	Solyc02g032000	MADS-type1	transcription factor	IPR002100	MADS-box transcription factor family protein (AHRD V3.3 *-* AT4G36590.1)
Solyc02g032070.1.1	Solyc02g032070	B3-Domain	transcription factor	IPR003340	LOW QUALITY:B3 domain-containing protein (AHRD V3.3 *-* W9QJE4_9ROSA)
Solyc02g032120.3.1	Solyc02g032120	C2H2	transcription factor	IPR001781,IPR003656,IPR015880	Zinc finger family protein (AHRD V3.3 *** B9GY13_POPTR)
Solyc02g032120.3.1	Solyc02g032120	LIM	transcription factor interactor and regulator	IPR001781,IPR003656,IPR015880	Zinc finger family protein (AHRD V3.3 *** B9GY13_POPTR)
Solyc02g032180.2.1	Solyc02g032180	Hap3/NF-YB	transcription factor	IPR003958	Nuclear transcription factor Y protein (AHRD V3.3 *-* I3TAW1_MEDTR)
Solyc02g032190.1.1	Solyc02g032190	Hap3/NF-YB	transcription factor	IPR003958,IPR009072	Nuclear transcription factor Y protein (AHRD V3.3 *-* I3TAW1_MEDTR)
Solyc02g032270.1.1	Solyc02g032270	B3-Domain	transcription factor	IPR003340	LOW QUALITY:B3 domain-containing protein (AHRD V3.3 *** A0A0B2RZ88_GLYSO)
Solyc02g032307.1.1	Solyc02g032307	CCHC(Zn)	transcription factor interactor and regulator	IPR001878	Retrotransposon protein, putative, Ty3-gypsy subclass (AHRD V3.3 *-* Q2R4N6_ORYSJ)
Solyc02g032337.1.1	Solyc02g032337	PHD	chromatin regulator	IPR001841,IPR001965,IPR018957	RING/U-box superfamily protein (AHRD V3.3 --* AT3G15740.1)
Solyc02g032370.2.1	Solyc02g032370	PHD	chromatin regulator	IPR001841,IPR001965,IPR018957	RING/U-box superfamily protein (AHRD V3.3 --* AT5G45290.1)
Solyc02g032510.3.1	Solyc02g032510	BTB-POZ	chromatin remodeling & transcription regulator	IPR000210,IPR011333	BTB/POZ domain-containing protein (AHRD V3.3 *** AT4G08455.1)
Solyc02g032553.1.1	Solyc02g032553	Znf-B	transcription factor interactor and regulator	IPR000315,IPR006734	LOW QUALITY:PLATZ transcription factor family protein (AHRD V3.3 *** A0A061EE86_THECC)
Solyc02g032553.1.1	Solyc02g032553	PLATZ	putative novel transcription repressor	IPR000315,IPR006734	LOW QUALITY:PLATZ transcription factor family protein (AHRD V3.3 *** A0A061EE86_THECC)
Solyc02g032557.1.1	Solyc02g032557	CCHC(Zn)	transcription factor interactor and regulator	IPR001878	Retrovirus-related Pol polyprotein from transposon TNT 1-94 (AHRD V3.3 *-* A0A151RAD3_CAJCA)
Solyc02g032603.1.1	Solyc02g032603	CCHC(Zn)	transcription factor interactor and regulator	IPR001878	LOW QUALITY:Transposon Ty3-G Gag-Pol polyprotein (AHRD V3.3 *** A0A151REG4_CAJCA)
Solyc02g032950.3.1	Solyc02g032950	WRKY	transcription factor	IPR003657	WRKY transcription factor 16
Solyc02g033050.2.1	Solyc02g033050	SNF2	chromatin remodeling	IPR000330	LOW QUALITY:chromatin remodeling 31 (AHRD V3.3 *-* AT1G05490.1)
Solyc02g033100.2.1	Solyc02g033100	PLATZ	putative novel transcription repressor	IPR006734	PLATZ transcription factor family protein (AHRD V3.3 *** A0A061EE86_THECC)
Solyc02g033110.2.1	Solyc02g033110	PLATZ	putative novel transcription repressor	IPR006734	PLATZ transcription factor family protein (AHRD V3.3 *** A0A061EE86_THECC)
Solyc02g033115.1.1	Solyc02g033115	PLATZ	putative novel transcription repressor	IPR006734	PLATZ transcription factor family protein (AHRD V3.3 *** A0A061EE86_THECC)
Solyc02g036120.1.1	Solyc02g036120	PLATZ	putative novel transcription repressor	IPR006734	LOW QUALITY:PLATZ transcription factor family protein (AHRD V3.3 *** A0A061EE86_THECC)
Solyc02g036140.1.1	Solyc02g036140	PLATZ	putative novel transcription repressor	IPR006734	LOW QUALITY:PLATZ transcription factor family protein (AHRD V3.3 *** A0A061EE86_THECC)
Solyc02g036170.2.1	Solyc02g036170	PLATZ	putative novel transcription repressor	IPR006734	PLATZ transcription factor family protein (AHRD V3.3 *** A0A061EE86_THECC)
Solyc02g036230.2.1	Solyc02g036230	PLATZ	putative novel transcription repressor	IPR006734	PLATZ transcription factor family protein (AHRD V3.3 *** A0A061EE86_THECC)
Solyc02g036370.3.1	Solyc02g036370	MYB-HB-like	transcription factor	IPR001005,IPR006447,IPR009057,IPR017930	Myb family transcription factor
Solyc02g036377.1.1	Solyc02g036377	CCHC(Zn)	transcription factor interactor and regulator	IPR001878	Retrotransposon protein, putative, Ty3-gypsy subclass (AHRD V3.3 *-* Q2R138_ORYSJ)
Solyc02g036390.1.1	Solyc02g036390	PHD	chromatin regulator	IPR000306,IPR011011,IPR013083	LOW QUALITY:Regulator of chromosome condensation (RCC1) family protein (AHRD V3.3 *** B9MWW8_POPTR)
Solyc02g036430.2.1	Solyc02g036430	NAM	transcription factor	IPR003441	NAC domain protein, (AHRD V3.3 *** A0A061EDT4_THECC)
Solyc02g037530.3.1	Solyc02g037530	ARF	transcription factor	IPR003340,IPR010525	auxin response factor 8B
Solyc02g038690.1.1	Solyc02g038690	Hap3/NF-YB	transcription factor	IPR009072	Histone H2B (AHRD V3.3 *** K4B5W3_SOLLC)
Solyc02g038750.3.1	Solyc02g038750	WD40-like	transcription factor	IPR001680,IPR015943,IPR017986,IPR019775	transducin family protein / WD-40 repeat family protein (AHRD V3.3 *** AT2G34260.1)
Solyc02g038770.1.1	Solyc02g038770	C2H2	transcription factor	IPR001841,IPR013083,IPR018957	LOW QUALITY:RING/U-box superfamily protein (AHRD V3.3 *-* AT3G13228.1)
Solyc02g043815.1.1	Solyc02g043815	CCHC(Zn)	transcription factor interactor and regulator	IPR001878	LOW QUALITY:Polyprotein, 3'-partial, putative (AHRD V3.3 *-* Q0KIP3_SOLDE)
Solyc02g044007.1.1	Solyc02g044007	CCHC(Zn)	transcription factor interactor and regulator	IPR001878	Retrotransposon protein, putative, Ty3-gypsy subclass (AHRD V3.3 *-* Q2QR60_ORYSJ)
Solyc02g050280.3.1	Solyc02g050280	C2H2	transcription factor	IPR000330,IPR001841,IPR018957	SNF2 domain-containing protein / helicase domain-containing protein / zinc finger protein-like protein (AHRD V3.3 *** AT1G50410.4)
Solyc02g050280.3.1	Solyc02g050280	SNF2	chromatin remodeling	IPR000330,IPR001841,IPR018957	SNF2 domain-containing protein / helicase domain-containing protein / zinc finger protein-like protein (AHRD V3.3 *** AT1G50410.4)
Solyc02g055370.3.1	Solyc02g055370	B3-Domain	transcription factor	IPR003340	Transcriptional factor B3 family protein (AHRD V3.3 *-* AT4G31650.2)
Solyc02g055565.1.1	Solyc02g055565	HMG	chromatin remodeling & transcriptional activation	IPR009071	High mobility group family protein (AHRD V3.3 *-* D7LH08_ARALL)
Solyc02g061660.1.1	Solyc02g061660	C2H2	transcription factor	IPR015880	LOW QUALITY:C2H2-like zinc finger protein (AHRD V3.3 --* AT2G18490.1)
Solyc02g061700.1.1	Solyc02g061700	C2H2	transcription factor	IPR015880	LOW QUALITY:C2H2-like zinc finger protein (AHRD V3.3 --* AT2G17180.1)
Solyc02g061780.3.1	Solyc02g061780	NAM	transcription factor	IPR003441	NAC domain-containing protein (AHRD V3.3 *** A0A059ZXJ7_BOENI)
Solyc02g061790.3.1	Solyc02g061790	ssDNA-binding-TF	transcription factor	IPR003173,IPR009044	RNA polymerase II transcriptional coactivator (AHRD V3.3 *** G7JC59_MEDTR)
Solyc02g061870.1.1	Solyc02g061870	NAM	transcription factor	IPR003441	LOW QUALITY:NAC domain-containing protein, putative (AHRD V3.3 *-* B9SK58_RICCO)
Solyc02g061900.1.1	Solyc02g061900	NAM	transcription factor	IPR003441	LOW QUALITY:NAC domain-containing protein, putative (AHRD V3.3 *** B9SVG2_RICCO)
Solyc02g061910.1.1	Solyc02g061910	NAM	transcription factor	IPR003441	NAC domain-containing protein (AHRD V3.3 *-* A0A059ZXJ2_BOENI)
Solyc02g062000.3.1	Solyc02g062000	PHD	chromatin regulator	IPR000306,IPR011011	Zinc finger, FYVE/PHD-type (AHRD V3.3 *** A0A103XCA5_CYNCS)
Solyc02g062040.3.1	Solyc02g062040	PHD	chromatin regulator	IPR001841,IPR001965,IPR018957	RING/U-box superfamily protein (AHRD V3.3 *** AT4G35840.1)
Solyc02g062060.1.1	Solyc02g062060	NAM	transcription factor	IPR003441	LOW QUALITY:NAC domain-containing protein, putative (AHRD V3.3 *-* B9SK58_RICCO)
Solyc02g062070.1.1	Solyc02g062070	NAM	transcription factor	IPR003441	LOW QUALITY:NAC domain-containing protein, putative (AHRD V3.3 *-* B9SK58_RICCO)
Solyc02g062090.1.1	Solyc02g062090	NAM	transcription factor	IPR003441	LOW QUALITY:NAC domain-containing protein, putative (AHRD V3.3 --* B9T476_RICCO)
Solyc02g062210.2.1	Solyc02g062210	NAM	transcription factor	IPR003441	NAC domain protein (AHRD V3.3 *-* S5RDR3_9ROSA)
Solyc02g062370.3.1	Solyc02g062370	SWIB-Plus-3	chromatin remodeling	IPR001965,IPR003121,IPR004343,IPR011011	Zinc finger CCCH domain-containing protein 44 (AHRD V3.3 *-* W9SN42_9ROSA)
Solyc02g062370.3.1	Solyc02g062370	PHD	chromatin regulator	IPR001965,IPR003121,IPR004343,IPR011011	Zinc finger CCCH domain-containing protein 44 (AHRD V3.3 *-* W9SN42_9ROSA)
Solyc02g062385.1.1	Solyc02g062385	C2C2-GATA	transcription factor	IPR000679	GATA transcription factor (AHRD V3.3 *** K4B6C7_SOLLC)
Solyc02g062400.3.1	Solyc02g062400	STY-LRP1	transcription factor	IPR006510,IPR006511,IPR007818	expression of terpenoids 1
Solyc02g062670.3.1	Solyc02g062670	TUBBY	transcription factor	IPR000007	Tubby-like F-box protein (AHRD V3.3 *** M1C232_SOLTU)
Solyc02g062690.3.1	Solyc02g062690	bHLH	transcription factor	IPR011598	bHLH transcription factor 012
Solyc02g062750.3.1	Solyc02g062750	C2C2-GATA	transcription factor	IPR000679	sugar facilitator protein 9
Solyc02g062780.3.1	Solyc02g062780	SNF2	chromatin remodeling	IPR000330,IPR001245	chromatin remodeling 1 (AHRD V3.3 *** AT5G66750.1)
Solyc02g062940.3.1	Solyc02g062940	C2H2	transcription factor	IPR007087,IPR015880	Zinc finger protein (AHRD V3.3 *-* K9P0T0_9ROSI)
Solyc02g062950.3.1	Solyc02g062950	bZIP	transcription factor	IPR004827,IPR011616,IPR011700	G-box binding
Solyc02g062953.1.1	Solyc02g062953	CCHC(Zn)	transcription factor interactor and regulator	IPR001878	Retrovirus-related Pol polyprotein from transposon TNT 1-94 (AHRD V3.3 *-* A0A151TFA8_CAJCA)
Solyc02g062960.3.1	Solyc02g062960	Homobox-WOX	transcription factor	IPR001356,IPR009057	Homeobox-leucine zipper family protein (AHRD V3.3 *** B9HET5_POPTR)
Solyc02g063010.3.1	Solyc02g063010	BES/BZR	transcription factor	IPR008540	BRASSINAZOLE-RESISTANT 1 protein, putative (AHRD V3.3 *** B9SGI1_RICCO)
Solyc02g063060.3.1	Solyc02g063060	DDT	transcription factor & chromatin remodeling	IPR018500	Zinc-finger domain of monoamine-oxidase A repressor R1 protein (AHRD V3.3 *** AT5G38690.2)
Solyc02g063280.3.1	Solyc02g063280	C2H2	transcription factor	IPR015880	stress response protein (AHRD V3.3 *-* AT1G60640.3)
Solyc02g063325.1.1	Solyc02g063325	A20-like	putative novel transcription regulator	IPR000058	Zinc finger A20 and AN1 domain-containing stress-associated protein (AHRD V3.3 *-* V5PZR5_9CARY)
Solyc02g063430.3.1	Solyc02g063430	bHLH	transcription factor	IPR011598	bHLH transcription factor 078
Solyc02g063520.3.1	Solyc02g063520	Homobox-WOX	transcription factor	IPR001356,IPR009057	Homeobox-leucine zipper protein family (AHRD V3.3 *** AT4G37790.1)
Solyc02g064595.1.1	Solyc02g064595	MYB-HB-like	transcription factor	IPR001005,IPR009057,IPR017877	Myb transcription factor (AHRD V3.3 *-* A0A072VG04_MEDTR)
Solyc02g064800.3.1	Solyc02g064800	WD40-like	transcription factor	IPR001680,IPR015943,IPR017986,IPR019775	Transducin/WD-like repeat-protein (AHRD V3.3 *** A0A072W178_MEDTR)
Solyc02g064960.3.1	Solyc02g064960	AP2-EREBP	transcription factor	IPR001471	APETALA2b
Solyc02g065150.2.1	Solyc02g065150	AS2-LOB	transcription factor	IPR004883	LOB domain-containing 36-like protein (AHRD V3.3 *** A0A0B0PS92_GOSAR)
Solyc02g065290.1.1	Solyc02g065290	C2C2-Dof	transcription factor	IPR003851	Dof zinc finger protein2
Solyc02g065310.1.1	Solyc02g065310	B3-Domain	transcription factor	IPR003340	LOW QUALITY:B3 domain-containing protein (AHRD V3.3 *** A0A0B2RZU6_GLYSO)
Solyc02g065340.2.1	Solyc02g065340	B3-Domain	transcription factor	IPR003340	Transcriptional factor B3 family protein (AHRD V3.3 *-* AT2G24700.1)
Solyc02g065360.3.1	Solyc02g065360	B3-Domain	transcription factor	IPR003340	MRNA, clone: rafl24-09-C04, putative isoform 1 (AHRD V3.3 *** A0A061DG15_THECC)
Solyc02g065490.3.1	Solyc02g065490	Homobox-WOX	transcription factor	IPR001356,IPR006563,IPR008422,IPR009057	BEL1-related homeotic protein 22 (AHRD V3.3 *** Q8LLE0_SOLTU)
Solyc02g065490.3.1	Solyc02g065490	Homeodomain-TALE-BEL	transcription factor	IPR001356,IPR006563,IPR008422,IPR009057	BEL1-related homeotic protein 22 (AHRD V3.3 *** Q8LLE0_SOLTU)
Solyc02g065620.3.1	Solyc02g065620	PHD	chromatin regulator	IPR001841,IPR001965,IPR018957	RING/U-box superfamily protein (AHRD V3.3 --* AT1G74990.1)
Solyc02g065650.1.1	Solyc02g065650	C2H2	transcription factor	IPR001841,IPR018957	LOW QUALITY:RING/U-box superfamily protein (AHRD V3.3 *-* AT3G02340.2)
Solyc02g065720.3.1	Solyc02g065720	C2H2	transcription factor	IPR001841,IPR018957	RING/U-box superfamily protein (AHRD V3.3 *** A0A061EHB8_THECC)
Solyc02g065730.2.1	Solyc02g065730	MADS-MIKC	transcription factor	IPR002100,IPR002487	MADS box transcription factor (AHRD V3.3 *** Q689E7_GENTR)
Solyc02g065800.2.1	Solyc02g065800	TCP	transcription factor	IPR005333	TCP transcription factor 28
Solyc02g067020.1.1	Solyc02g067020	AP2-EREBP	transcription factor	IPR001471	Ethylene-responsive transcription factor (AHRD V3.3 *** W9QQT6_9ROSA)
Solyc02g067070.3.1	Solyc02g067070	C2H2	transcription factor	IPR015880	Zinc finger protein (AHRD V3.3 *** A0A0B0MNI3_GOSAR)
Solyc02g067230.3.1	Solyc02g067230	C2C2-Dof	transcription factor	IPR003851	Dof zinc finger protein3
Solyc02g067270.2.1	Solyc02g067270	C2H2	transcription factor	IPR001841,IPR018957	RING/U-box superfamily protein (AHRD V3.3 *-* AT1G26800.1)
Solyc02g067280.1.1	Solyc02g067280	C2H2	transcription factor	IPR001841,IPR018957	LOW QUALITY:RING/U-box superfamily protein (AHRD V3.3 *-* AT3G61180.1)
Solyc02g067310.3.1	Solyc02g067310	HD-ZIP	transcription factor	IPR001356,IPR006455,IPR006456,IPR009057	ZF-HD homeobox protein (AHRD V3.3 *** Q9ARE3_FLABI)
Solyc02g067310.3.1	Solyc02g067310	ZF-HD	transcription factor	IPR001356,IPR006455,IPR006456,IPR009057	ZF-HD homeobox protein (AHRD V3.3 *** Q9ARE3_FLABI)
Solyc02g067320.2.1	Solyc02g067320	HD-ZIP	transcription factor	IPR006455,IPR006456,IPR009057	ZF-HD homeobox protein (AHRD V3.3 *** Q9ARE3_FLABI)
Solyc02g067320.2.1	Solyc02g067320	ZF-HD	transcription factor	IPR006455,IPR006456,IPR009057	ZF-HD homeobox protein (AHRD V3.3 *** Q9ARE3_FLABI)
Solyc02g067340.3.1	Solyc02g067340	MYB-HB-like	transcription factor	IPR001005,IPR009057,IPR015495	R2R3MYB transcription factor 96
Solyc02g067380.3.1	Solyc02g067380	bHLH	transcription factor	IPR011598	Transcription factor protein (AHRD V3.3 *** A0A0B0MSC8_GOSAR)
Solyc02g067410.2.1	Solyc02g067410	Homobox-WOX	transcription factor	IPR001356,IPR009057	Homeobox associated leucine zipper protein (AHRD V3.3 *** A0A072U5Q1_MEDTR)
Solyc02g067430.3.1	Solyc02g067430	WRKY	transcription factor	IPR003657	WRKY transcription factor 72
Solyc02g067680.1.1	Solyc02g067680	C2H2	transcription factor	IPR001841,IPR018957	RING/U-box superfamily protein (AHRD V3.3 *** AT5G40250.1)
Solyc02g067700.1.1	Solyc02g067700	C2H2	transcription factor	IPR001841,IPR013083,IPR018957	RING/U-box superfamily protein, putative (AHRD V3.3 *** A0A061FV20_THECC)
Solyc02g067720.2.1	Solyc02g067720	C2H2	transcription factor	IPR007087,IPR012337,IPR015880	RNA exonuclease-like protein (AHRD V3.3 *** A0A072VJ45_MEDTR)
Solyc02g067760.3.1	Solyc02g067760	MYB-HB-like	transcription factor	IPR001005,IPR009057,IPR015495,IPR017930	R2R3MYB transcription factor 21
Solyc02g067800.3.1	Solyc02g067800	AS2-LOB	transcription factor	IPR004883	High affinity nitrate transporter (AHRD V3.3 *** A0A0G2UMZ8_9ROSA)
Solyc02g067970.3.1	Solyc02g067970	C2H2	transcription factor	IPR001841,IPR018957	Zinc finger family protein, putative (AHRD V3.3 *** A0A061EDJ4_THECC)
Solyc02g068200.1.1	Solyc02g068200	TCP	transcription factor	IPR005333	TCP transcription factor 18
Solyc02g068510.2.1	Solyc02g068510	PLATZ	putative novel transcription repressor	IPR006734	PLATZ transcription factor family protein (AHRD V3.3 *** A0A061DWT2_THECC)
Solyc02g068550.2.1	Solyc02g068550	FAR	transcription factor	IPR004330,IPR006564	FAR1-related sequence 1 (AHRD V3.3 *** AT4G19990.5)
Solyc02g068560.3.1	Solyc02g068560	PHD	chromatin regulator	IPR000330,IPR000953,IPR001005,IPR001841,IPR001965,IPR011011,IPR016197,IPR019787	CHD3-type chromatin-remodeling factor PICKLE (AHRD V3.3 *** A0A142CD29_9LAMI)
Solyc02g068680.1.1	Solyc02g068680	PHD	chromatin regulator	IPR001965,IPR011011	LOW QUALITY:Cysteine/Histidine-rich C1 domain family protein (AHRD V3.3 *** A0A061G339_THECC)
Solyc02g068960.1.1	Solyc02g068960	C2H2	transcription factor	IPR007087,IPR015880	LOW QUALITY:Zinc-finger protein (AHRD V3.3 --* A0A0K9PV86_ZOSMR)
Solyc02g068970.2.1	Solyc02g068970	C2H2	transcription factor	IPR007087,IPR013087,IPR015880	LOW QUALITY:Zinc finger family protein (AHRD V3.3 --* B9GEM8_POPTR)
Solyc02g068980.1.1	Solyc02g068980	C2H2	transcription factor	IPR007087,IPR013087,IPR015880	LOW QUALITY:Zinc finger family protein (AHRD V3.3 --* B9GEM8_POPTR)
Solyc02g068990.3.1	Solyc02g068990	C2H2	transcription factor	IPR007087,IPR015880	Zinc finger family protein (AHRD V3.3 --* D7MP51_ARALL)
Solyc02g069000.1.1	Solyc02g069000	C2H2	transcription factor	IPR007087,IPR015880	LOW QUALITY:Zinc finger family protein (AHRD V3.3 --* B9HQP7_POPTR)
Solyc02g069180.3.1	Solyc02g069180	C2H2	transcription factor	IPR001841,IPR013083	SBP (S-ribonuclease binding protein) family protein (AHRD V3.3 *** AT3G12920.1)
Solyc02g069230.3.1	Solyc02g069230	C2H2	transcription factor	IPR001841,IPR012337,IPR013083,IPR017907,IPR018957	RING/U-box superfamily protein (AHRD V3.3 *** AT4G19670.7)
Solyc02g069260.3.1	Solyc02g069260	PAZ-Argonaute	post-transcriptional gene silencing	IPR003100,IPR012337	Argonaute2a
Solyc02g069280.3.1	Solyc02g069280	PAZ-Argonaute	post-transcriptional gene silencing	IPR003100,IPR012337	Argonaute3
Solyc02g069310.3.1	Solyc02g069310	ABTB	chromatin remodeling & transcription regulator	IPR000210,IPR002110,IPR011333	NIM1-like protein 1
Solyc02g069440.3.1	Solyc02g069440	AS2-LOB	transcription factor	IPR004883	LOB domain protein (AHRD V3.3 *** G7JIR8_MEDTR)
Solyc02g069470.3.1	Solyc02g069470	PHD	chromatin regulator	IPR001841,IPR001965,IPR011011,IPR013083,IPR018957	Zinc finger family protein, putative (AHRD V3.3 *** A0A061GK45_THECC)
Solyc02g069720.3.1	Solyc02g069720	Znf-LSD	transcription factor	IPR005735	Zinc finger protein LSD1 (AHRD V3.3 *** F8RP38_PEA)
Solyc02g069740.3.1	Solyc02g069740	JmjC	transcription factor & chromatin remodeling &Metalloenzymes	IPR003347,IPR003349,IPR003888,IPR003889,IPR004198	Transcription factor jumonji family protein (AHRD V3.3 *** D7MFJ7_ARALL)
Solyc02g069740.3.1	Solyc02g069740	JmjN	transcription factor & chromatin remodeling	IPR003347,IPR003349,IPR003888,IPR003889,IPR004198	Transcription factor jumonji family protein (AHRD V3.3 *** D7MFJ7_ARALL)
Solyc02g069740.3.1	Solyc02g069740	JUMONJI	transcription factor & chromatin remodeling	IPR003347,IPR003349,IPR003888,IPR003889,IPR004198	Transcription factor jumonji family protein (AHRD V3.3 *** D7MFJ7_ARALL)
Solyc02g069740.3.1	Solyc02g069740	FYR	chromatin remodeling & transcription regulator	IPR003347,IPR003349,IPR003888,IPR003889,IPR004198	Transcription factor jumonji family protein (AHRD V3.3 *** D7MFJ7_ARALL)
Solyc02g069760.2.1	Solyc02g069760	C2H2	transcription factor	IPR001841,IPR013083,IPR018957	RING/U-box superfamily protein (AHRD V3.3 *-* AT5G10650.2)
Solyc02g069770.3.1	Solyc02g069770	WD40-like	transcription factor	IPR001680,IPR017986	WD40-repeat domain-contaning protein
Solyc02g069830.3.1	Solyc02g069830	Homobox-WOX	transcription factor	IPR001356,IPR002913,IPR004827,IPR009057	Homeobox leucine-zipper protein (AHRD V3.3 *** Q8H963_ZINVI)
Solyc02g069830.3.1	Solyc02g069830	HD-SAD	transcription factor & lipid binding	IPR001356,IPR002913,IPR004827,IPR009057	Homeobox leucine-zipper protein (AHRD V3.3 *** Q8H963_ZINVI)
Solyc02g069855.1.1	Solyc02g069855	Hap2/NF-YA	transcription factor	IPR001289	Nuclear transcription factor (AHRD V3.3 *-* A0A059Q085_9POAL)
Solyc02g069860.3.1	Solyc02g069860	Hap2/NF-YA	transcription factor	IPR001289,IPR018362	Nuclear transcription factor Y subunit (AHRD V3.3 *-* A0A0K9P8V1_ZOSMR)
Solyc02g069880.3.1	Solyc02g069880	C2H2	transcription factor	IPR001841,IPR013083	E3 ubiquitin-protein ligase (AHRD V3.3 *** M1BWA5_SOLTU)
Solyc02g069960.3.1	Solyc02g069960	NAM	transcription factor	IPR003441	NAC domain-containing protein, putative (AHRD V3.3 *** B9RI29_RICCO)
Solyc02g069980.3.1	Solyc02g069980	PHD	chromatin regulator	IPR001965,IPR011011,IPR019787	RING/FYVE/PHD zinc finger-containing protein (AHRD V3.3 *-* F4ISG1_ARATH)
Solyc02g070140.1.1	Solyc02g070140	NAM	transcription factor	IPR003441	LOW QUALITY:NAC domain protein, (AHRD V3.3 --* A0A061FCE9_THECC)
Solyc02g070240.3.1	Solyc02g070240	C3H	transcription factor	IPR000571	Zinc finger transcription factor 17
Solyc02g070700.2.1	Solyc02g070700	C3H-WRC/GRF	transcription factor interactor and regulator	IPR014977	Growth-regulating factor (AHRD V3.3 --* A0A072TW62_MEDTR)
Solyc02g070880.1.1	Solyc02g070880	bHLH	transcription factor	IPR011598	Helix-loop-helix DNA-binding
Solyc02g071130.3.1	Solyc02g071130	WRKY	transcription factor	IPR003657	WRKY transcription factor 71
Solyc02g071220.3.1	Solyc02g071220	RR-A-type	response regulator and putative novel transcription factor	IPR001789	type-A response regulator2
Solyc02g071325.1.1	Solyc02g071325	CCHC(Zn)	transcription factor interactor and regulator	IPR001878	Retrovirus-related Pol polyprotein from transposon TNT 1-94 (AHRD V3.3 *-* A0A151RDV9_CAJCA)
Solyc02g071510.3.1	Solyc02g071510	Bromodomain	chromatin remodeler	IPR001487	Transcription factor GTE12-like protein (AHRD V3.3 *** A0A0B0PNT5_GOSAR)
Solyc02g071730.3.1	Solyc02g071730	MADS-MIKC	transcription factor	IPR002100,IPR002487	Tomato AGAMOUS 1
Solyc02g071980.3.1	Solyc02g071980	PHD	chromatin regulator	IPR000306,IPR011011	RING/FYVE/PHD zinc finger-containing protein (AHRD V3.3 *** F4I346_ARATH)
Solyc02g071990.3.1	Solyc02g071990	BES/BZR	transcription factor	IPR008540	Brassinazole-resistant 1 protein (AHRD V3.3 *** A0A059CDQ1_EUCGR)
Solyc02g072000.3.1	Solyc02g072000	HSF-type-DNA-binding	transcription factor	IPR000232	SolycHsfA4c
Solyc02g072060.2.1	Solyc02g072060	HSF-type-DNA-binding	transcription factor	IPR000232	SolycHsfl1
Solyc02g072190.3.1	Solyc02g072190	WRKY	transcription factor	IPR003657	WRKY transcription factor 79
Solyc02g072230.3.1	Solyc02g072230	WD40-like	transcription factor	IPR001680,IPR017986	Transducin/WD40 repeat-like superfamily protein (AHRD V3.3 *** AT5G45760.1)
Solyc02g072240.3.1	Solyc02g072240	PHD	chromatin regulator	IPR001841,IPR001965	cellulose synthase family protein (AHRD V3.3 *** AT4G18780.1)
Solyc02g076670.3.1	Solyc02g076670	MYB-HB-like	transcription factor	IPR001005,IPR006447,IPR009057	MYB-like transcription factor family protein (AHRD V3.3 *** A0A072TT31_MEDTR)
Solyc02g076850.2.1	Solyc02g076850	C2C2-Dof	transcription factor	IPR003851	Dof zinc finger protein4
Solyc02g076920.3.1	Solyc02g076920	bHLH	transcription factor	IPR011598	bHLH transcription factor 013
Solyc02g077250.2.1	Solyc02g077250	TCP	transcription factor	IPR005333	LOW QUALITY:TCP transcription factor 1
Solyc02g077360.1.1	Solyc02g077360	AP2-EREBP	transcription factor	IPR001471	Ethylene Response Factor B.2
Solyc02g077370.1.1	Solyc02g077370	AP2-EREBP	transcription factor	IPR001471	Ethylene Response Factor C.5
Solyc02g077380.2.1	Solyc02g077380	AS2-LOB	transcription factor	IPR004883	LOB domain family protein (AHRD V3.3 *-* U5FT53_POPTR)
Solyc02g077390.2.1	Solyc02g077390	Homobox-WOX	transcription factor	IPR001356,IPR009057	compound inflorescence
Solyc02g077480.1.1	Solyc02g077480	Hap3/NF-YB	transcription factor	IPR009072	Histone H3 (AHRD V3.3 *** A0A068VC55_COFCA)
Solyc02g077560.3.1	Solyc02g077560	ARF	transcription factor	IPR003340,IPR010525	auxin response factor 3
Solyc02g077590.1.1	Solyc02g077590	Homobox-WOX	transcription factor	IPR001356,IPR009057	Homeobox-leucine zipper protein family (AHRD V3.3 *-* AT1G69780.1)
Solyc02g077610.3.1	Solyc02g077610	NAM	transcription factor	IPR003441	NAC domain-containing protein (AHRD V3.3 *** A0A060A5P2_BOENI)
Solyc02g077660.3.1	Solyc02g077660	DDT	transcription factor & chromatin remodeling	IPR001356,IPR004022,IPR009057,IPR018500	Homeobox protein, putative (AHRD V3.3 *** B9RB95_RICCO)
Solyc02g077790.1.1	Solyc02g077790	AP2-EREBP	transcription factor	IPR001471	LOW QUALITY:Ethylene-responsive transcription factor (AHRD V3.3 --* A0A087HKS2_ARAAL)
Solyc02g077800.1.1	Solyc02g077800	CCHC(Zn)	transcription factor interactor and regulator	IPR001878	LOW QUALITY:Serine/arginine-rich splicing factor RSZ23 (AHRD V3.3 --* RZP23_ORYSJ)
Solyc02g077810.1.1	Solyc02g077810	AP2-EREBP	transcription factor	IPR001471	LOW QUALITY:Ethylene-responsive transcription factor (AHRD V3.3 *-* A0A087HKS2_ARAAL)
Solyc02g077820.1.1	Solyc02g077820	AP2-EREBP	transcription factor	IPR001471	LOW QUALITY:Ethylene-responsive transcription factor (AHRD V3.3 --* V5QP37_MOMCH)
Solyc02g077840.1.1	Solyc02g077840	AP2-EREBP	transcription factor	IPR001471	Ethylene-responsive transcription factor, putative (AHRD V3.3 *** B9RBB0_RICCO)
Solyc02g077920.3.1	Solyc02g077920	SBP	transcription factor	IPR004333	Colorless non-ripening
Solyc02g077950.2.1	Solyc02g077950	C2C2-Dof	transcription factor	IPR003851	Dof zinc finger protein5
Solyc02g077960.2.1	Solyc02g077960	C2C2-Dof	transcription factor	IPR003851	Dof zinc finger protein (AHRD V3.3 *** W9S9I5_9ROSA)
Solyc02g078010.3.1	Solyc02g078010	WD40-like	transcription factor	IPR001680,IPR017986	Transducin/WD40 repeat-like superfamily protein (AHRD V3.3 *-* AT4G02730.1)
Solyc02g078130.3.1	Solyc02g078130	bHLH	transcription factor	IPR011598	bHLH transcription factor 079
Solyc02g078270.3.1	Solyc02g078270	Znf-LSD	transcription factor	IPR005735	LSD1 zinc finger family protein (AHRD V3.3 *-* AT4G20380.7)
Solyc02g078285.1.1	Solyc02g078285	Hap3/NF-YB	transcription factor	IPR009072	Transcription initiation factor TFIID subunit 13 (AHRD V3.3 *** A0A0B0MGR7_GOSAR)
Solyc02g078300.3.1	Solyc02g078300	Hap3/NF-YB	transcription factor	IPR009072	Transcription initiation factor TFIID subunit 13 (AHRD V3.3 *** A0A0B0MGR7_GOSAR)
Solyc02g078340.3.1	Solyc02g078340	HSF-type-DNA-binding	transcription factor	IPR000232	SolycHsfB5
Solyc02g078460.3.1	Solyc02g078460	C2H2	transcription factor	IPR001841,IPR018957	abscisic acid-insensitive RING protein 4-like
Solyc02g078620.1.1	Solyc02g078620	C2C2-Dof	transcription factor	IPR003851	Dof zinc finger protein (AHRD V3.3 *** W9RD26_9ROSA)
Solyc02g078790.3.1	Solyc02g078790	JmjC	transcription factor & chromatin remodeling &Metalloenzymes	IPR001841,IPR003347,IPR014977	Transcription factor jumonji domain protein (AHRD V3.3 *** G7I8M9_MEDTR)
Solyc02g078790.3.1	Solyc02g078790	C2H2	transcription factor	IPR001841,IPR003347,IPR014977	Transcription factor jumonji domain protein (AHRD V3.3 *** G7I8M9_MEDTR)
Solyc02g078790.3.1	Solyc02g078790	C3H-WRC/GRF	transcription factor interactor and regulator	IPR001841,IPR003347,IPR014977	Transcription factor jumonji domain protein (AHRD V3.3 *** G7I8M9_MEDTR)
Solyc02g078800.3.1	Solyc02g078800	WD40-like	transcription factor	IPR001680,IPR015943,IPR017986,IPR019775	Katanin p80 WD40 repeat-containing subunit B1 homolog (AHRD V3.3 *-* K4B9A4_SOLLC)
Solyc02g078810.3.1	Solyc02g078810	MYB-HB-like	transcription factor	IPR001005,IPR001487,IPR009057,IPR017877	Bromodomain 4, putative (AHRD V3.3 *** A0A061GG17_THECC)
Solyc02g078830.3.1	Solyc02g078830	WD40-like	transcription factor	IPR001680,IPR015943,IPR017986,IPR019775	lysine ketoglutarate reductase trans-splicing-like protein (DUF707) (AHRD V3.3 *** AT1G61240.6)
Solyc02g078970.3.1	Solyc02g078970	WD40-like	transcription factor	IPR001680,IPR017986	Transducin/WD40 repeat-like superfamily protein (AHRD V3.3 *** AT1G10580.1)
Solyc02g079020.3.1	Solyc02g079020	CW-Zn-B3/VAL	transcription factor & chromatin remodeling	IPR003340,IPR011124	B3 domain-containing protein (AHRD V3.3 *-* W9QZ54_9ROSA)
Solyc02g079050.3.1	Solyc02g079050	WD40-like	transcription factor	IPR001680,IPR017986	Anaphase-promoting complex subunit 4 (AHRD V3.3 *** A0A151T237_CAJCA)
Solyc02g079110.3.1	Solyc02g079110	WD40-like	transcription factor	IPR001680,IPR017986	WD40 repeat-containing protein (AHRD V3.3 *** A0A118JSZ2_CYNCS)
Solyc02g079180.1.1	Solyc02g079180	HSF-type-DNA-binding	transcription factor	IPR000232	LOW QUALITY:SolycHsfl2
Solyc02g079280.3.1	Solyc02g079280	MYB-HB-like	transcription factor	IPR001005,IPR009057,IPR015495,IPR017930	MYB transcription factor (AHRD V3.3 *** A0A0U3IU11_MESCR)
Solyc02g079300.3.1	Solyc02g079300	JmjC	transcription factor & chromatin remodeling &Metalloenzymes	IPR001841,IPR001965,IPR003347,IPR014977	Transcription factor jumonji (JmjC) domain protein (AHRD V3.3 *** A0A072V3U7_MEDTR)
Solyc02g079300.3.1	Solyc02g079300	C3H-WRC/GRF	transcription factor interactor and regulator	IPR001841,IPR001965,IPR003347,IPR014977	Transcription factor jumonji (JmjC) domain protein (AHRD V3.3 *** A0A072V3U7_MEDTR)
Solyc02g079300.3.1	Solyc02g079300	PHD	chromatin regulator	IPR001841,IPR001965,IPR003347,IPR014977	Transcription factor jumonji (JmjC) domain protein (AHRD V3.3 *** A0A072V3U7_MEDTR)
Solyc02g079430.3.1	Solyc02g079430	Znf-B	transcription factor interactor and regulator	IPR000315	Zinc finger, B-box (AHRD V3.3 *-* A0A103Y479_CYNCS)
Solyc02g079740.1.1	Solyc02g079740	C2H2	transcription factor	IPR001841	U-box domain-containing family protein (AHRD V3.3 *** B9HYS7_POPTR)
Solyc02g079760.3.1	Solyc02g079760	bHLH	transcription factor	IPR011598	basic helix-loop-helix (bHLH) DNA-binding superfamily protein (AHRD V3.3 *-* AT1G61660.7)
Solyc02g079815.1.1	Solyc02g079815	bHLH	transcription factor	IPR011598	basic helix-loop-helix (bHLH) DNA-binding superfamily protein (AHRD V3.3 --* AT5G57150.5)
Solyc02g079920.3.1	Solyc02g079920	C2H2	transcription factor	IPR015880	C2H2-like zinc finger protein (AHRD V3.3 *** G7JF39_MEDTR)
Solyc02g079970.3.1	Solyc02g079970	bHLH	transcription factor	IPR011598	bHLH transcription factor 014
Solyc02g080260.3.1	Solyc02g080260	Homobox-WOX	transcription factor	IPR001356,IPR002913,IPR009057	Woolly
Solyc02g080260.3.1	Solyc02g080260	HD-SAD	transcription factor & lipid binding	IPR001356,IPR002913,IPR009057	Woolly
Solyc02g080680.2.1	Solyc02g080680	Homeodomain-LIKE	transcription regulator	IPR009057	Myb family transcription factor (AHRD V3.3 *-* D7LIV0_ARALL)
Solyc02g080710.2.1	Solyc02g080710	MYB-HB-like	transcription factor	IPR001005,IPR006447,IPR009057,IPR017930	Myb family transcription factor (AHRD V3.3 *-* D7LIV0_ARALL)
Solyc02g080720.1.1	Solyc02g080720	MYB-HB-like	transcription factor	IPR001005,IPR006447,IPR009057	MYB-like transcription factor family protein (AHRD V3.3 *-* G7KSC8_MEDTR)
Solyc02g080740.2.1	Solyc02g080740	MYB-HB-like	transcription factor	IPR001005,IPR006447,IPR009057	Homeodomain-like superfamily protein (AHRD V3.3 *-* A0A061GH60_THECC)
Solyc02g080860.2.1	Solyc02g080860	MYB-HB-like	transcription factor	IPR001005,IPR006447,IPR009057	MYB transcription factor-like (AHRD V3.3 *-* A0A0K9PMY6_ZOSMR)
Solyc02g080890.3.1	Solyc02g080890	WRKY	transcription factor	IPR003657	WRKY transcription factor 6
Solyc02g081010.2.1	Solyc02g081010	JmjC	transcription factor & chromatin remodeling &Metalloenzymes	IPR001841,IPR003347	Transcription factor jumonji (jmjC) domain-containing protein (AHRD V3.3 *-* AT1G11950.3)
Solyc02g081010.2.1	Solyc02g081010	C2H2	transcription factor	IPR001841,IPR003347	Transcription factor jumonji (jmjC) domain-containing protein (AHRD V3.3 *-* AT1G11950.3)
Solyc02g081120.3.1	Solyc02g081120	Homobox-WOX	transcription factor	IPR001356,IPR005540,IPR005541,IPR008422,IPR009057	class 1 knotted-like homeodomain protein
Solyc02g081120.3.1	Solyc02g081120	Homeodomain-TALE-KNOX	transcription factor	IPR001356,IPR005540,IPR005541,IPR008422,IPR009057	class 1 knotted-like homeodomain protein
Solyc02g081130.2.1	Solyc02g081130	PHD	chromatin regulator	IPR001965,IPR011011,IPR013083,IPR019786,IPR019787	BAH-PHD domain-containing protein (AHRD V3.3 *** A0A0K9P0E3_ZOSMR)
Solyc02g081180.2.1	Solyc02g081180	C2H2	transcription factor	IPR001841,IPR018957	RING/U-box superfamily protein (AHRD V3.3 *** AT4G03965.1)
Solyc02g081250.2.1	Solyc02g081250	PHD	chromatin regulator	IPR000306,IPR011011	Pentatricopeptide repeat-containing protein (AHRD V3.3 *-* A0A103Y0J8_CYNCS)
Solyc02g081270.3.1	Solyc02g081270	NAM	transcription factor	IPR003441	NAC domain protein, (AHRD V3.3 *** A0A061EDT4_THECC)
Solyc02g081320.3.1	Solyc02g081320	SET	chromatin remodeling	IPR001214	Protein SET DOMAIN GROUP, putative (AHRD V3.3 *** B9T3H1_RICCO)
Solyc02g081520.3.1	Solyc02g081520	FHA-SMAD	transcription factor interactor and regulator	IPR008984	Nijmegen breakage syndrome 1, putative isoform 1 (AHRD V3.3 *** A0A061EEL2_THECC)
Solyc02g081620.3.1	Solyc02g081620	C2H2	transcription factor	IPR001781,IPR003656,IPR015880	Zinc finger family protein (AHRD V3.3 *** B9GY13_POPTR)
Solyc02g081620.3.1	Solyc02g081620	LIM	transcription factor interactor and regulator	IPR001781,IPR003656,IPR015880	Zinc finger family protein (AHRD V3.3 *** B9GY13_POPTR)
Solyc02g081640.3.1	Solyc02g081640	MYB-HB-like	transcription factor	IPR001005,IPR009057	Transcription factor TFIIIB component B (AHRD V3.3 *** A0A0B0N2G5_GOSAR)
Solyc02g081780.2.1	Solyc02g081780	B3-Domain	transcription factor	IPR003340	B3 domain-containing protein (AHRD V3.3 *** A0A0B2PYF9_GLYSO)
Solyc02g081920.3.1	Solyc02g081920	SET	chromatin remodeling	IPR001214	plastid transcriptionally active 14 (AHRD V3.3 *** AT4G20130.1)
Solyc02g082040.3.1	Solyc02g082040	MYB-HB-like	transcription factor	IPR001005,IPR009057,IPR015495	R2R3MYB transcription factor 56
Solyc02g082100.3.1	Solyc02g082100	C2H2	transcription factor	IPR001841	RING/U-box superfamily protein (AHRD V3.3 *-* AT2G34920.2)
Solyc02g082110.3.1	Solyc02g082110	C3H	transcription factor	IPR000571,IPR018957	Zinc finger transcription factor 18
Solyc02g082290.3.1	Solyc02g082290	CW-Zn	putative transcription factor & chromatin remodeling	IPR011124	MORC family CW-type zinc finger protein 3 (AHRD V3.3 *** A0A1D1ZIG9_9ARAE)
Solyc02g082390.1.1	Solyc02g082390	MYB-HB-like	transcription factor	IPR001005,IPR006447,IPR009057,IPR017884,IPR017930	LOW QUALITY:MYB-like transcription factor family protein (AHRD V3.3 *** A0A072USM0_MEDTR)
Solyc02g082390.1.1	Solyc02g082390	MYB/SANT	transcription factor	IPR001005,IPR006447,IPR009057,IPR017884,IPR017930	LOW QUALITY:MYB-like transcription factor family protein (AHRD V3.3 *** A0A072USM0_MEDTR)
Solyc02g082400.3.1	Solyc02g082400	JmjC	transcription factor & chromatin remodeling &Metalloenzymes	IPR001841,IPR003347,IPR014977	Transcription factor jumonji domain-containing protein (AHRD V3.3 *** D7KN75_ARALL)
Solyc02g082400.3.1	Solyc02g082400	C2H2	transcription factor	IPR001841,IPR003347,IPR014977	Transcription factor jumonji domain-containing protein (AHRD V3.3 *** D7KN75_ARALL)
Solyc02g082400.3.1	Solyc02g082400	C3H-WRC/GRF	transcription factor interactor and regulator	IPR001841,IPR003347,IPR014977	Transcription factor jumonji domain-containing protein (AHRD V3.3 *** D7KN75_ARALL)
Solyc02g082420.3.1	Solyc02g082420	C2H2	transcription factor	IPR001841,IPR013083,IPR018957	RING/U-box superfamily protein (AHRD V3.3 *** AT1G20823.1)
Solyc02g082670.3.1	Solyc02g082670	Homobox-WOX	transcription factor	IPR001356,IPR009057	WUSCHEL-related homeobox 8 (AHRD V3.3 *** A0A151U858_CAJCA)
Solyc02g082690.3.1	Solyc02g082690	WD40-like	transcription factor	IPR001680,IPR017986	Transducin/WD40 repeat protein (AHRD V3.3 *** A0A072TSJ0_MEDTR)
Solyc02g082700.3.1	Solyc02g082700	HMG	chromatin remodeling & transcriptional activation	IPR009071	High mobility group protein (AHRD V3.3 *** O49948_SOLTU)
Solyc02g082890.1.1	Solyc02g082890	C2H2	transcription factor	IPR001841,IPR018957	LOW QUALITY:RING/U-box superfamily protein (AHRD V3.3 *-* AT2G29840.1)
Solyc02g083400.3.1	Solyc02g083400	C2H2	transcription factor	IPR001841	RING/U-box superfamily protein (AHRD V3.3 *** A0A061DF87_THECC)
Solyc02g083520.2.1	Solyc02g083520	bZIP	transcription factor	IPR004827,IPR011616,IPR011700	LOW QUALITY:BZIP transcription factor (AHRD V3.3 *** G7LB63_MEDTR)
Solyc02g083527.1.1	Solyc02g083527	C2H2	transcription factor	IPR001841,IPR018957	LOW QUALITY:RING/U-box superfamily protein (AHRD V3.3 *** AT3G51325.1)
Solyc02g083660.1.1	Solyc02g083660	PHD	chromatin regulator	IPR001841,IPR001965,IPR013083,IPR018957	RING/U-box superfamily protein (AHRD V3.3 *-* AT1G63840.1)
Solyc02g083670.3.1	Solyc02g083670	RR-A-type	response regulator and putative novel transcription factor	IPR001789	histidine kinase 1 (AHRD V3.3 *** AT2G17820.1)
Solyc02g083750.1.1	Solyc02g083750	GeBP	transcription factor	IPR007592	LOW QUALITY:DNA-binding storekeeper protein-related transcriptional regulator (AHRD V3.3 *** AT5G28040.2)
Solyc02g083800.3.1	Solyc02g083800	CCHC(Zn)	transcription factor interactor and regulator	IPR001878	Cold-shock DNA-binding family protein (AHRD V3.3 *** B9MXF4_POPTR)
Solyc02g083940.3.1	Solyc02g083940	WD40-like	transcription factor	IPR001680,IPR015943,IPR017986	ubiquitin ligase complex subunit 1-like
Solyc02g083950.3.1	Solyc02g083950	Homobox-WOX	transcription factor	IPR001356,IPR009057	wuschel
Solyc02g084000.3.1	Solyc02g084000	YEATS	putative novel transcription factor	IPR005033	Protein AF-9 like (AHRD V3.3 *** A0A0B2RW51_GLYSO)
Solyc02g084200.2.1	Solyc02g084200	C3H	transcription factor	IPR000571	Zinc finger transcription factor 19
Solyc02g084230.2.1	Solyc02g084230	GAGA-Binding-like	transcription factor	IPR010409	GAGA-binding transcriptional activator (AHRD V3.3 *** H1ZN87_SOLLC)
Solyc02g084345.1.1	Solyc02g084345	NAM	transcription factor	IPR003441	NAC domain-containing protein, putative (AHRD V3.3 *** B9SZU8_RICCO)
Solyc02g084420.3.1	Solyc02g084420	Znf-B	transcription factor interactor and regulator	IPR000315	B-box zinc finger family protein (AHRD V3.3 *** AT2G21320.1)
Solyc02g084520.3.1	Solyc02g084520	SWIB-Plus-3	chromatin remodeling	IPR000571,IPR001841,IPR001965,IPR003121,IPR004343,IPR011011	Zinc finger transcription factor 20
Solyc02g084520.3.1	Solyc02g084520	PHD	chromatin regulator	IPR000571,IPR001841,IPR001965,IPR003121,IPR004343,IPR011011	Zinc finger transcription factor 20
Solyc02g084590.3.1	Solyc02g084590	C2C2-GATA	transcription factor	IPR000679,IPR016679	GATA transcription factor (AHRD V3.3 *** K4BAX4_SOLLC)
Solyc02g084620.3.1	Solyc02g084620	FHA-SMAD	transcription factor interactor and regulator	IPR008984	Forkhead-associated (FHA) domain-containing protein (AHRD V3.3 *-* AT3G54350.5)
Solyc02g084630.3.1	Solyc02g084630	MADS-MIKC	transcription factor	IPR002100,IPR002487	TDR6 transcription factor
Solyc02g084680.2.1	Solyc02g084680	STY-LRP1	transcription factor	IPR006510,IPR006511,IPR007818	Lateral root primordium protein-related, putative (AHRD V3.3 *** A0A061DFV6_THECC)
Solyc02g084860.1.1	Solyc02g084860	bZIP	transcription factor	IPR004827,IPR011616,IPR011700	BZIP transcription factor family protein (AHRD V3.3 *** B9H4F3_POPTR)
Solyc02g084880.3.1	Solyc02g084880	bHLH	transcription factor	IPR011598	basic helix-loop-helix (bHLH) DNA-binding superfamily protein (AHRD V3.3 *-* AT1G27660.1)
Solyc02g085130.3.1	Solyc02g085130	TUBBY	transcription factor	IPR000007	Tubby-like F-box protein (AHRD V3.3 *** K4BB27_SOLLC)
Solyc02g085150.3.1	Solyc02g085150	MYB-HB-like	transcription factor	IPR001005,IPR009057,IPR017884	Late embryogenesis abundant (LEA) protein (AHRD V3.3 *** AT4G36600.2)
Solyc02g085150.3.1	Solyc02g085150	MYB/SANT	transcription factor	IPR001005,IPR009057,IPR017884	Late embryogenesis abundant (LEA) protein (AHRD V3.3 *** AT4G36600.2)
Solyc02g085160.1.1	Solyc02g085160	HD-ZIP	transcription factor	IPR006455,IPR006456,IPR009057	ZF-HD homeobox protein (AHRD V3.3 *** A0A0B2NTS1_GLYSO)
Solyc02g085160.1.1	Solyc02g085160	ZF-HD	transcription factor	IPR006455,IPR006456,IPR009057	ZF-HD homeobox protein (AHRD V3.3 *** A0A0B2NTS1_GLYSO)
Solyc02g085190.2.1	Solyc02g085190	C2C2-GATA	transcription factor	IPR000679	GATA transcription factor, putative (AHRD V3.3 *** B9S6H2_RICCO)
Solyc02g085270.1.1	Solyc02g085270	C2H2	transcription factor	IPR001841,IPR018957	LOW QUALITY:RING/U-box superfamily protein (AHRD V3.3 *-* AT1G14200.1)
Solyc02g085340.1.1	Solyc02g085340	GRAS	transcription factor	IPR005202	GRAS family transcription factor (AHRD V3.3 *** AT5G66770.1)
Solyc02g085390.3.1	Solyc02g085390	SNF2	chromatin remodeling	IPR000330	chromatin remodeling 1 (AHRD V3.3 *** AT5G66750.1)
Solyc02g085580.3.1	Solyc02g085580	C2H2	transcription factor	IPR007087,IPR013087,IPR015880	Zinc finger protein (AHRD V3.3 *** K9P0T0_9ROSI)
Solyc02g085600.1.1	Solyc02g085600	GRAS	transcription factor	IPR005202	Transcription factor GRAS (AHRD V3.3 *** A0A103YGV0_CYNCS)
Solyc02g085610.3.1	Solyc02g085610	bZIP	transcription factor	IPR004827,IPR011616	LEGBF4G L.esculentum GBF4G-box binding protein
Solyc02g085630.3.1	Solyc02g085630	Homobox-WOX	transcription factor	IPR001356,IPR009057	Homeobox-leucine zipper family protein (AHRD V3.3 *** B9MXR7_POPTR)
Solyc02g085910.3.1	Solyc02g085910	AS2-LOB	transcription factor	IPR004883	LOB domain-containing protein (AHRD V3.3 *** A0A0K9PUI8_ZOSMR)
Solyc02g086330.3.1	Solyc02g086330	LisH	transcription factor interactor and regulator	IPR006594	LisH domain and HEAT repeat-containing protein KIAA1468-like protein (AHRD V3.3 *** A0A0B2SQV2_GLYSO)
Solyc02g086430.3.1	Solyc02g086430	C3H	transcription factor	IPR000571	Zinc finger transcription factor 21
Solyc02g086470.3.1	Solyc02g086470	WD40-like	transcription factor	IPR001680,IPR017986	Transducin/WD40 repeat-like superfamily protein (AHRD V3.3 *** A0A061EDJ2_THECC)
Solyc02g086480.1.1	Solyc02g086480	AS2-LOB	transcription factor	IPR004883	LOB domain-containing protein, putative (AHRD V3.3 *** B9S640_RICCO)
Solyc02g086513.1.1	Solyc02g086513	C3H	transcription factor	IPR000571	Zinc finger family protein / RNA recognition motif-containing protein, putative (AHRD V3.3 *-* A0A061ECV5_THECC)
Solyc02g086683.1.1	Solyc02g086683	MYB-HB-like	transcription factor	IPR001005,IPR009057,IPR015495,IPR017930	Myb-related protein (AHRD V3.3 *-* A0A0B0P535_GOSAR)
Solyc02g086687.1.1	Solyc02g086687	MYB-HB-like	transcription factor	IPR001005,IPR009057,IPR015495,IPR017930	MYB-related transcription factor (AHRD V3.3 *-* A0A059PSM5_SALMI)
Solyc02g086850.2.1	Solyc02g086850	C2H2	transcription factor	IPR012337,IPR015880	RNA exonuclease-like protein (AHRD V3.3 *** A0A072VJ45_MEDTR)
Solyc02g086930.3.1	Solyc02g086930	Homobox-WOX	transcription factor	IPR001356,IPR009057	Homeobox associated leucine zipper protein (AHRD V3.3 *** A0A072U6Z4_MEDTR)
Solyc02g086950.1.1	Solyc02g086950	C2H2	transcription factor	IPR001841,IPR018957	LOW QUALITY:RING/U-box superfamily protein, putative (AHRD V3.3 *** A0A061FV20_THECC)
Solyc02g087040.1.1	Solyc02g087040	C2H2	transcription factor	IPR001841,IPR018957	Ring finger protein, putative (AHRD V3.3 *** B9RUC1_RICCO)
Solyc02g087180.3.1	Solyc02g087180	JmjN	transcription factor & chromatin remodeling	IPR003349	Mediator of RNA polymerase II transcription subunit 4 (AHRD V3.3 *** A0A0S2LKP4_REHGL)
Solyc02g087210.3.1	Solyc02g087210	A20-like	putative novel transcription regulator	IPR000058,IPR000306	Zinc finger AN1 domain-containing stress-associated protein 12 (AHRD V3.3 *** A0A151RAZ5_CAJCA)
Solyc02g087300.1.1	Solyc02g087300	WD40-like	transcription factor	IPR001680,IPR015943,IPR017986	Transducin/WD40 repeat-like superfamily protein (AHRD V3.3 *** AT3G01340.2)
Solyc02g087310.3.1	Solyc02g087310	E2F-DP	transcription factor	IPR003316,IPR015633	E2F transcription factor-like E2FE (AHRD V3.3 *** W9SXR3_9ROSA)
Solyc02g087400.1.1	Solyc02g087400	CHROMO-DOMAIN	chromatin remodeling & transcriptional activation	IPR000953,IPR002110,IPR016197	Ankyrin repeat-containing protein (AHRD V3.3 *** A0A103XGS2_CYNCS)
Solyc02g087570.1.1	Solyc02g087570	AS2-LOB	transcription factor	IPR004883	LOB domain-containing protein, putative (AHRD V3.3 *-* B9R927_RICCO)
Solyc02g087710.3.1	Solyc02g087710	HMG	chromatin remodeling & transcriptional activation	IPR009071	FACT complex subunit SSRP1 (AHRD V3.3 *** SSRP1_VICFA)
Solyc02g087730.3.1	Solyc02g087730	WD40-like	transcription factor	IPR001680,IPR017986	F-box family protein (AHRD V3.3 *** A0A061EFG6_THECC)
Solyc02g087840.3.1	Solyc02g087840	Homobox-WOX	transcription factor	IPR001356,IPR009057	Homeobox associated leucine zipper protein (AHRD V3.3 *** A0A072U5Q1_MEDTR)
Solyc02g087860.3.1	Solyc02g087860	bHLH	transcription factor	IPR011598	Transcription factor protein (AHRD V3.3 *** A0A0B0MSC8_GOSAR)
Solyc02g087920.3.1	Solyc02g087920	NAM	transcription factor	IPR003441	NAC domain protein, (AHRD V3.3 *** A0A061EFK4_THECC)
Solyc02g087960.3.1	Solyc02g087960	MYB-HB-like	transcription factor	IPR001005,IPR009057,IPR015495	R2R3MYB transcription factor 94
Solyc02g087970.1.1	Solyc02g087970	HD-ZIP	transcription factor	IPR006456	Mini zinc finger protein (AHRD V3.3 *** A0ZXL1_SOLLC)
Solyc02g087970.1.1	Solyc02g087970	ZF-HD	transcription factor	IPR006456	Mini zinc finger protein (AHRD V3.3 *** A0ZXL1_SOLLC)
Solyc02g088030.1.1	Solyc02g088030	C2H2	transcription factor	IPR001841,IPR018957	LOW QUALITY:RING/U-box superfamily protein (AHRD V3.3 *-* AT1G26800.1)
Solyc02g088070.3.1	Solyc02g088070	C2C2-Dof	transcription factor	IPR003851	Dof zinc finger protein (AHRD V3.3 *** W9QEV1_9ROSA)
Solyc02g088180.3.1	Solyc02g088180	NAM	transcription factor	IPR003441	NAC domain-containing protein (AHRD V3.3 *** A0A060A652_BOENI)
Solyc02g088190.3.1	Solyc02g088190	MYB-HB-like	transcription factor	IPR001005,IPR009057,IPR015495,IPR017930	MYB-related transcription factor (AHRD V3.3 *** A0A059PRK4_SALMI)
Solyc02g088345.1.1	Solyc02g088345	WRKY	transcription factor	IPR003657	Transcription factor (AHRD V3.3 *** A0A0P0UVC4_SOLTU)
Solyc02g088570.2.1	Solyc02g088570	C2H2	transcription factor	IPR001841	RING/U-box superfamily protein (AHRD V3.3 *** AT3G29270.2)
Solyc02g088670.1.1	Solyc02g088670	C2H2	transcription factor	IPR003656,IPR007087,IPR015880	Zinc finger protein, putative (AHRD V3.3 *** B9SJB9_RICCO)
Solyc02g088780.3.1	Solyc02g088780	WD40-like	transcription factor	IPR001680,IPR017986	Pentatricopeptide repeat-containing family protein (AHRD V3.3 *-* B9GRF3_POPTR)
Solyc02g088983.1.1	Solyc02g088983	CCHC(Zn)	transcription factor interactor and regulator	IPR001878	LOW QUALITY:Arginine/serine-rich splicing factor, putative (AHRD V3.3 --* B9RNP5_RICCO)
Solyc02g088987.1.1	Solyc02g088987	CCHC(Zn)	transcription factor interactor and regulator	IPR001878	LOW QUALITY:Arginine/serine-rich splicing factor, putative (AHRD V3.3 --* B9T7V5_RICCO)
Solyc02g089020.2.1	Solyc02g089020	TCP	transcription factor	IPR005333	TCP transcription factor 5
Solyc02g089075.1.1	Solyc02g089075	C3H	transcription factor	IPR000571	Rapid alkalinization factor 5 (AHRD V3.3 *** Q6DN46_SOLCH)
Solyc02g089190.2.1	Solyc02g089190	MYB-HB-like	transcription factor	IPR001005,IPR009057,IPR015495	R2R3MYB transcription factor 29
Solyc02g089200.3.1	Solyc02g089200	MADS-MIKC	transcription factor	IPR002100,IPR002487	TM29
Solyc02g089210.3.1	Solyc02g089210	MADS-MIKC	transcription factor	IPR002100,IPR002487	MADS box transcription factor (AHRD V3.3 *** Q689E7_GENTR)
Solyc02g089240.3.1	Solyc02g089240	C2H2	transcription factor	IPR001841,IPR013083,IPR018957	RING/U-box superfamily protein (AHRD V3.3 *** A0A061EHB8_THECC)
Solyc02g089263.1.1	Solyc02g089263	WD40-like	transcription factor	IPR017986	auxin transport protein (BIG) (AHRD V3.3 *** AT3G02260.3)
Solyc02g089360.3.1	Solyc02g089360	FHA-SMAD	transcription factor interactor and regulator	IPR008984	SMAD/FHA domain-containing protein (AHRD V3.3 *** A0A061ENF0_THECC)
Solyc02g089410.3.1	Solyc02g089410	C2H2	transcription factor	IPR001841	RING/U-box superfamily protein (AHRD V3.3 *** AT3G02340.2)
Solyc02g089420.1.1	Solyc02g089420	bZIP	transcription factor	IPR004827,IPR011616,IPR011700	BZIP transcription factor family protein (AHRD V3.3 *** B9NC16_POPTR)
Solyc02g089493.1.1	Solyc02g089493	C2C2-CO-like	transcription factor	IPR000315,IPR010402	CONSTANS protein (AHRD V3.3 *-* C0Z3T8_SOLTU)
Solyc02g089520.2.1	Solyc02g089520	C2C2-CO-like	transcription factor	IPR000315,IPR010402	CONSTANS protein (AHRD V3.3 *** C0Z3T8_SOLTU)
Solyc02g089540.3.1	Solyc02g089540	C2C2-CO-like	transcription factor	IPR000315,IPR010402	CONSTANS 1
Solyc02g089790.3.1	Solyc02g089790	PHD	chromatin regulator	IPR000197,IPR001965,IPR011011,IPR013178	Histone acetyltransferase (AHRD V3.3 *-* A0A087HP23_ARAAL)
Solyc02g089830.2.1	Solyc02g089830	TCP	transcription factor	IPR005333	TCP transcription factor 7
Solyc02g089930.3.1	Solyc02g089930	LIM	transcription factor interactor and regulator	IPR001781	Protein DA1-related 1 (AHRD V3.3 *** A0A199UXH9_ANACO)
Solyc02g089940.3.1	Solyc02g089940	Homobox-WOX	transcription factor	IPR001356,IPR006563,IPR008422,IPR009057	BIPINNATA (AHRD V3.3 *** B2Y2H0_SOLLC)
Solyc02g089940.3.1	Solyc02g089940	Homeodomain-TALE-BEL	transcription factor	IPR001356,IPR006563,IPR008422,IPR009057	BIPINNATA (AHRD V3.3 *** B2Y2H0_SOLLC)
Solyc02g089970.3.1	Solyc02g089970	C2H2	transcription factor	IPR001214,IPR015880	Histone-lysine N-methyltransferase SUVR5 (AHRD V3.3 *** A0A0B2SA40_GLYSO)
Solyc02g089970.3.1	Solyc02g089970	SET	chromatin remodeling	IPR001214,IPR015880	Histone-lysine N-methyltransferase SUVR5 (AHRD V3.3 *** A0A0B2SA40_GLYSO)
Solyc02g090150.1.1	Solyc02g090150	WD40-like	transcription factor	IPR001680,IPR017986	LOW QUALITY:Transducin/WD40 repeat-like superfamily protein (AHRD V3.3 *** AT3G50390.1)
Solyc02g090170.3.1	Solyc02g090170	B3-Domain	transcription factor	IPR003340	B3 domain-containing protein (AHRD V3.3 *** A0A199VWS3_ANACO)
Solyc02g090220.3.1	Solyc02g090220	C2C2-Dof	transcription factor	IPR003851	Zinc finger, Dof-type (AHRD V3.3 *** A0A124SC40_CYNCS)
Solyc02g090310.1.1	Solyc02g090310	C2C2-Dof	transcription factor	IPR003851	Dof zinc finger protein (AHRD V3.3 *-* W9QGW0_9ROSA)
Solyc02g090400.3.1	Solyc02g090400	MYB-HB-like	transcription factor	IPR001005,IPR006447,IPR009057	Two-component response regulator (AHRD V3.3 *** W9S3N8_9ROSA)
Solyc02g090410.3.1	Solyc02g090410	AS2-LOB	transcription factor	IPR004883	ASYMMETRIC LEAVES 2-like 1 (AHRD V3.3 *** A0A061DMY0_THECC)
Solyc02g090530.3.1	Solyc02g090530	SAP	transcription regulator	IPR003034	SAP domain-containing protein (AHRD V3.3 *** AT5G66840.2)
Solyc02g090570.3.1	Solyc02g090570	WD40-like	transcription factor	IPR001680,IPR017986	Transducin/WD40 repeat-like superfamily protein (AHRD V3.3 *** AT3G50590.2)
Solyc02g090710.3.1	Solyc02g090710	B3-Domain	transcription factor	IPR003340	B3 domain-containing protein (AHRD V3.3 *** W9R6M5_9ROSA)
Solyc02g090770.1.1	Solyc02g090770	AP2-EREBP	transcription factor	IPR001471	Ethylene-responsive transcription factor (AHRD V3.3 *-* W9RA19_9ROSA)
Solyc02g090790.1.1	Solyc02g090790	AP2-EREBP	transcription factor	IPR001471	Ethylene-responsive transcription factor (AHRD V3.3 *** W9R7J5_9ROSA)
Solyc02g090800.1.1	Solyc02g090800	AP2-EREBP	transcription factor	IPR001471	Ethylene-responsive transcription factor (AHRD V3.3 *** W9R7J5_9ROSA)
Solyc02g090820.3.1	Solyc02g090820	HSF-type-DNA-binding	transcription factor	IPR000232	SolycHsfB1
Solyc02g090890.3.1	Solyc02g090890	FHA-SMAD	transcription factor interactor and regulator	IPR008984	zeaxanthin epoxidase
Solyc02g090950.1.1	Solyc02g090950	bHLH	transcription factor	IPR011598	basic helix-loop-helix (bHLH) DNA-binding superfamily protein (AHRD V3.3 *-* AT3G50330.1)
Solyc02g091030.3.1	Solyc02g091030	Hap3/NF-YB	transcription factor	IPR003958,IPR009072	Nuclear transcription factor Y subunit C-2 (AHRD V3.3 *-* W9SQ52_9ROSA)
Solyc02g091440.2.1	Solyc02g091440	bHLH	transcription factor	IPR011598	basic helix-loop-helix (bHLH) DNA-binding superfamily protein (AHRD V3.3 *-* AT2G14760.1)
Solyc02g091550.2.1	Solyc02g091550	MADS-MIKC	transcription factor	IPR002100,IPR002487	MADS-box transcription factor (AHRD V3.3 *** G7IS85_MEDTR)
Solyc02g091660.3.1	Solyc02g091660	Bromodomain	chromatin remodeler	IPR001487	Transcription factor GTE4 (AHRD V3.3 *** A0A0B2QCM2_GLYSO)
Solyc02g091690.3.1	Solyc02g091690	bHLH	transcription factor	IPR011598	bHLH transcription factor 081
Solyc02g091710.3.1	Solyc02g091710	PHD	chromatin regulator	IPR001841,IPR001965,IPR013083,IPR018957	Zinc finger (C3HC4-type RING finger) family protein (AHRD V3.3 *** AT5G49665.1)
Solyc02g091720.2.1	Solyc02g091720	C2H2	transcription factor	IPR001841,IPR006594,IPR013083	LisH/CRA/RING-U-box protein (AHRD V3.3 *** G7LHS6_MEDTR)
Solyc02g091720.2.1	Solyc02g091720	LisH	transcription factor interactor and regulator	IPR001841,IPR006594,IPR013083	LisH/CRA/RING-U-box protein (AHRD V3.3 *** G7LHS6_MEDTR)
Solyc02g091790.3.1	Solyc02g091790	WD40-like	transcription factor	IPR001680,IPR015943,IPR017986,IPR019775	Transducin/WD40 repeat-like superfamily protein (AHRD V3.3 *** AT3G49660.1)
Solyc02g091800.3.1	Solyc02g091800	bHLH	transcription factor	IPR011598	basic helix-loop-helix (bHLH) DNA-binding superfamily protein (AHRD V3.3 *** AT4G37850.2)
Solyc02g091810.2.1	Solyc02g091810	bHLH	transcription factor	IPR011598	bHLH transcription factor 015
Solyc02g091820.2.1	Solyc02g091820	bHLH	transcription factor	IPR011598	bHLH transcription factor 016
Solyc02g091930.3.1	Solyc02g091930	Homobox-WOX	transcription factor	IPR001356,IPR009057	Homeobox-leucine zipper protein family (AHRD V3.3 *** AT4G37790.1)
Solyc02g091980.2.1	Solyc02g091980	MYB-HB-like	transcription factor	IPR001005,IPR009057,IPR015495	blind-like7
Solyc02g092050.3.1	Solyc02g092050	AP2-EREBP	transcription factor	IPR001471	AP2-like ethylene-responsive transcription factor (AHRD V3.3 *** A0A072VCJ1_MEDTR)
Solyc02g092070.3.1	Solyc02g092070	C3H-WRC/GRF	transcription factor interactor and regulator	IPR014977,IPR014978	Growth-regulating factor (AHRD V3.3 *** A0A072VEY4_MEDTR)
Solyc02g092090.2.1	Solyc02g092090	bZIP	transcription factor	IPR004827,IPR011616	BZIP transcription factor family protein (AHRD V3.3 *** B9HFY8_POPTR)
Solyc02g092370.1.1	Solyc02g092370	GRAS	transcription factor	IPR005202	GRAS family transcription factor (AHRD V3.3 *** K7NCY5_QUESU)
Solyc02g092450.3.1	Solyc02g092450	BTB-POZ	chromatin remodeling & transcription regulator	IPR000197,IPR000210,IPR011333	Calcium-transporting ATPase (AHRD V3.3 *** M1BXI4_SOLTU)
Solyc02g092550.3.1	Solyc02g092550	AS2-LOB	transcription factor	IPR004883	LOB domain-containing protein, putative (AHRD V3.3 *** B9SGY6_RICCO)
Solyc02g092570.1.1	Solyc02g092570	GRAS	transcription factor	IPR005202	Transcription factor GRAS (AHRD V3.3 *** A0A103Y551_CYNCS)
Solyc02g092620.3.1	Solyc02g092620	BTB-POZ	chromatin remodeling & transcription regulator	IPR000210,IPR011333	Phototropic-responsive NPH3 family protein (AHRD V3.3 *-* A0A061DGZ5_THECC)
Solyc02g092810.3.1	Solyc02g092810	C2H2	transcription factor	IPR001841	RING/U-box superfamily protein (AHRD V3.3 *** AT4G24204.2)
Solyc02g092910.3.1	Solyc02g092910	CHROMO-DOMAIN	chromatin remodeling & transcriptional activation	IPR000953,IPR016197	Mortality factor 4-like protein 1 (AHRD V3.3 *** A0A0B2QZE4_GLYSO)
Solyc02g092930.1.1	Solyc02g092930	MYB-HB-like	transcription factor	IPR001005,IPR009057,IPR015495	R2R3MYB transcription factor 44
Solyc02g093050.3.1	Solyc02g093050	WRKY	transcription factor	IPR003657	WRKY transcription factor 8
Solyc02g093130.2.1	Solyc02g093130	AP2-EREBP	transcription factor	IPR001471	AP2/EREBP transcription factor_1
Solyc02g093150.3.1	Solyc02g093150	AP2-EREBP	transcription factor	IPR001471	APETALA2c
Solyc02g093280.2.1	Solyc02g093280	bHLH	transcription factor	IPR011598	LOW QUALITY:bHLH transcription factor 017
Solyc02g093410.3.1	Solyc02g093410	NAM	transcription factor	IPR001245,IPR003441	MAP kinase kinase kinase 24
Solyc02g093520.3.1	Solyc02g093520	C2H2	transcription factor	IPR001841,IPR013083	E3 ubiquitin-protein ligase RGLG2 (AHRD V3.3 *** A0A0B0MQU5_GOSAR)
Solyc02g093590.3.1	Solyc02g093590	C2C2-CO-like	transcription factor	IPR010402	Zinc finger CONSTANS-LIKE 7-like protein (AHRD V3.3 *** A0A0B0PB06_GOSAR)
Solyc02g093660.1.1	Solyc02g093660	B3-Domain	transcription factor	IPR003340	LOW QUALITY:Auxin response factor (AHRD V3.3 --* A0A0E0Q4W5_ORYRU)
Solyc02g093740.3.1	Solyc02g093740	MYB-HB-like	transcription factor	IPR001005,IPR009057,IPR015495	R2R3MYB transcription factor 99
Solyc02g093880.3.1	Solyc02g093880	Bromodomain	chromatin remodeler	IPR001487,IPR018359	Transcription factor GTE8 (AHRD V3.3 *** A0A0B2PTJ0_GLYSO)
Solyc02g094170.3.1	Solyc02g094170	C2H2	transcription factor	IPR015880	Zinc finger protein (AHRD V3.3 *** A0A0B0N9T8_GOSAR)
Solyc02g094270.2.1	Solyc02g094270	WRKY	transcription factor	IPR003657	WRKY transcription factor (AHRD V3.3 *** H9XSZ5_GOSBA)
Solyc02g094290.1.1	Solyc02g094290	TCP	transcription factor	IPR005333,IPR017887	TCP transcription factor 27
Solyc02g094340.1.1	Solyc02g094340	GRAS	transcription factor	IPR005202	GRAS family transcription factor (AHRD V3.3 *** A0A061ECZ9_THECC)
Solyc02g094460.2.1	Solyc02g094460	B3-Domain	transcription factor	IPR003340	B3 domain transcription factor (AHRD V3.3 *** Q2HUJ5_MEDTR)
Solyc02g094510.3.1	Solyc02g094510	C2H2	transcription factor	IPR001841,IPR018957	RING finger protein (AHRD V3.3 *** G7KX94_MEDTR)
Solyc02g094520.3.1	Solyc02g094520	SET	chromatin remodeling	IPR001214	Histone-lysine N-methyltransferase, H3 lysine-9 specific SUVH4-like protein (AHRD V3.3 *** A0A0B0P721_GOSAR)
Solyc02g094753.1.1	Solyc02g094753	bZIP	transcription factor	IPR004827	LOW QUALITY:serine/threonine-protein phosphatase 7 long form-like protein (AHRD V3.3 *-* AT1G32120.1)
Solyc02g094758.1.1	Solyc02g094758	B3-Domain	transcription factor	IPR003340	B3 domain-containing protein (AHRD V3.3 --* R7WFN7_AEGTA)
Solyc03g005170.3.1	Solyc03g005170	PHD	chromatin regulator	IPR001841,IPR001965,IPR011011,IPR013083,IPR019787	Acyl-CoA N-acyltransferase with RING/FYVE/PHD-type zinc finger protein, putative (AHRD V3.3 *** A0A061EMV6_THECC)
Solyc03g005227.1.1	Solyc03g005227	Hap3/NF-YB	transcription factor	IPR003958,IPR009072	Histone H2A (AHRD V3.3 *** K4BDU6_SOLLC)
Solyc03g005350.3.1	Solyc03g005350	bHLH	transcription factor	IPR011598	bHLH transcription factor 018
Solyc03g005460.3.1	Solyc03g005460	C2H2	transcription factor	IPR000330,IPR001841,IPR018957	Helicase protein with RING/U-box domain-containing protein (AHRD V3.3 *** AT5G43530.1)
Solyc03g005460.3.1	Solyc03g005460	SNF2	chromatin remodeling	IPR000330,IPR001841,IPR018957	Helicase protein with RING/U-box domain-containing protein (AHRD V3.3 *** AT5G43530.1)
Solyc03g005490.3.1	Solyc03g005490	C2H2	transcription factor	IPR001841,IPR018957	RING/U-box superfamily protein (AHRD V3.3 *** A0A061EMD3_THECC)
Solyc03g005500.1.1	Solyc03g005500	AP2-EREBP	transcription factor	IPR001471	Ethylene-responsive transcription factor (AHRD V3.3 *** W9R427_9ROSA)
Solyc03g005510.2.1	Solyc03g005510	AP2-EREBP	transcription factor	IPR001471	Ethylene-responsive transcription factor (AHRD V3.3 *** W9R427_9ROSA)
Solyc03g005520.1.1	Solyc03g005520	AP2-EREBP	transcription factor	IPR001471	Ethylene-responsive transcription factor (AHRD V3.3 *** F2Y9E9_COFAR)
Solyc03g005570.3.1	Solyc03g005570	MYB-HB-like	transcription factor	IPR001005,IPR009057,IPR015495	MYB family protein (AHRD V3.3 *** A0A067KW19_JATCU)
Solyc03g005590.2.1	Solyc03g005590	PHD	chromatin regulator	IPR000306,IPR011011	Regulator of chromosome condensation (RCC1) family protein (AHRD V3.3 *** AT4G14368.3)
Solyc03g005970.3.1	Solyc03g005970	C2H2	transcription factor	IPR001841	RING/U-box superfamily protein (AHRD V3.3 *** AT3G53690.1)
Solyc03g005990.3.1	Solyc03g005990	BES/BZR	transcription factor	IPR008540	Brassinazole-resistant 1 protein (AHRD V3.3 *** A0A059CDQ1_EUCGR)
Solyc03g006000.3.1	Solyc03g006000	HSF-type-DNA-binding	transcription factor	IPR000232	SolycHsfA4a
Solyc03g006150.2.1	Solyc03g006150	MYB-HB-like	transcription factor	IPR001005,IPR006447,IPR009057	LOW QUALITY:MYB-like transcription factor family protein (AHRD V3.3 *** A0A072TT31_MEDTR)
Solyc03g006320.1.1	Solyc03g006320	AP2-EREBP	transcription factor	IPR001471	Ethylene-responsive transcription factor, putative (AHRD V3.3 *-* B9RVV2_RICCO)
Solyc03g006350.3.1	Solyc03g006350	C3H	transcription factor	IPR000571	Zinc finger transcription factor 23
Solyc03g006380.3.1	Solyc03g006380	LisH	transcription factor interactor and regulator	IPR006594,IPR013720	Transcriptional corepressor LEUNIG (AHRD V3.3 *-* A0A151S5T0_CAJCA)
Solyc03g006400.3.1	Solyc03g006400	LisH	transcription factor interactor and regulator	IPR001245,IPR006594,IPR013720	MAP kinase kinase kinase 25
Solyc03g006420.3.1	Solyc03g006420	PHD	chromatin regulator	IPR001841,IPR001965,IPR011011,IPR019787	Origin recognition complex subunit 1 (AHRD V3.3 *** A0A0B2RND7_GLYSO)
Solyc03g006570.3.1	Solyc03g006570	C2H2	transcription factor	IPR000330,IPR001841,IPR018957	SNF2 domain-containing protein / helicase domain-containing protein / zinc finger protein-like protein (AHRD V3.3 *** AT1G61140.3)
Solyc03g006570.3.1	Solyc03g006570	SNF2	chromatin remodeling	IPR000330,IPR001841,IPR018957	SNF2 domain-containing protein / helicase domain-containing protein / zinc finger protein-like protein (AHRD V3.3 *** AT1G61140.3)
Solyc03g006580.3.1	Solyc03g006580	LisH	transcription factor interactor and regulator	IPR006594,IPR013720	LisH and RanBPM domains containing protein (AHRD V3.3 *** AT1G61150.11)
Solyc03g006800.1.1	Solyc03g006800	TCP	transcription factor	IPR005333,IPR017887	TCP transcription factor 21
Solyc03g006830.3.1	Solyc03g006830	MADS-MIKC	transcription factor	IPR002100,IPR002487	MADS-box transcription factor FYFL (AHRD V3.3 *** W5S185_SOLLC)
Solyc03g006910.3.1	Solyc03g006910	bHLH	transcription factor	IPR011598	bHLH transcription factor 019
Solyc03g007140.3.1	Solyc03g007140	B3-Domain	transcription factor	IPR003340	B3 domain-containing protein (AHRD V3.3 *-* W9S5V1_9ROSA)
Solyc03g007180.1.1	Solyc03g007180	BED-type(Zn)	transcription factor/ chromatin remodeling	IPR003656,IPR012337	F5O11.10, putative isoform 1 (AHRD V3.3 *** A0A061G0M8_THECC)
Solyc03g007380.2.1	Solyc03g007380	WRKY	transcription factor	IPR003657	WRKY transcription factor 52
Solyc03g007410.3.1	Solyc03g007410	bHLH	transcription factor	IPR011598	basic helix-loop-helix (bHLH) DNA-binding superfamily protein (AHRD V3.3 *** AT5G53210.1)
Solyc03g007460.2.1	Solyc03g007460	AP2-EREBP	transcription factor	IPR001471	Solanum lycopersicum Cytokinin Response Factor 4
Solyc03g007510.3.1	Solyc03g007510	BED-type(Zn)	transcription factor/ chromatin remodeling	IPR003656,IPR012337	hAT transposon superfamily (AHRD V3.3 *** AT1G79740.4)
Solyc03g007640.1.1	Solyc03g007640	WRKY	transcription factor	IPR003657	LOW QUALITY:WRKY transcription factor 68
Solyc03g007900.3.1	Solyc03g007900	WD40-like	transcription factor	IPR015943	Glutaminyl-peptide cyclotransferase-like protein (AHRD V3.3 *** A0A0B0P3U3_GOSAR)
Solyc03g007920.3.1	Solyc03g007920	WD40-like	transcription factor	IPR015943	Glutaminyl-peptide cyclotransferase (AHRD V3.3 *** QPCT_ARATH)
Solyc03g019710.3.1	Solyc03g019710	MADS-MIKC	transcription factor	IPR002100,IPR002487	TDR8
Solyc03g019800.3.1	Solyc03g019800	MYB-HB-like	transcription factor	IPR001005,IPR009057,IPR017877	Myb domain-containing protein (AHRD V3.3 *-* W9SD24_9ROSA)
Solyc03g025170.1.1	Solyc03g025170	GRAS	transcription factor	IPR005202	gras10
Solyc03g025260.1.1	Solyc03g025260	C2H2	transcription factor	IPR001841,IPR001878	LOW QUALITY:DWNN domain, a CCHC-type zinc finger (AHRD V3.3 *-* AT5G47430.3)
Solyc03g025260.1.1	Solyc03g025260	CCHC(Zn)	transcription factor interactor and regulator	IPR001841,IPR001878	LOW QUALITY:DWNN domain, a CCHC-type zinc finger (AHRD V3.3 *-* AT5G47430.3)
Solyc03g025440.3.1	Solyc03g025440	C2H2	transcription factor	IPR015880	Zinc finger, C2H2 (AHRD V3.3 *** A0A103YJ68_CYNCS)
Solyc03g025645.1.1	Solyc03g025645	CCHC(Zn)	transcription factor interactor and regulator	IPR001878	Retrovirus-related Pol polyprotein from transposon TNT 1-94 (AHRD V3.3 *-* A0A151RDV9_CAJCA)
Solyc03g025740.3.1	Solyc03g025740	CCHC(Zn)	transcription factor interactor and regulator	IPR001878	Actin-depolymerizing factor (AHRD V3.3 *** A0A199VAH1_ANACO)
Solyc03g025830.3.1	Solyc03g025830	bZIP	transcription factor	IPR004827	Myosin heavy chain-related protein (AHRD V3.3 *** AT5G52280.1)
Solyc03g025870.3.1	Solyc03g025870	MYB-HB-like	transcription factor	IPR001005,IPR009057,IPR015495,IPR017930	R2R3MYB transcription factor 19
Solyc03g026020.3.1	Solyc03g026020	HSF-type-DNA-binding	transcription factor	IPR000232	SolycHsfB2a
Solyc03g026060.3.1	Solyc03g026060	C2H2	transcription factor	IPR001841,IPR002110,IPR013083,IPR017907	Ankyrin repeat-containing protein, putative (AHRD V3.3 *** B9R9E4_RICCO)
Solyc03g026070.3.1	Solyc03g026070	Homobox-WOX	transcription factor	IPR001356,IPR002913,IPR009057	Homeobox leucine zipper protein (AHRD V3.3 *** A0A072TNH2_MEDTR)
Solyc03g026070.3.1	Solyc03g026070	HD-SAD	transcription factor & lipid binding	IPR001356,IPR002913,IPR009057	Homeobox leucine zipper protein (AHRD V3.3 *** A0A072TNH2_MEDTR)
Solyc03g026150.3.1	Solyc03g026150	C2H2	transcription factor	IPR001841,IPR003034,IPR018957	RING/U-box superfamily protein (AHRD V3.3 *** AT3G63530.2)
Solyc03g026150.3.1	Solyc03g026150	SAP	transcription regulator	IPR001841,IPR003034,IPR018957	RING/U-box superfamily protein (AHRD V3.3 *** AT3G63530.2)
Solyc03g026250.2.1	Solyc03g026250	GARP-G2-like	transcription factor	IPR001005,IPR001789,IPR006447,IPR009057	Two-component response regulator (AHRD V3.3 *-* W9QMB4_9ROSA)
Solyc03g026250.2.1	Solyc03g026250	RR-A-type	response regulator and putative novel transcription factor	IPR001005,IPR001789,IPR006447,IPR009057	Two-component response regulator (AHRD V3.3 *-* W9QMB4_9ROSA)
Solyc03g026270.3.1	Solyc03g026270	AP2-EREBP	transcription factor	IPR001471	CBF
Solyc03g026280.3.1	Solyc03g026280	AP2-EREBP	transcription factor	IPR001471	CBF
Solyc03g026350.3.1	Solyc03g026350	C3H	transcription factor	IPR000571,IPR001680,IPR015943,IPR017986,IPR019775	Zinc finger transcription factor 24
Solyc03g031450.3.1	Solyc03g031450	bHLH	transcription factor	IPR011598	basic helix-loop-helix (bHLH) DNA-binding superfamily protein (AHRD V3.3 *-* AT1G61660.7)
Solyc03g031495.1.1	Solyc03g031495	CCHC(Zn)	transcription factor interactor and regulator	IPR001878	Retrovirus-related Pol polyprotein from transposon TNT 1-94 (AHRD V3.3 *-* A0A151T1T1_CAJCA)
Solyc03g031820.3.1	Solyc03g031820	FHA-SMAD	transcription factor interactor and regulator	IPR008984	tyrosyl-DNA phosphodiesterase-like protein (AHRD V3.3 *** AT5G15170.1)
Solyc03g031830.2.1	Solyc03g031830	C2H2	transcription factor	IPR001841,IPR018957	Expansin (AHRD V3.3 *** Q9ZP33_SOLLC)
Solyc03g031970.3.1	Solyc03g031970	ARF	transcription factor	IPR003340,IPR010525	Auxin response factor (AHRD V3.3 *** A0A191T8S7_SALMI)
Solyc03g032060.1.1	Solyc03g032060	C2H2	transcription factor	IPR001841,IPR018957	RING/U-box superfamily protein (AHRD V3.3 *** AT1G20823.1)
Solyc03g032215.1.1	Solyc03g032215	CCHC(Zn)	transcription factor interactor and regulator	IPR001878	Retrovirus-related Pol polyprotein from transposon TNT 1-94 (AHRD V3.3 *-* A0A151T437_CAJCA)
Solyc03g033330.3.1	Solyc03g033330	PHD	chromatin regulator	IPR001841,IPR001965	RING/U-box superfamily protein (AHRD V3.3 *** A0A061DF87_THECC)
Solyc03g033380.3.1	Solyc03g033380	LisH	transcription factor interactor and regulator	IPR006594	SPla/RYanodine receptor (SPRY) domain-containing protein (AHRD V3.3 *** AT1G35470.2)
Solyc03g033500.3.1	Solyc03g033500	CCHC(Zn)	transcription factor interactor and regulator	IPR001878	Zinc knuckle family protein (AHRD V3.3 *-* A0A061FDW4_THECC)
Solyc03g033570.1.1	Solyc03g033570	MADS-type1	transcription factor	IPR002100	LOW QUALITY:MADS-box transcription factor family protein (AHRD V3.3 *** G7J813_MEDTR)
Solyc03g033630.3.1	Solyc03g033630	PHD	chromatin regulator	IPR001841,IPR001965,IPR011011,IPR013083	Serine carboxypeptidase S28 family protein (AHRD V3.3 *-* AT4G36195.3)
Solyc03g033660.3.1	Solyc03g033660	C2C2-GATA	transcription factor	IPR000679,IPR013088,IPR016679	GATA transcription factor (AHRD V3.3 *** K4BFN8_SOLLC)
Solyc03g033680.1.1	Solyc03g033680	STY-LRP1	transcription factor	IPR006511,IPR007818	LOW QUALITY:Protein LATERAL ROOT PRIMORDIUM 1 (AHRD V3.3 --* LRP1_ARATH)
Solyc03g033730.1.1	Solyc03g033730	bZIP	transcription factor	IPR004827,IPR011616,IPR011700	LOW QUALITY:BZIP transcription factor (AHRD V3.3 *** C0KYN1_SOLLC)
Solyc03g033880.1.1	Solyc03g033880	MADS-type1	transcription factor	IPR002100	LOW QUALITY:Mads box protein, putative (AHRD V3.3 *** B9S7W9_RICCO)
Solyc03g033900.1.1	Solyc03g033900	MADS-type1	transcription factor	IPR002100	LOW QUALITY:Mads box protein, putative (AHRD V3.3 *** B9S7W9_RICCO)
Solyc03g033905.1.1	Solyc03g033905	MADS-type1	transcription factor	IPR002100	LOW QUALITY:MADS-box transcription factor family protein (AHRD V3.3 *-* G7LIR5_MEDTR)
Solyc03g033940.1.1	Solyc03g033940	MADS-type1	transcription factor	IPR002100	LOW QUALITY:Mads box protein, putative (AHRD V3.3 *** B9S7W9_RICCO)
Solyc03g033980.3.1	Solyc03g033980	TUBBY	transcription factor	IPR000007	Tubby-like F-box protein (AHRD V3.3 *** K4BFS0_SOLLC)
Solyc03g034000.3.1	Solyc03g034000	bHLH	transcription factor	IPR011598	bHLH transcription factor 020
Solyc03g034053.1.1	Solyc03g034053	CCHC(Zn)	transcription factor interactor and regulator	IPR001878	Retrovirus-related Pol polyprotein from transposon TNT 1-94 (AHRD V3.3 *-* A0A151RDV9_CAJCA)
Solyc03g034110.3.1	Solyc03g034110	Homobox-WOX	transcription factor	IPR001356,IPR009057	Homeobox-leucine zipper family protein (AHRD V3.3 *** B9MXR7_POPTR)
Solyc03g034120.3.1	Solyc03g034120	Homobox-WOX	transcription factor	IPR001356,IPR009057	Homeobox-leucine zipper family protein (AHRD V3.3 *** B9MXR7_POPTR)
Solyc03g034130.3.1	Solyc03g034130	Homobox-WOX	transcription factor	IPR001356,IPR009057	Homeobox-leucine zipper family protein (AHRD V3.3 *** B9MXR7_POPTR)
Solyc03g034150.2.1	Solyc03g034150	Homobox-WOX	transcription factor	IPR001356,IPR009057	Homeobox-leucine zipper family protein (AHRD V3.3 *** B9MXR7_POPTR)
Solyc03g034202.1.1	Solyc03g034202	CCHC(Zn)	transcription factor interactor and regulator	IPR001878	LOW QUALITY:Mutator-like transposase (AHRD V3.3 --* Q9FH43_ARATH)
Solyc03g034260.1.1	Solyc03g034260	MADS-type1	transcription factor	IPR002100	LOW QUALITY:MADS-box transcription factor family protein (AHRD V3.3 *** G7J813_MEDTR)
Solyc03g034450.3.1	Solyc03g034450	C2H2	transcription factor	IPR001841	E3 ubiquitin-protein ligase (AHRD V3.3 *** K4BFW5_SOLLC)
Solyc03g034457.1.1	Solyc03g034457	C2H2	transcription factor	IPR001841	E3 ubiquitin-protein ligase (AHRD V3.3 *** K4BFW6_SOLLC)
Solyc03g036477.1.1	Solyc03g036477	B3-Domain	transcription factor	IPR003340	B3 domain-containing protein family (AHRD V3.3 *** A0A151S4J0_CAJCA)
Solyc03g042520.2.1	Solyc03g042520	C2H2	transcription factor	IPR001841	LOW QUALITY:E3 ubiquitin-protein ligase (AHRD V3.3 *** K4BFW6_SOLLC)
Solyc03g042524.1.1	Solyc03g042524	B3-Domain	transcription factor	IPR003340	B3 domain-containing protein family (AHRD V3.3 --* A0A151TQ65_CAJCA)
Solyc03g042526.1.1	Solyc03g042526	B3-Domain	transcription factor	IPR003340	B3 domain-containing protein family (AHRD V3.3 *-* A0A151S4J0_CAJCA)
Solyc03g042560.2.1	Solyc03g042560	C2H2	transcription factor	IPR001841	Phenylalanine ammonia-lyase (AHRD V3.3 *** PAL1_SOLLC)
Solyc03g043573.1.1	Solyc03g043573	B3-Domain	transcription factor	IPR003340	transcriptional factor B3 family protein (AHRD V3.3 --* AT4G31640.1)
Solyc03g043577.1.1	Solyc03g043577	B3-Domain	transcription factor	IPR003340	B3 domain-containing protein family (AHRD V3.3 *** A0A151S4J0_CAJCA)
Solyc03g043580.2.1	Solyc03g043580	B3-Domain	transcription factor	IPR003340	B3 domain-containing transcription factor VRN1 (AHRD V3.3 *** A0A0B0MJI2_GOSAR)
Solyc03g043600.2.1	Solyc03g043600	HMG	chromatin remodeling & transcriptional activation	IPR009071	E3 ubiquitin-protein ligase (AHRD V3.3 *-* M1BDY9_SOLTU)
Solyc03g043665.1.1	Solyc03g043665	MADS-type1	transcription factor	IPR002100	LOW QUALITY:Agamous-like MADS-box protein AGL80 (AHRD V3.3 *** A0A151U9H4_CAJCA)
Solyc03g043810.1.1	Solyc03g043810	bZIP	transcription factor	IPR004827,IPR011616	LOW QUALITY:Transcription factor (AHRD V3.3 --* A0A059Q0W0_9POAL)
Solyc03g043820.1.1	Solyc03g043820	bZIP	transcription factor	IPR004827,IPR011616,IPR011700	LOW QUALITY:Bzip transcription factor family protein (AHRD V3.3 --* A0A061QG75_9CHLO)
Solyc03g043830.1.1	Solyc03g043830	bZIP	transcription factor	IPR004827,IPR011616,IPR011700	BZIP transcription factor family protein (AHRD V3.3 *-* B9N610_POPTR)
Solyc03g043840.2.1	Solyc03g043840	bZIP	transcription factor	IPR004827,IPR011616,IPR011700	Bzip transcription factor family protein (AHRD V3.3 --* A0A061QG75_9CHLO)
Solyc03g043870.3.1	Solyc03g043870	C2H2	transcription factor	IPR001841	Branched-chain-amino-acid aminotransferase (AHRD V3.3 *** K4BG08_SOLLC)
Solyc03g043900.1.1	Solyc03g043900	bZIP	transcription factor	IPR004827,IPR011616,IPR011700	Basic-leucine zipper (BZIP) transcription factor family (AHRD V3.3 *-* A0A0K9NZH2_ZOSMR)
Solyc03g044110.2.1	Solyc03g044110	B3-Domain	transcription factor	IPR003340	B3 domain-containing protein family (AHRD V3.3 *** A0A151S4J0_CAJCA)
Solyc03g044277.1.1	Solyc03g044277	C2H2	transcription factor	IPR001841,IPR013083,IPR018957	RING/U-box superfamily protein (AHRD V3.3 *-* AT5G42940.2)
Solyc03g044300.3.1	Solyc03g044300	AP2-EREBP	transcription factor	IPR001471	APETALA2a
Solyc03g044380.3.1	Solyc03g044380	SET	chromatin remodeling	IPR001005,IPR001214	Histone-lysine N-methyltransferase MEDEA (AHRD V3.3 *-* MEDEA_ARATH)
Solyc03g044410.1.1	Solyc03g044410	C2H2	transcription factor	IPR001841,IPR013083	LOW QUALITY:RING/U-box superfamily protein (AHRD V3.3 --* AT5G42940.2)
Solyc03g044460.1.1	Solyc03g044460	bHLH	transcription factor	IPR011598	LOW QUALITY:basic helix-loop-helix (bHLH) DNA-binding superfamily protein (AHRD V3.3 *-* AT3G50330.1)
Solyc03g044625.1.1	Solyc03g044625	Znf-B	transcription factor interactor and regulator	IPR000315,IPR006734	PLATZ transcription factor family protein (AHRD V3.3 *** AT4G17900.2)
Solyc03g044625.1.1	Solyc03g044625	PLATZ	putative novel transcription repressor	IPR000315,IPR006734	PLATZ transcription factor family protein (AHRD V3.3 *** AT4G17900.2)
Solyc03g044667.1.1	Solyc03g044667	CCHC(Zn)	transcription factor interactor and regulator	IPR001878	Retrovirus-related Pol polyprotein from transposon TNT 1-94 (AHRD V3.3 *-* A0A151T9P6_CAJCA)
Solyc03g044690.1.1	Solyc03g044690	FAR	transcription factor	IPR004330	LOW QUALITY:Protein FAR1-RELATED SEQUENCE 5 (AHRD V3.3 *-* A0A199V309_ANACO)
Solyc03g044830.3.1	Solyc03g044830	WD40-like	transcription factor	IPR001680,IPR017986	Transducin/WD40 repeat-like superfamily protein (AHRD V3.3 *** AT3G18950.1)
Solyc03g045030.1.1	Solyc03g045030	TCP	transcription factor	IPR005333,IPR017887	TCP transcription factor 26
Solyc03g045060.3.1	Solyc03g045060	CCHC(Zn)	transcription factor interactor and regulator	IPR001878	Proline-rich spliceosome-associated family protein / zinc knuckle (CCHC-type) family protein (AHRD V3.3 *** Q93YW4_ARATH)
Solyc03g046440.2.1	Solyc03g046440	bZIP	transcription factor	IPR004827,IPR011616,IPR011700	BZIP transcription factor family protein (AHRD V3.3 *** B9NC16_POPTR)
Solyc03g051950.3.1	Solyc03g051950	SET	chromatin remodeling	IPR001214	Histone-lysine N-methyltransferase (AHRD V3.3 *** W9S3I1_9ROSA)
Solyc03g058160.3.1	Solyc03g058160	C2H2	transcription factor	IPR015880	Zinc finger family protein (AHRD V3.3 *** B9HA00_POPTR)
Solyc03g058420.2.1	Solyc03g058420	BED-type(Zn)	transcription factor/ chromatin remodeling	IPR003656,IPR012337	BED zinc finger,hAT family dimerization domain (AHRD V3.3 *-* A0A061DK10_THECC)
Solyc03g058882.1.1	Solyc03g058882	Hap3/NF-YB	transcription factor	IPR003958,IPR009072	Nuclear transcription factor Y subunit C-4 (AHRD V3.3 *-* NFYC4_ARATH)
Solyc03g058888.1.1	Solyc03g058888	Hap3/NF-YB	transcription factor	IPR003958	LOW QUALITY:Nuclear transcription factor Y subunit C-2 (AHRD V3.3 *-* M8CAA4_AEGTA)
Solyc03g059100.2.1	Solyc03g059100	WD40-like	transcription factor	IPR001680,IPR017986	Transducin/WD40 repeat-like superfamily protein (AHRD V3.3 *** AT2G43770.1)
Solyc03g059200.2.1	Solyc03g059200	MYB-HB-like	transcription factor	IPR001005,IPR009057,IPR015495	MYB-related transcription factor (AHRD V3.3 *** A0A059PRF2_SALMI)
Solyc03g059270.3.1	Solyc03g059270	C2H2	transcription factor	IPR007087,IPR015880	Protein TRANSPARENT TESTA 1 (AHRD V3.3 *** A0A0B2PI42_GLYSO)
Solyc03g059300.1.1	Solyc03g059300	NAM	transcription factor	IPR003441	LOW QUALITY:NAC transcription factor (AHRD V3.3 *** B3VK72_TOBAC)
Solyc03g059310.3.1	Solyc03g059310	WD40-like	transcription factor	IPR001680,IPR017986	Transducin/WD40 repeat-like superfamily protein (AHRD V3.3 *** AT3G18140.1)
Solyc03g059420.3.1	Solyc03g059420	PHD	chromatin regulator	IPR001841,IPR001965,IPR011011,IPR019787	Sister-chromatid cohesion protein 2 (AHRD V3.3 *** F4K9U3_ARATH)
Solyc03g061620.1.1	Solyc03g061620	HD-ZIP	transcription factor	IPR006456	Zinc finger family protein (AHRD V3.3 *** B9H0F7_POPTR)
Solyc03g061620.1.1	Solyc03g061620	ZF-HD	transcription factor	IPR006456	Zinc finger family protein (AHRD V3.3 *** B9H0F7_POPTR)
Solyc03g062670.1.1	Solyc03g062670	NAM	transcription factor	IPR003441	LOW QUALITY:NAC transcription factor (AHRD V3.3 *** B3VK72_TOBAC)
Solyc03g062750.1.1	Solyc03g062750	NAM	transcription factor	IPR003441	LOW QUALITY:NAC domain protein, (AHRD V3.3 *-* A0A061FQ99_THECC)
Solyc03g062820.1.1	Solyc03g062820	MADS-type1	transcription factor	IPR002100	LOW QUALITY:MADS-box transcription factor family protein (AHRD V3.3 *** AT1G72350.1)
Solyc03g062940.3.1	Solyc03g062940	WD40-like	transcription factor	IPR001680,IPR017986	peroxisomal targeting signal type 2 receptor
Solyc03g063140.3.1	Solyc03g063140	AS2-LOB	transcription factor	IPR004883	Asymmetric leaves 2 (AHRD V3.3 *** A0A1C9U0Z1_9FABA)
Solyc03g063162.1.1	Solyc03g063162	BED-type(Zn)	transcription factor/ chromatin remodeling	IPR003656	BED zinc finger,hAT family dimerization domain, putative (AHRD V3.3 *-* A0A061FD65_THECC)
Solyc03g063200.3.1	Solyc03g063200	C3H	transcription factor	IPR000571	Zinc finger transcription factor 25
Solyc03g063220.2.1	Solyc03g063220	MYB-HB-like	transcription factor	IPR000330,IPR001005,IPR006562,IPR009057	RNA helicase DEAH-box8
Solyc03g063220.2.1	Solyc03g063220	SNF2	chromatin remodeling	IPR000330,IPR001005,IPR006562,IPR009057	RNA helicase DEAH-box8
Solyc03g063567.1.1	Solyc03g063567	BED-type(Zn)	transcription factor/ chromatin remodeling	IPR003656,IPR012337	BED zinc finger,hAT family dimerization domain (AHRD V3.3 *-* A0A061DK10_THECC)
Solyc03g063680.2.1	Solyc03g063680	C3H	transcription factor	IPR000571,IPR002110	Zinc finger transcription factor 26
Solyc03g063720.3.1	Solyc03g063720	PHD	chromatin regulator	IPR001841,IPR001965,IPR011011,IPR013083,IPR019786	RING/FYVE/PHD zinc finger superfamily protein, putative (AHRD V3.3 *-* A0A061GYX1_THECC)
Solyc03g071550.2.1	Solyc03g071550	PHD	chromatin regulator	IPR001841,IPR001965,IPR011011,IPR019787	RING/FYVE/PHD zinc finger protein (AHRD V3.3 *-* G7K198_MEDTR)
Solyc03g071560.3.1	Solyc03g071560	CCHC(Zn)	transcription factor interactor and regulator	IPR001878	Glycine-rich RNA-binding family protein (AHRD V3.3 *** B9HUL0_POPTR)
Solyc03g071620.1.1	Solyc03g071620	Hap3/NF-YB	transcription factor	IPR009072	Histone H2B (AHRD V3.3 *** K4BHJ2_SOLLC)
Solyc03g071680.1.1	Solyc03g071680	C2H2	transcription factor	IPR001841	LOW QUALITY:RING/U-box superfamily protein (AHRD V3.3 *** A0A061FPQ4_THECC)
Solyc03g078120.3.1	Solyc03g078120	NAM	transcription factor	IPR003441	NAC domain protein, (AHRD V3.3 *-* A0A061FNG1_THECC)
Solyc03g078230.3.1	Solyc03g078230	C2H2	transcription factor	IPR001841,IPR013083,IPR018957	RING/U-box superfamily protein (AHRD V3.3 *** AT1G47570.1)
Solyc03g078625.1.1	Solyc03g078625	CCHC(Zn)	transcription factor interactor and regulator	IPR001878	Retrovirus-related Pol polyprotein from transposon TNT 1-94 (AHRD V3.3 *-* A0A151S9G9_CAJCA)
Solyc03g079910.3.1	Solyc03g079910	LIM	transcription factor interactor and regulator	IPR001781	Protein DA1-related 1 (AHRD V3.3 *** A0A199UXH9_ANACO)
Solyc03g079920.3.1	Solyc03g079920	WD40-like	transcription factor	IPR001680,IPR015943,IPR017986,IPR019775	WD40 repeat-containing protein (AHRD V3.3 *** A0A103Y9A7_CYNCS)
Solyc03g080090.3.1	Solyc03g080090	NAM	transcription factor	IPR003441	Nam-like protein 1
Solyc03g080165.1.1	Solyc03g080165	CCHC(Zn)	transcription factor interactor and regulator	IPR001878	Retrovirus-related Pol polyprotein from transposon TNT 1-94 (AHRD V3.3 *-* A0A151TG49_CAJCA)
Solyc03g081200.2.1	Solyc03g081200	WD40-like	transcription factor	IPR001680,IPR015943,IPR017986	WD40 repeat protein (AHRD V3.3 *** L7T9S0_SOLTU)
Solyc03g081210.1.1	Solyc03g081210	WD40-like	transcription factor	IPR001680,IPR015943,IPR017986,IPR019775	WD40 repeat protein (AHRD V3.3 *** L7T9S0_SOLTU)
Solyc03g081240.3.1	Solyc03g081240	C2C2-CO-like	transcription factor	IPR001789,IPR010402	Two-component response regulator-like protein (AHRD V3.3 *** W9RA17_9ROSA)
Solyc03g081240.3.1	Solyc03g081240	RR-A-type	response regulator and putative novel transcription factor	IPR001789,IPR010402	Two-component response regulator-like protein (AHRD V3.3 *** W9RA17_9ROSA)
Solyc03g081260.3.1	Solyc03g081260	C2C2-CO-like	transcription factor	IPR010402	Subtilisin-like protease (AHRD V3.3 *** W9RY09_9ROSA)
Solyc03g082430.1.1	Solyc03g082430	C3H-WRC/GRF	transcription factor interactor and regulator	IPR014977,IPR014978	LOW QUALITY:Growth-regulating factor (AHRD V3.3 *** G7J891_MEDTR)
Solyc03g082480.3.1	Solyc03g082480	SSXT	putative novel transcription factor	IPR007726	GRF1-interacting factor-like protein (AHRD V3.3 *-* A0A072TYG4_MEDTR)
Solyc03g082550.3.1	Solyc03g082550	Homobox-WOX	transcription factor	IPR001356,IPR009057	Homeobox leucine zipper (AHRD V3.3 *-* J7FWS7_ROSRU)
Solyc03g082685.1.1	Solyc03g082685	WD40-like	transcription factor	IPR017986	Neuroblastoma-amplified protein (AHRD V3.3 *-* B2Z6N3_NICBE)
Solyc03g082750.1.1	Solyc03g082750	WRKY	transcription factor	IPR003657	LOW QUALITY:WRKY transcription factor 27
Solyc03g082810.1.1	Solyc03g082810	WRKY	transcription factor	IPR003657	WRKY transcription factor 26
Solyc03g082840.3.1	Solyc03g082840	C2C2-Dof	transcription factor	IPR003851	Dof zinc finger protein (AHRD V3.3 *** A0A068PXR9_TOBAC)
Solyc03g082870.3.1	Solyc03g082870	WD40-like	transcription factor	IPR001680,IPR017986	WD-repeat protein, putative (AHRD V3.3 *** B9T7W7_RICCO)
Solyc03g083040.1.1	Solyc03g083040	Nin-like	transcription factor	IPR003035	LOW QUALITY:RWP-RK domain-containing protein, putative (AHRD V3.3 *** A0A061G154_THECC)
Solyc03g083110.1.1	Solyc03g083110	RAV	transcription factor	IPR001471,IPR003340	AP2/B3 transcription factor family protein (AHRD V3.3 *** AT1G51120.1)
Solyc03g083245.1.1	Solyc03g083245	JmjC	transcription factor & chromatin remodeling &Metalloenzymes	IPR003347	Transcription factor jumonji (jmjC) domain-containing protein (AHRD V3.3 *** AT4G00990.1)
Solyc03g083270.3.1	Solyc03g083270	C2H2	transcription factor	IPR001841	E3 ubiquitin-protein ligase (AHRD V3.3 *** K4BIA3_SOLLC)
Solyc03g083340.2.1	Solyc03g083340	MYB-HB-like	transcription factor	IPR001005,IPR006447,IPR009057	Two-component response regulator (AHRD V3.3 *-* W9QMB4_9ROSA)
Solyc03g083400.3.1	Solyc03g083400	C2C2-CO-like	transcription factor	IPR010402	CCT motif family protein (AHRD V3.3 *** A0A061G1S7_THECC)
Solyc03g083430.3.1	Solyc03g083430	C2H2	transcription factor	IPR015880	Splicing factor 3A subunit 3 (AHRD V3.3 *** W9RDU1_9ROSA)
Solyc03g083460.3.1	Solyc03g083460	C2H2	transcription factor	IPR001841,IPR013083,IPR018957	RING/U-box superfamily protein (AHRD V3.3 *** AT5G53110.1)
Solyc03g083880.3.1	Solyc03g083880	NAM	transcription factor	IPR003441	NAC domain protein, (AHRD V3.3 *** A0A061G781_THECC)
Solyc03g093350.3.1	Solyc03g093350	CCHC(Zn)	transcription factor interactor and regulator	IPR001878	splicing factor-like protein (AHRD V3.3 *** AT5G51300.3)
Solyc03g093490.3.1	Solyc03g093490	WD40-like	transcription factor	IPR001680,IPR017986	WD-repeat protein, putative (AHRD V3.3 *** B9R9Y2_RICCO)
Solyc03g093530.2.1	Solyc03g093530	AP2-EREBP	transcription factor	IPR001471	ethylene-responsive transcription factor (AHRD V3.3 *-* AT5G07580.1)
Solyc03g093540.1.1	Solyc03g093540	AP2-EREBP	transcription factor	IPR001471	Ethylene-responsive transcription factor 5 (AHRD V3.3 *** ERF5_TOBAC)
Solyc03g093550.1.1	Solyc03g093550	AP2-EREBP	transcription factor	IPR001471	Ethylene-responsive transcription factor (AHRD V3.3 *** M4WYH8_GOSHI)
Solyc03g093560.1.1	Solyc03g093560	AP2-EREBP	transcription factor	IPR001471	ethylene response factor C.6
Solyc03g093610.1.1	Solyc03g093610	AP2-EREBP	transcription factor	IPR001471	ethylene response factor A.2
Solyc03g093700.2.1	Solyc03g093700	SET	chromatin remodeling	IPR001214	Histone-lysine N-methyltransferase, H3 lysine-9 specific SUVH6 (AHRD V3.3 *-* W9S0E6_9ROSA)
Solyc03g093710.1.1	Solyc03g093710	SET	chromatin remodeling	IPR001214	Histone-lysine N-methyltransferase, H3 lysine-9 specific SUVH6 (AHRD V3.3 *-* W9S0E6_9ROSA)
Solyc03g093715.1.1	Solyc03g093715	SET	chromatin remodeling	IPR001214	Histone-lysine N-methyltransferase (AHRD V3.3 *-* A0A0K9NGV3_ZOSMR)
Solyc03g093740.1.1	Solyc03g093740	SET	chromatin remodeling	IPR001214	Histone-lysine N-methyltransferase, H3 lysine-9 specific SUVH6 (AHRD V3.3 *-* W9S0E6_9ROSA)
Solyc03g093760.1.1	Solyc03g093760	SET	chromatin remodeling	IPR001214	Histone-lysine N-methyltransferase, H3 lysine-9 specific SUVH6 (AHRD V3.3 *-* W9S0E6_9ROSA)
Solyc03g093870.1.1	Solyc03g093870	C2H2	transcription factor	IPR003656,IPR007087,IPR015880	LOW QUALITY:Zinc finger family protein (AHRD V3.3 *** D7LJS8_ARALL)
Solyc03g093890.3.1	Solyc03g093890	MYB-HB-like	transcription factor	IPR001005,IPR009057,IPR015495	R2R3MYB transcription factor 52
Solyc03g093930.3.1	Solyc03g093930	MYB-HB-like	transcription factor	IPR001005,IPR009057,IPR015495	MYB family protein (AHRD V3.3 *-* A0A067JDM6_JATCU)
Solyc03g093940.2.1	Solyc03g093940	MYB-HB-like	transcription factor	IPR001005,IPR009057,IPR015495	R2R3MYB transcription factor 51
Solyc03g094160.3.1	Solyc03g094160	Znf-LSD	transcription factor	IPR005735	metacaspase 1 (AHRD V3.3 *** AT1G02170.1),Pfam:PF00656
Solyc03g095210.2.1	Solyc03g095210	WD40-like	transcription factor	IPR001680,IPR015943,IPR017986,IPR019775	Transducin/WD40 repeat protein (AHRD V3.3 *** G7IJ01_MEDTR)
Solyc03g095240.3.1	Solyc03g095240	SET	chromatin remodeling	IPR001214	Tetratricopeptide repeat (TPR)-like superfamily protein (AHRD V3.3 *** AT1G33400.1)
Solyc03g095260.3.1	Solyc03g095260	WD40-like	transcription factor	IPR017986	Transducin/WD40 repeat protein (AHRD V3.3 *** G7J9R1_MEDTR)
Solyc03g095270.1.1	Solyc03g095270	C2H2	transcription factor	IPR015880	LOW QUALITY:Zinc finger family protein (AHRD V3.3 --* D7M5G8_ARALL)
Solyc03g095450.3.1	Solyc03g095450	C2H2	transcription factor	IPR001841,IPR018957	RING/U-box superfamily protein (AHRD V3.3 *** AT5G01960.1)
Solyc03g095680.2.1	Solyc03g095680	PHD	chromatin regulator	IPR000330,IPR001841,IPR001965,IPR011011	E3 ubiquitin-protein ligase SHPRH (AHRD V3.3 *** W9RI37_9ROSA)
Solyc03g095770.3.1	Solyc03g095770	WRKY	transcription factor	IPR003657	WRKY transcription factor 80
Solyc03g095925.1.1	Solyc03g095925	CCHC(Zn)	transcription factor interactor and regulator	IPR001878	LOW QUALITY:Retrovirus-related Pol polyprotein from transposon TNT 1-94 (AHRD V3.3 *-* A0A151RAD3_CAJCA)
Solyc03g095940.1.1	Solyc03g095940	AS2-LOB	transcription factor	IPR004883	LOB domain-containing protein, putative (AHRD V3.3 *** A0A061FK88_THECC)
Solyc03g095980.3.1	Solyc03g095980	bHLH	transcription factor	IPR011598	bHLH transcription factor 021
Solyc03g096003.1.1	Solyc03g096003	C2H2	transcription factor	IPR001841,IPR018957	RING/U-box superfamily protein (AHRD V3.3 *-* AT3G02290.6)
Solyc03g096300.3.1	Solyc03g096300	Homobox-WOX	transcription factor	IPR001356,IPR009057	WUSCHEL-related homeobox protein (AHRD V3.3 *** A0A097I3L1_ROSCN)
Solyc03g096306.1.1	Solyc03g096306	GRF	transcription factor	IPR010666	DNA topoisomerase (AHRD V3.3 *-* D7LPE8_ARALL)
Solyc03g096350.3.1	Solyc03g096350	MYB-HB-like	transcription factor	IPR001005,IPR006447,IPR009057	Myb family transcription factor family protein (AHRD V3.3 *** B9HT09_POPTR)
Solyc03g096630.1.1	Solyc03g096630	EIL	transcription factor	IPR006957,IPR023278	Ethylene insensitive 3 family protein (AHRD V3.3 *** AT5G10120.1),Pfam:PF04873
Solyc03g096680.2.1	Solyc03g096680	CCHC(Zn)	transcription factor interactor and regulator	IPR001878	Eukaryotic translation initiation factor 3 subunit G (AHRD V3.3 *** K4BJ86_SOLLC)
Solyc03g096870.3.1	Solyc03g096870	WD40-like	transcription factor	IPR001680,IPR015943,IPR017986,IPR019775	cell division control 20-1
Solyc03g096935.1.1	Solyc03g096935	C2H2	transcription factor	IPR001841,IPR013083,IPR018957	RING/U-box superfamily protein (AHRD V3.3 *** AT3G16090.1)
Solyc03g097050.3.1	Solyc03g097050	C2H2	transcription factor	IPR001841,IPR013083	Cellulose synthase-like protein (AHRD V3.3 *** L0ATQ4_POPTO)
Solyc03g097090.3.1	Solyc03g097090	JmjC	transcription factor & chromatin remodeling &Metalloenzymes	IPR003347,IPR003349	Lysine-specific demethylase (AHRD V3.3 *** A0A199VZ18_ANACO)
Solyc03g097090.3.1	Solyc03g097090	JmjN	transcription factor & chromatin remodeling	IPR003347,IPR003349	Lysine-specific demethylase (AHRD V3.3 *** A0A199VZ18_ANACO)
Solyc03g097090.3.1	Solyc03g097090	JUMONJI	transcription factor & chromatin remodeling	IPR003347,IPR003349	Lysine-specific demethylase (AHRD V3.3 *** A0A199VZ18_ANACO)
Solyc03g097120.3.1	Solyc03g097120	HSF-type-DNA-binding	transcription factor	IPR000232	SolycHsfA1b
Solyc03g097160.3.1	Solyc03g097160	WD40-like	transcription factor	IPR001680,IPR015943,IPR017986,IPR019775	Transducin/WD40 repeat-like superfamily protein (AHRD V3.3 *** A0A0K9NPY2_ZOSMR)
Solyc03g097260.3.1	Solyc03g097260	CCHC(Zn)	transcription factor interactor and regulator	IPR001878,IPR001965,IPR011011,IPR013083	RING/FYVE/PHD zinc finger protein, putative (AHRD V3.3 *** G7K541_MEDTR)
Solyc03g097260.3.1	Solyc03g097260	PHD	chromatin regulator	IPR001878,IPR001965,IPR011011,IPR013083	RING/FYVE/PHD zinc finger protein, putative (AHRD V3.3 *** G7K541_MEDTR)
Solyc03g097285.1.1	Solyc03g097285	BED-type(Zn)	transcription factor/ chromatin remodeling	IPR003656	LOW QUALITY:HAT transposon superfamily, putative (AHRD V3.3 *-* A0A061DKD3_THECC)
Solyc03g097340.1.1	Solyc03g097340	WD40-like	transcription factor	IPR001680,IPR017986	WD40 repeat protein (AHRD V3.3 *** L7T9S0_SOLTU)
Solyc03g097450.3.1	Solyc03g097450	MYB-HB-like	transcription factor	IPR001005,IPR009057,IPR017884	SWI/SNF complex subunit SWI3A (AHRD V3.3 *** W9QCB3_9ROSA)
Solyc03g097450.3.1	Solyc03g097450	MYB/SANT	transcription factor	IPR001005,IPR009057,IPR017884	SWI/SNF complex subunit SWI3A (AHRD V3.3 *** W9QCB3_9ROSA)
Solyc03g097650.3.1	Solyc03g097650	NAM	transcription factor	IPR003441	NAC domain protein (AHRD V3.3 *** B2ZGQ7_SOYBN)
Solyc03g097820.2.1	Solyc03g097820	bHLH	transcription factor	IPR011598	bHLH transcription factor 022
Solyc03g097960.1.1	Solyc03g097960	PHD	chromatin regulator	IPR001965,IPR011011	LOW QUALITY:Cysteine/Histidine-rich C1 domain family protein, putative (AHRD V3.3 *-* A0A061EBK4_THECC)
Solyc03g098060.2.1	Solyc03g098060	HD-ZIP	transcription factor	IPR006455,IPR006456,IPR009057	ZF-HD homeobox protein (AHRD V3.3 *** A0A061FW93_THECC)
Solyc03g098060.2.1	Solyc03g098060	ZF-HD	transcription factor	IPR006455,IPR006456,IPR009057	ZF-HD homeobox protein (AHRD V3.3 *** A0A061FW93_THECC)
Solyc03g098200.3.1	Solyc03g098200	Homobox-WOX	transcription factor	IPR001356,IPR002913,IPR003441,IPR009057	Homeobox-leucine zipper family protein (AHRD V3.3 *** B9N3B2_POPTR)
Solyc03g098200.3.1	Solyc03g098200	HD-SAD	transcription factor & lipid binding	IPR001356,IPR002913,IPR003441,IPR009057	Homeobox-leucine zipper family protein (AHRD V3.3 *** B9N3B2_POPTR)
Solyc03g098200.3.1	Solyc03g098200	NAM	transcription factor	IPR001356,IPR002913,IPR003441,IPR009057	Homeobox-leucine zipper family protein (AHRD V3.3 *** B9N3B2_POPTR)
Solyc03g098280.3.1	Solyc03g098280	PAZ-Argonaute	post-transcriptional gene silencing	IPR003100,IPR012337	Argonaute 1b
Solyc03g098320.3.1	Solyc03g098320	MYB-HB-like	transcription factor	IPR001005,IPR006447,IPR009057	Myb transcription factor (AHRD V3.3 *** A0A072UBN0_MEDTR)
Solyc03g098590.3.1	Solyc03g098590	C2H2	transcription factor	IPR001841,IPR018957	RING/U-box superfamily protein (AHRD V3.3 *** AT3G19950.3)
Solyc03g104810.3.1	Solyc03g104810	WRKY	transcription factor	IPR003657	WRKY transcription factor 5
Solyc03g110840.2.1	Solyc03g110840	Hap3/NF-YB	transcription factor	IPR003958,IPR009072	Nuclear transcription factor Y subunit C-2 (AHRD V3.3 *-* NFYC2_ARATH)
Solyc03g110850.1.1	Solyc03g110850	Hap3/NF-YB	transcription factor	IPR003958,IPR009072	Nuclear transcription factor Y subunit C-2 (AHRD V3.3 *** NFYC2_ARATH)
Solyc03g110860.3.1	Solyc03g110860	Hap3/NF-YB	transcription factor	IPR003958,IPR009072	Nuclear transcription factor Y subunit C-1 (AHRD V3.3 *** NFYC1_ARATH)
Solyc03g110900.3.1	Solyc03g110900	FHA-SMAD	transcription factor interactor and regulator	IPR008984	P-loop nucleoside triphosphate hydrolase superfamily protein, putative (AHRD V3.3 *** A0A072UYW1_MEDTR)
Solyc03g110950.1.1	Solyc03g110950	GRAS	transcription factor	IPR005202	LOW QUALITY:GRAS family transcription factor (AHRD V3.3 *** A0A061FZS1_THECC)
Solyc03g111090.3.1	Solyc03g111090	Bromodomain	chromatin remodeler	IPR001487	Transcription factor GTE10 (AHRD V3.3 *** W9SF96_9ROSA)
Solyc03g111270.2.1	Solyc03g111270	SAP	transcription regulator	IPR003034	SAP domain-containing protein (AHRD V3.3 *** AT5G63460.2)
Solyc03g111370.3.1	Solyc03g111370	C2H2	transcription factor	IPR015880	C2H2-like zinc finger protein (AHRD V3.3 *** AT5G63280.1)
Solyc03g111410.3.1	Solyc03g111410	B3-Domain	transcription factor	IPR003340	B3 domain-containing protein (AHRD V3.3 *-* W9S5V1_9ROSA)
Solyc03g111450.2.1	Solyc03g111450	Hap3/NF-YB	transcription factor	IPR003958,IPR009072	Nuclear transcription factor Y subunit C-1 (AHRD V3.3 *** NFYC1_ARATH)
Solyc03g111460.2.1	Solyc03g111460	Hap3/NF-YB	transcription factor	IPR003958,IPR009072	Nuclear transcription factor Y subunit C-1 (AHRD V3.3 *** NFYC1_ARATH)
Solyc03g111475.1.1	Solyc03g111475	Hap3/NF-YB	transcription factor	IPR003958,IPR009072	Nuclear transcription factor Y subunit C-2 (AHRD V3.3 *-* NFYC2_ARATH)
Solyc03g111500.3.1	Solyc03g111500	B3-Domain	transcription factor	IPR003340	B3 domain-containing protein (AHRD V3.3 *-* W9S5V1_9ROSA)
Solyc03g111510.3.1	Solyc03g111510	C2H2	transcription factor	IPR001841,IPR013083,IPR017907	RING/U-box superfamily protein (AHRD V3.3 *** AT1G13195.1)
Solyc03g111590.3.1	Solyc03g111590	JmjC	transcription factor & chromatin remodeling &Metalloenzymes	IPR000571,IPR003347,IPR003349,IPR015880	Zinc finger protein (AHRD V3.3 *** A0A0K9NS69_ZOSMR)
Solyc03g111590.3.1	Solyc03g111590	JmjN	transcription factor & chromatin remodeling	IPR000571,IPR003347,IPR003349,IPR015880	Zinc finger protein (AHRD V3.3 *** A0A0K9NS69_ZOSMR)
Solyc03g111590.3.1	Solyc03g111590	JUMONJI	transcription factor & chromatin remodeling	IPR000571,IPR003347,IPR003349,IPR015880	Zinc finger protein (AHRD V3.3 *** A0A0K9NS69_ZOSMR)
Solyc03g111590.3.1	Solyc03g111590	C3H	transcription factor	IPR000571,IPR003347,IPR003349,IPR015880	Zinc finger protein (AHRD V3.3 *** A0A0K9NS69_ZOSMR)
Solyc03g111710.3.1	Solyc03g111710	BTB-POZ	chromatin remodeling & transcription regulator	IPR000197,IPR000210,IPR011333	BTB/POZ and TAZ domain protein (AHRD V3.3 *** G7JMM8_MEDTR)
Solyc03g111740.3.1	Solyc03g111740	WD40-like	transcription factor	IPR001680,IPR017986	Transducin/WD40 repeat-like superfamily protein (AHRD V3.3 *** AT5G50230.1)
Solyc03g111750.2.1	Solyc03g111750	WD40-like	transcription factor	IPR001680,IPR017986	Transducin/WD40 repeat-like superfamily protein (AHRD V3.3 *-* AT5G50230.1)
Solyc03g111760.3.1	Solyc03g111760	PAZ-Argonaute	post-transcriptional gene silencing	IPR003100,IPR012337	Argonaute15
Solyc03g111780.1.1	Solyc03g111780	WD40-like	transcription factor	IPR001680,IPR015943,IPR017986	LOW QUALITY:Transducin/WD40 repeat-like superfamily protein (AHRD V3.3 *** AT1G24530.1)
Solyc03g111870.3.1	Solyc03g111870	C2H2	transcription factor	IPR001841,IPR013083	E3 ubiquitin-protein ligase RGLG2 (AHRD V3.3 *** A0A0B0PYM1_GOSAR)
Solyc03g112340.1.1	Solyc03g112340	C2H2	transcription factor	IPR001841,IPR018957	RING/U-box superfamily protein (AHRD V3.3 *** AT3G05200.1)
Solyc03g112390.3.1	Solyc03g112390	MYB-HB-like	transcription factor	IPR001005,IPR009057,IPR015495,IPR017930	R2R3MYB transcription factor 86
Solyc03g112430.1.1	Solyc03g112430	AS2-LOB	transcription factor	IPR004883	LOB domain-containing protein, putative (AHRD V3.3 *** B9S640_RICCO)
Solyc03g112530.3.1	Solyc03g112530	WD40-like	transcription factor	IPR001680,IPR017986	Transducin/WD40 repeat-like superfamily protein (AHRD V3.3 *** AT3G49660.1)
Solyc03g112600.4.1	Solyc03g112600	JmjC	transcription factor & chromatin remodeling &Metalloenzymes	IPR003347	JmjC domain-containing protein (AHRD V3.3 *** A0A124SGF9_CYNCS)
Solyc03g112830.3.1	Solyc03g112830	LIM	transcription factor interactor and regulator	IPR001781	Phox domain-containing family protein (AHRD V3.3 *** B9I3B8_POPTR)
Solyc03g112890.1.1	Solyc03g112890	MYB-HB-like	transcription factor	IPR001005,IPR009057,IPR015495	LOW QUALITY:R2R3MYB transcription factor
Solyc03g112930.3.1	Solyc03g112930	C2C2-Dof	transcription factor	IPR003851	Dof zinc finger protein (AHRD V3.3 *** A0A0B6VJP1_TOBAC)
Solyc03g112995.1.1	Solyc03g112995	bHLH	transcription factor	IPR011598	Basic helix-loop-helix transcription factor (AHRD V3.3 *** A0A0H3YBT8_SALMI)
Solyc03g113120.3.1	Solyc03g113120	WRKY	transcription factor	IPR003657	WRKY transcription factor 73
Solyc03g113270.3.1	Solyc03g113270	Homobox-WOX	transcription factor	IPR001356,IPR009057	LEVAHOX1G L.esculentum homeobox
Solyc03g113350.3.1	Solyc03g113350	C2H2	transcription factor	IPR001841,IPR013083	Zinc finger protein, putative (AHRD V3.3 *** B9R926_RICCO)
Solyc03g113360.3.1	Solyc03g113360	AS2-LOB	transcription factor	IPR004883	LOB domain-containing protein, putative (AHRD V3.3 *** A0A061GGF8_THECC)
Solyc03g113370.3.1	Solyc03g113370	C2H2	transcription factor	IPR007087	Ubiquitin carboxyl-terminal hydrolase-related protein (AHRD V3.3 *** AT3G47890.2)
Solyc03g113530.3.1	Solyc03g113530	MYB-HB-like	transcription factor	IPR001005,IPR009057,IPR015495	MYB family protein (AHRD V3.3 *** A0A067KFZ9_JATCU)
Solyc03g113560.3.1	Solyc03g113560	bHLH	transcription factor	IPR011598	basic helix-loop-helix (bHLH) DNA-binding superfamily protein (AHRD V3.3 *** AT5G62610.2)
Solyc03g113620.3.1	Solyc03g113620	MYB-HB-like	transcription factor	IPR001005,IPR006447,IPR009057	MYB transcription factor (AHRD V3.3 *** B2CZJ3_CAPAN)
Solyc03g113700.3.1	Solyc03g113700	C2H2	transcription factor	IPR001841	RING/U-box superfamily protein (AHRD V3.3 *** AT5G62910.2)
Solyc03g113720.3.1	Solyc03g113720	RR-A-type	response regulator and putative novel transcription factor	IPR001789	Two-component response regulator (AHRD V3.3 *** W9S9I1_9ROSA)
Solyc03g113760.3.1	Solyc03g113760	E2F-DP	transcription factor	IPR003316,IPR015633	E2F transcription factor-like E2FE (AHRD V3.3 *** W9SXR3_9ROSA)
Solyc03g113850.1.1	Solyc03g113850	WD40-like	transcription factor	IPR001680,IPR017986	LOW QUALITY:Transducin/WD40 repeat-like superfamily protein (AHRD V3.3 *** A0A061FTT2_THECC)
Solyc03g113890.1.1	Solyc03g113890	C2H2	transcription factor	IPR015880	LOW QUALITY:Zinc finger family protein (AHRD V3.3 *-* B9HJ48_POPTR)
Solyc03g114000.3.1	Solyc03g114000	LIM	transcription factor interactor and regulator	IPR001781	Pollen-specific protein SF3, putative (AHRD V3.3 *** Q53J16_SOLLC)
Solyc03g114080.2.1	Solyc03g114080	C2H2	transcription factor	IPR001245,IPR001841,IPR018957	Leucine-rich repeat protein kinase family protein (AHRD V3.3 *** A0A061G0X7_THECC)
Solyc03g114190.1.1	Solyc03g114190	C2H2	transcription factor	IPR001841,IPR018957	RING/U-box superfamily protein, putative (AHRD V3.3 *** A0A061FV20_THECC)
Solyc03g114220.1.1	Solyc03g114220	NAM	transcription factor	IPR003441	LOW QUALITY:NAC transcription factor (AHRD V3.3 *** B3VK72_TOBAC)
Solyc03g114230.2.1	Solyc03g114230	bHLH	transcription factor	IPR011598	bHLH transcription factor 082
Solyc03g114260.1.1	Solyc03g114260	NAM	transcription factor	IPR003441	LOW QUALITY:NAC transcription factor (AHRD V3.3 *** B3VK72_TOBAC)
Solyc03g114270.1.1	Solyc03g114270	PHD	chromatin regulator	IPR001841,IPR001965	LOW QUALITY:DNA binding protein (AHRD V3.3 *** E5GC39_CUCME)
Solyc03g114280.3.1	Solyc03g114280	C2H2	transcription factor	IPR001841,IPR018957	RING/U-box superfamily protein (AHRD V3.3 *-* AT3G61180.1)
Solyc03g114400.3.1	Solyc03g114400	Hap3/NF-YB	transcription factor	IPR003958,IPR009072	Nuclear transcription factor Y protein (AHRD V3.3 *** G7JT12_MEDTR)
Solyc03g114440.1.1	Solyc03g114440	AP2-EREBP	transcription factor	IPR001471	Ethylene-responsive transcription factor (AHRD V3.3 *-* W9SE25_9ROSA)
Solyc03g114680.3.1	Solyc03g114680	C2H2	transcription factor	IPR001841,IPR013083,IPR018957	RING/U-box superfamily protein (AHRD V3.3 *-* AT5G08139.1)
Solyc03g114690.3.1	Solyc03g114690	WD40-like	transcription factor	IPR001680,IPR015943,IPR017986,IPR019775	WD-repeat protein, putative (AHRD V3.3 *** B9RVD7_RICCO)
Solyc03g114720.3.1	Solyc03g114720	bHLH	transcription factor	IPR011598	bHLH transcription factor 023
Solyc03g114830.3.1	Solyc03g114830	MADS-MIKC	transcription factor	IPR002100,IPR002487	FRUITFULL-like MADS-box 2
Solyc03g114840.3.1	Solyc03g114840	MADS-MIKC	transcription factor	IPR002100,IPR002487	MADS-box protein 1
Solyc03g114850.3.1	Solyc03g114850	SBP	transcription factor	IPR004333	Squamosa promoter binding protein 6a
Solyc03g115010.2.1	Solyc03g115010	TCP	transcription factor	IPR005333,IPR017887	TCP transcription factor 4
Solyc03g115120.1.1	Solyc03g115120	C2H2	transcription factor	IPR015880	DnaJ domain-containing protein (AHRD V3.3 *** A0A103YCB1_CYNCS)
Solyc03g115140.3.1	Solyc03g115140	C2H2	transcription factor	IPR015880	DnaJ domain-containing protein (AHRD V3.3 *** A0A103YCB1_CYNCS)
Solyc03g115370.3.1	Solyc03g115370	PHD	chromatin regulator	IPR001965,IPR013083	Diacylglycerol kinase (AHRD V3.3 *** K4BL39_SOLLC)
Solyc03g115450.1.1	Solyc03g115450	C2H2	transcription factor	IPR007087,IPR015880	LOW QUALITY:Zinc finger protein 1 (AHRD V3.3 *** A0A151SLY5_CAJCA)
Solyc03g115530.3.1	Solyc03g115530	SNF2	chromatin remodeling	IPR000330	SNF2 domain-containing protein (AHRD V3.3 *** D7M0M5_ARALL)
Solyc03g115540.2.1	Solyc03g115540	bHLH	transcription factor	IPR011598	bHLH transcription factor 024
Solyc03g115600.3.1	Solyc03g115600	C2H2	transcription factor	IPR015880	Zinc finger protein (AHRD V3.3 *-* A0A0B0MNI3_GOSAR)
Solyc03g115720.3.1	Solyc03g115720	C2H2	transcription factor	IPR001841,IPR018957	zinc finger (C3HC4-type RING finger) family protein (AHRD V3.3 *** AT1G18660.3)
Solyc03g115770.3.1	Solyc03g115770	C2C2-CO-like	transcription factor	IPR001789,IPR010402	Timing of cab expression 1/pseudo-response regulator 1 (AHRD V3.3 *** J9PWT0_NICAT)
Solyc03g115770.3.1	Solyc03g115770	RR-A-type	response regulator and putative novel transcription factor	IPR001789,IPR010402	Timing of cab expression 1/pseudo-response regulator 1 (AHRD V3.3 *** J9PWT0_NICAT)
Solyc03g115850.3.1	Solyc03g115850	NAM	transcription factor	IPR003441	NAC domain-containing protein
Solyc03g115910.2.1	Solyc03g115910	MADS-type1	transcription factor	IPR002100	Transcription factor, MADS-box (AHRD V3.3 *** A0A118JYM5_CYNCS)
Solyc03g115920.3.1	Solyc03g115920	C2H2	transcription factor	IPR001841	RING/U-box superfamily protein (AHRD V3.3 *** AT3G14250.1)
Solyc03g115940.3.1	Solyc03g115940	C2C2-Dof	transcription factor	IPR003851	Dof zinc finger protein (AHRD V3.3 *** C4B6D7_IPOBA)
Solyc03g116010.2.1	Solyc03g116010	Nin-like	transcription factor	IPR003035	RWP-RK domain-containing protein, putative (AHRD V3.3 *** A0A061FXS1_THECC)
Solyc03g116070.1.1	Solyc03g116070	HD-ZIP	transcription factor	IPR006456	Zinc finger family protein (AHRD V3.3 *** B9H0F7_POPTR)
Solyc03g116070.1.1	Solyc03g116070	ZF-HD	transcription factor	IPR006456	Zinc finger family protein (AHRD V3.3 *** B9H0F7_POPTR)
Solyc03g116100.3.1	Solyc03g116100	MYB-HB-like	transcription factor	IPR001005,IPR009057,IPR015495	R2R3MYB transcription factor 31
Solyc03g116320.3.1	Solyc03g116320	TCP	transcription factor	IPR005333	TCP transcription factor 16
Solyc03g116340.3.1	Solyc03g116340	bHLH	transcription factor	IPR011598	bHLH transcription factor 025
Solyc03g116360.2.1	Solyc03g116360	PHD	chromatin regulator	IPR000306,IPR011011	Regulator of chromosome condensation (RCC1) family protein (AHRD V3.3 *** G7K368_MEDTR)
Solyc03g116380.3.1	Solyc03g116380	WD40-like	transcription factor	IPR001680,IPR015943,IPR017986	WD repeat-containing protein 43 (AHRD V3.3 *** A0A0B2P182_GLYSO)
Solyc03g116410.2.1	Solyc03g116410	C3H	transcription factor	IPR000571	Zinc finger transcription factor 28
Solyc03g116420.1.1	Solyc03g116420	C3H	transcription factor	IPR000571	LOW QUALITY:Zinc finger transcription factor 29
Solyc03g116440.2.1	Solyc03g116440	PHD	chromatin regulator	IPR001965,IPR011011,IPR013083,IPR019786,IPR019787	PHD finger protein family (AHRD V3.3 *-* A0A151RBP6_CAJCA)
Solyc03g116610.3.1	Solyc03g116610	AP2-EREBP	transcription factor	IPR001471	Ethylene-responsive transcription factor WIN1 (AHRD V3.3 *** A0A199V560_ANACO)
Solyc03g116750.3.1	Solyc03g116750	LisH	transcription factor interactor and regulator	IPR001680,IPR006594,IPR017986	WD-repeat protein, putative (AHRD V3.3 *** B9SMF9_RICCO)
Solyc03g116750.3.1	Solyc03g116750	WD40-like	transcription factor	IPR001680,IPR006594,IPR017986	WD-repeat protein, putative (AHRD V3.3 *** B9SMF9_RICCO)
Solyc03g116840.2.1	Solyc03g116840	BED-type(Zn)	transcription factor/ chromatin remodeling	IPR003656,IPR012337	BED zinc finger,hAT family dimerization domain (AHRD V3.3 *** A0A061G8Z6_THECC)
Solyc03g116890.3.1	Solyc03g116890	WRKY	transcription factor	IPR003657	WRKY transcription factor 39
Solyc03g117070.1.1	Solyc03g117070	C2H2	transcription factor	IPR015880	Zinc finger protein, putative (AHRD V3.3 *** B9SMU5_RICCO)
Solyc03g117130.3.1	Solyc03g117130	AP2-EREBP	transcription factor	IPR001471	Ethylene-responsive transcription factor (AHRD V3.3 *** W9RS58_9ROSA)
Solyc03g117230.1.1	Solyc03g117230	AP2-EREBP	transcription factor	IPR001471	Ethylene-responsive transcription factor (AHRD V3.3 *** W9RS64_9ROSA)
Solyc03g117360.3.1	Solyc03g117360	LisH	transcription factor interactor and regulator	IPR001680,IPR006594,IPR015943,IPR017986,IPR019775	TOPLESS1
Solyc03g117360.3.1	Solyc03g117360	WD40-like	transcription factor	IPR001680,IPR006594,IPR015943,IPR017986,IPR019775	TOPLESS1
Solyc03g117370.3.1	Solyc03g117370	WD40-like	transcription factor	IPR001680,IPR015943,IPR017986	TOPLESS-related 1 (AHRD V3.3 *-* AT1G80490.3)
Solyc03g117400.3.1	Solyc03g117400	WD40-like	transcription factor	IPR001680,IPR015943,IPR017986	TOPLESS-related 1 (AHRD V3.3 *-* AT1G80490.3)
Solyc03g117440.3.1	Solyc03g117440	CCHC(Zn)	transcription factor interactor and regulator	IPR001878	RNA helicase DEAD14
Solyc03g117520.2.1	Solyc03g117520	FAR	transcription factor	IPR004330,IPR006564	Protein FAR1-RELATED SEQUENCE 6 (AHRD V3.3 *** W9R3Q8_9ROSA)
Solyc03g117660.3.1	Solyc03g117660	C2H2	transcription factor	IPR001841,IPR013083	RING/U-box superfamily protein (AHRD V3.3 *-* AT2G21500.2)
Solyc03g117720.3.1	Solyc03g117720	AP2-EREBP	transcription factor	IPR001471	AP2-like ethylene-responsive transcription factor family (AHRD V3.3 *** A0A151UF47_CAJCA)
Solyc03g117730.3.1	Solyc03g117730	TUBBY	transcription factor	IPR000007	Tubby protein, putative (AHRD V3.3 *** B9RGP8_RICCO)
Solyc03g117870.3.1	Solyc03g117870	CCHC(Zn)	transcription factor interactor and regulator	IPR001878	4-coumarate--CoA ligase
Solyc03g117960.3.1	Solyc03g117960	FHA-SMAD	transcription factor interactor and regulator	IPR008984	forkhead-associated domain-containing protein / FHA domain-containing protein (AHRD V3.3 *** AT5G07400.1)
Solyc03g118160.2.1	Solyc03g118160	LFY	transcription factor	IPR002910	falsiflora
Solyc03g118190.3.1	Solyc03g118190	AP2-EREBP	transcription factor	IPR001471	Ethylene-responsive transcription factor (AHRD V3.3 *-* W9S0J2_9ROSA)
Solyc03g118220.2.1	Solyc03g118220	WD40-like	transcription factor	IPR001680,IPR015943,IPR017986	Transducin/WD40 repeat protein (AHRD V3.3 *** G7J399_MEDTR)
Solyc03g118230.2.1	Solyc03g118230	MYB-HB-like	transcription factor	IPR001005,IPR009057,IPR017877	Homeodomain-like protein (AHRD V3.3 *** A0A103XY92_CYNCS)
Solyc03g118290.3.1	Solyc03g118290	ARF	transcription factor	IPR003340,IPR010525	auxin response factor 2A
Solyc03g118310.3.1	Solyc03g118310	bHLH	transcription factor	IPR011598	bHLH transcription factor 083
Solyc03g118350.3.1	Solyc03g118350	BED-type(Zn)	transcription factor/ chromatin remodeling	IPR003656	dual specificity protein phosphatase family protein (AHRD V3.3 *** AT5G23720.2)
Solyc03g118425.1.1	Solyc03g118425	PHD	chromatin regulator	IPR001841,IPR001965	NF-X1-type zinc finger protein NFXL1 (AHRD V3.3 *** W9QPA3_9ROSA)
Solyc03g118540.3.1	Solyc03g118540	TIFY	transcription factor	IPR010399	Jasmonate ZIM-domain protein 7b (AHRD V3.3 *** T1WMB9_TOBAC)
Solyc03g118770.3.1	Solyc03g118770	Homobox-WOX	transcription factor	IPR001356,IPR009057	WUSCHEL-related homeobox 1-like protein (AHRD V3.3 *** A0A0B0P6I0_GOSAR)
Solyc03g118840.3.1	Solyc03g118840	C2H2	transcription factor	IPR001841,IPR018957	RING/U-box superfamily protein (AHRD V3.3 *** AT1G73760.1)
Solyc03g119040.3.1	Solyc03g119040	WD40-like	transcription factor	IPR001680,IPR017986	LeArcA2 protein containing 7 WD40 repeats
Solyc03g119050.3.1	Solyc03g119050	MYB-HB-like	transcription factor	IPR001005,IPR009057,IPR015495	MYB family protein (AHRD V3.3 *-* A0A067L078_JATCU)
Solyc03g119090.3.1	Solyc03g119090	WD40-like	transcription factor	IPR001680,IPR015943,IPR017986,IPR019775	WD repeat-containing protein 1 (AHRD V1 ***- B5X1Z0_SALSA)
Solyc03g119305.1.1	Solyc03g119305	C2H2	transcription factor	IPR001841	zinc finger protein-like protein (AHRD V3.3 *** AT3G18290.1)
Solyc03g119370.2.1	Solyc03g119370	MYB-HB-like	transcription factor	IPR001005,IPR009057,IPR015495	R2R3MYB transcription factor 62
Solyc03g119390.3.1	Solyc03g119390	bHLH	transcription factor	IPR011598	bHLH transcription factor 026
Solyc03g119430.3.1	Solyc03g119430	C3H	transcription factor	IPR000571	Zinc finger transcription factor 30
Solyc03g119530.3.1	Solyc03g119530	AS2-LOB	transcription factor	IPR004883	LOB domain protein 40 (AHRD V3.3 *** K7VSW9_SOLTU)
Solyc03g119540.3.1	Solyc03g119540	C2C2-CO-like	transcription factor	IPR000315,IPR010402	CONSTANS-like zinc finger protein (AHRD V3.3 *** I1LEW9_SOYBN)
Solyc03g119560.1.1	Solyc03g119560	B3-Domain	transcription factor	IPR003340	LOW QUALITY:B3 domain-containing protein family (AHRD V3.3 *** A0A151U255_CAJCA)
Solyc03g119580.1.1	Solyc03g119580	AP2-EREBP	transcription factor	IPR001471	Solanum lycopersicum Cytokinin Response Factor 9
Solyc03g119650.3.1	Solyc03g119650	WD40-like	transcription factor	IPR001680,IPR017986	stomatal cytokinesis defective / SCD1 protein (SCD1) (AHRD V3.3 *** AT1G49040.1)
Solyc03g119740.3.1	Solyc03g119740	MYB-HB-like	transcription factor	IPR001005,IPR006447,IPR009057	MYB-like transcription factor family protein (AHRD V3.3 *** A0A072USM0_MEDTR)
Solyc03g119760.3.1	Solyc03g119760	C2H2	transcription factor	IPR001841	Transmembrane Fragile-X-F-associated protein (AHRD V3.3 *** AT1G18470.1)
Solyc03g119770.3.1	Solyc03g119770	TCP	transcription factor	IPR005333	branched1a
Solyc03g119800.2.1	Solyc03g119800	AP2-EREBP	transcription factor	IPR001471	Ethylene-responsive transcription factor (AHRD V3.3 *-* W9R099_9ROSA)
Solyc03g119830.3.1	Solyc03g119830	BED-type(Zn)	transcription factor/ chromatin remodeling	IPR003656,IPR012337	BED zinc finger,hAT family dimerization domain (AHRD V3.3 *** A0A061G1J7_THECC)
Solyc03g120010.3.1	Solyc03g120010	WD40-like	transcription factor	IPR001680,IPR017986	Eukaryotic translation initiation factor 3 subunit I (AHRD V3.3 *** A0A0K9NVH2_ZOSMR)
Solyc03g120080.3.1	Solyc03g120080	WD40-like	transcription factor	IPR001680,IPR017986	WD40 repeat-like protein (AHRD V3.3 *** I0YM64_COCSC)
Solyc03g120260.3.1	Solyc03g120260	WD40-like	transcription factor	IPR001680,IPR015943,IPR017986,IPR019775	Coatomer beta subunit, putative (AHRD V3.3 *-* B9SQC0_RICCO)
Solyc03g120270.3.1	Solyc03g120270	WD40-like	transcription factor	IPR001680,IPR015943,IPR017986	Coatomer beta subunit, putative (AHRD V3.3 *** B9SQC0_RICCO)
Solyc03g120380.3.1	Solyc03g120380	AUX-IAA	transcription factor interactor and regulator	IPR011525	auxin-regulated IAA19
Solyc03g120390.3.1	Solyc03g120390	AUX-IAA	transcription factor interactor and regulator	IPR011525	Auxin responsive protein IPR003311 AUX_IAA protein
Solyc03g120520.2.1	Solyc03g120520	bHLH	transcription factor	IPR011598	basic helix-loop-helix (bHLH) DNA-binding superfamily protein (AHRD V3.3 *-* AT4G29100.2)
Solyc03g120620.3.1	Solyc03g120620	Homobox-WOX	transcription factor	IPR001356,IPR002913,IPR009057	Homeobox leucine zipper protein (AHRD V3.3 *** G7IUR3_MEDTR)
Solyc03g120620.3.1	Solyc03g120620	HD-SAD	transcription factor & lipid binding	IPR001356,IPR002913,IPR009057	Homeobox leucine zipper protein (AHRD V3.3 *** G7IUR3_MEDTR)
Solyc03g120840.2.1	Solyc03g120840	AP2-EREBP	transcription factor	IPR001471	ethylene-responsive transcription factor (AHRD V3.3 *-* AT5G07580.1)
Solyc03g120890.3.1	Solyc03g120890	C2C2-GATA	transcription factor	IPR000679,IPR013088,IPR016679	GATA transcription factor (AHRD V3.3 *** K4BMN8_SOLLC)
Solyc03g120900.2.1	Solyc03g120900	WD40-like	transcription factor	IPR001680,IPR015943,IPR017986	Transducin/WD40 repeat-like superfamily protein (AHRD V3.3 *** AT3G01340.2)
Solyc03g120910.3.1	Solyc03g120910	Homobox-WOX	transcription factor	IPR001356,IPR002913,IPR004827,IPR009057	Homeobox leucine-zipper protein (AHRD V3.3 *** Q76CL1_ZINVI)
Solyc03g120910.3.1	Solyc03g120910	HD-SAD	transcription factor & lipid binding	IPR001356,IPR002913,IPR004827,IPR009057	Homeobox leucine-zipper protein (AHRD V3.3 *** Q76CL1_ZINVI)
Solyc03g121240.1.1	Solyc03g121240	bHLH	transcription factor	IPR011598	basic helix-loop-helix (bHLH) DNA-binding superfamily protein (AHRD V3.3 *** AT3G21330.1)
Solyc03g121400.1.1	Solyc03g121400	C2C2-Dof	transcription factor	IPR003851	Dof zinc finger protein14
Solyc03g121410.3.1	Solyc03g121410	WD40-like	transcription factor	IPR001680,IPR017986	Serine/threonine-protein phosphatase 2A 55 kDa regulatory subunit B (AHRD V3.3 *** K4BMU0_SOLLC)
Solyc03g121580.3.1	Solyc03g121580	WD40-like	transcription factor	IPR001680,IPR017986	Transducin family protein / WD-40 repeat family protein (AHRD V3.3 *** AT2G19520.1)
Solyc03g121630.3.1	Solyc03g121630	FAR	transcription factor	IPR003657,IPR004330,IPR006564	Protein FAR1-RELATED SEQUENCE 4 (AHRD V3.3 *** W9QKD5_9ROSA)
Solyc03g121660.3.1	Solyc03g121660	C2H2	transcription factor	IPR007087,IPR015880	Zinc finger family protein (AHRD V3.3 *** D7MN23_ARALL)
Solyc03g121690.1.1	Solyc03g121690	C2H2	transcription factor	IPR001841,IPR018957	LOW QUALITY:RING/U-box superfamily protein, putative (AHRD V3.3 *-* A0A061F5S9_THECC)
Solyc03g121745.1.1	Solyc03g121745	MYB-HB-like	transcription factor	IPR001005,IPR009057,IPR015495	Myb transcription factor (AHRD V3.3 *-* G7IS44_MEDTR)
Solyc03g121840.3.1	Solyc03g121840	MYB-HB-like	transcription factor	IPR001005,IPR009057	MYB transcription factor (AHRD V3.3 *** E5GB88_CUCME)
Solyc03g121930.3.1	Solyc03g121930	PHD	chromatin regulator	IPR001841,IPR001965,IPR011011,IPR019787	PHD finger alfin-like protein (AHRD V3.3 *** A0A072VES1_MEDTR)
Solyc03g121950.3.1	Solyc03g121950	Hap2/NF-YA	transcription factor	IPR001289	Nuclear transcription factor Y subunit (AHRD V3.3 *-* A0A0K9P8V1_ZOSMR)
Solyc03g121990.3.1	Solyc03g121990	MYB-HB-like	transcription factor	IPR001005,IPR009057	Telomere repeat-binding factor like-protein (AHRD V3.3 *** A0A0K1SBL3_REHGL)
Solyc03g122020.3.1	Solyc03g122020	Hap3/NF-YB	transcription factor	IPR009072	Transcription initiation factor TFIID subunit 12 (AHRD V3.3 *-* W9RRR4_9ROSA)
Solyc03g122190.3.1	Solyc03g122190	TIFY	transcription factor	IPR010399	Jasmonate zim-domain protein (AHRD V3.3 *** G7IIQ4_MEDTR)
Solyc03g123400.1.1	Solyc03g123400	GRAS	transcription factor	IPR005202	GRAS16
Solyc03g123430.3.1	Solyc03g123430	AP2-EREBP	transcription factor	IPR001471	AP2-like ethylene-responsive transcription factor (AHRD V3.3 *** A0A0K9NMH9_ZOSMR)
Solyc03g123480.2.1	Solyc03g123480	C2H2	transcription factor	IPR001841	RING/U-box superfamily protein (AHRD V3.3 *-* AT3G14250.1)
Solyc03g123500.4.1	Solyc03g123500	AP2-EREBP	transcription factor	IPR001471	GCC box binding protein C.4
Solyc03g123570.3.1	Solyc03g123570	PHD	chromatin regulator	IPR000306,IPR011011	1-phosphatidylinositol-3-phosphate 5-kinase (AHRD V3.3 *** W9R271_9ROSA)
Solyc03g123680.1.1	Solyc03g123680	C2H2	transcription factor	IPR001841,IPR018957	RING/U-box superfamily protein (AHRD V3.3 *** AT1G72310.1)
Solyc03g123690.1.1	Solyc03g123690	C2H2	transcription factor	IPR001841,IPR013083,IPR018957	RING/U-box superfamily protein (AHRD V3.3 *-* AT5G05810.1)
Solyc03g124110.2.1	Solyc03g124110	AP2-EREBP	transcription factor	IPR001471	CBF
Solyc04g005015.1.1	Solyc04g005015	CCHC(Zn)	transcription factor interactor and regulator	IPR001878	Retrovirus-related Pol polyprotein from transposon TNT 1-94 (AHRD V3.3 *-* A0A151SM08_CAJCA)
Solyc04g005030.3.1	Solyc04g005030	WD40-like	transcription factor	IPR001680,IPR015943,IPR017986	Transducin/WD40 repeat-like superfamily protein (AHRD V3.3 *-* AT1G24130.1)
Solyc04g005100.3.1	Solyc04g005100	MYB-HB-like	transcription factor	IPR001005,IPR006447,IPR009057,IPR017930	Myb-like transcription factor family protein (AHRD V3.3 *** A0A061E7E9_THECC)
Solyc04g005130.3.1	Solyc04g005130	bHLH	transcription factor	IPR011598	bHLH transcription factor 027
Solyc04g005170.1.1	Solyc04g005170	bZIP	transcription factor	IPR004827,IPR011616,IPR011700	BZip transcription factor (AHRD V3.3 *** Q9AT29_PHAVU)
Solyc04g005227.1.1	Solyc04g005227	bHLH	transcription factor	IPR011598	basic helix-loop-helix (bHLH) DNA-binding superfamily protein (AHRD V3.3 *-* AT1G68920.4)
Solyc04g005320.3.1	Solyc04g005320	MADS-MIKC	transcription factor	IPR002100,IPR002487	MADS-box transcription factor (AHRD V3.3 *** Q8S4L4_SOLLC)
Solyc04g005330.3.1	Solyc04g005330	WD40-like	transcription factor	IPR001680,IPR017986	Alpha-1,4-glucan-protein synthase (AHRD V3.3 *-* K7XKT7_SOLTU)
Solyc04g005440.1.1	Solyc04g005440	C2H2	transcription factor	IPR015880	LOW QUALITY:Zinc finger family protein (AHRD V3.3 *** B9HID5_POPTR)
Solyc04g005600.2.1	Solyc04g005600	MYB-HB-like	transcription factor	IPR001005,IPR009057,IPR015495,IPR017930	MYB-related transcription factor (AHRD V3.3 *-* A0A059PRK4_SALMI)
Solyc04g005610.3.1	Solyc04g005610	NAM	transcription factor	IPR003441	NAC domain protein NAC2
Solyc04g005660.3.1	Solyc04g005660	bHLH	transcription factor	IPR011598	Transcription factor protein (AHRD V3.3 *** A0A0B0MSC8_GOSAR)
Solyc04g005710.2.1	Solyc04g005710	MYB-HB-like	transcription factor	IPR001005,IPR009057,IPR015495	R2R3MYB transcription factor 88
Solyc04g005740.1.1	Solyc04g005740	C2H2	transcription factor	IPR001841,IPR013083,IPR018957	LOW QUALITY:RING/U-box superfamily protein (AHRD V3.3 *-* AT3G19950.3)
Solyc04g005760.1.1	Solyc04g005760	C2H2	transcription factor	IPR001841,IPR013083,IPR018957	LOW QUALITY:RING/U-box superfamily protein (AHRD V3.3 *-* AT3G19950.3)
Solyc04g005800.3.1	Solyc04g005800	Homobox-WOX	transcription factor	IPR001356,IPR008422,IPR009057	Homeobox leucine zipper family protein (AHRD V3.3 *** G7K9R5_MEDTR)
Solyc04g005800.3.1	Solyc04g005800	Homeodomain-TALE-KNOX	transcription factor	IPR001356,IPR008422,IPR009057	Homeobox leucine zipper family protein (AHRD V3.3 *** G7K9R5_MEDTR)
Solyc04g006980.1.1	Solyc04g006980	TCP	transcription factor	IPR005333	TCP transcription factor 22
Solyc04g006990.3.1	Solyc04g006990	bHLH	transcription factor	IPR011598	bHLH transcription factor 029
Solyc04g007000.1.1	Solyc04g007000	RAV	transcription factor	IPR001471,IPR003340	AP2/B3 transcription factor family protein (AHRD V3.3 *** AT1G25560.1)
Solyc04g007170.3.1	Solyc04g007170	AP2-EREBP	transcription factor	IPR001471	Ethylene-responsive transcription factor (AHRD V3.3 *** A0A0B0PZB9_GOSAR)
Solyc04g007210.3.1	Solyc04g007210	C2C2-CO-like	transcription factor	IPR000315,IPR010402	CONSTANS-like zinc finger protein (AHRD V3.3 *** I1LEW9_SOYBN)
Solyc04g007270.3.1	Solyc04g007270	PHD	chromatin regulator	IPR001965,IPR011011,IPR013083,IPR019786,IPR019787	PHD finger protein family (AHRD V3.3 *** A0A151U5J9_CAJCA)
Solyc04g007300.3.1	Solyc04g007300	bHLH	transcription factor	IPR011598	bHLH transcription factor 030
Solyc04g007420.3.1	Solyc04g007420	bHLH	transcription factor	IPR011598	basic helix-loop-helix (bHLH) DNA-binding superfamily protein (AHRD V3.3 *-* AT4G28800.1)
Solyc04g007470.3.1	Solyc04g007470	Znf-B	transcription factor interactor and regulator	IPR000315	Drought responsive Zinc finger protein
Solyc04g007500.1.1	Solyc04g007500	C2H2	transcription factor	IPR001841,IPR013083,IPR018957	RING/U-box superfamily protein (AHRD V3.3 *-* AT2G04240.2)
Solyc04g007650.3.1	Solyc04g007650	PHD	chromatin regulator	IPR011011	1-phosphatidylinositol-3-phosphate 5-kinase (AHRD V3.3 *** W9S0D4_9ROSA)
Solyc04g007660.1.1	Solyc04g007660	WD40-like	transcription factor	IPR015943,IPR017986	LOW QUALITY:Six-bladed beta-propeller, TolB-like protein (AHRD V3.3 *** A0A103XVG9_CYNCS)
Solyc04g007890.3.1	Solyc04g007890	HMG	chromatin remodeling & transcriptional activation	IPR000116	HMG-Y-related protein A (AHRD V3.3 *** HMGYA_ARATH)
Solyc04g007955.1.1	Solyc04g007955	CCHC(Zn)	transcription factor interactor and regulator	IPR001878	Retrovirus-related Pol polyprotein from transposon TNT 1-94 (AHRD V3.3 *-* A0A0B2P7I4_GLYSO)
Solyc04g008050.3.1	Solyc04g008050	GARP-G2-like	transcription factor	IPR001005,IPR001789,IPR006447,IPR009057,IPR017053,IPR017930	Two-component response regulator (AHRD V3.3 *** W9QMB4_9ROSA)
Solyc04g008050.3.1	Solyc04g008050	RR-A-type	response regulator and putative novel transcription factor	IPR001005,IPR001789,IPR006447,IPR009057,IPR017053,IPR017930	Two-component response regulator (AHRD V3.3 *** W9QMB4_9ROSA)
Solyc04g008050.3.1	Solyc04g008050	RR-B-type	response regulator and putative novel transcription factor	IPR001005,IPR001789,IPR006447,IPR009057,IPR017053,IPR017930	Two-component response regulator (AHRD V3.3 *** W9QMB4_9ROSA)
Solyc04g008090.3.1	Solyc04g008090	Znf-B	transcription factor interactor and regulator	IPR000315,IPR006734	PLATZ transcription factor family protein, putative (AHRD V3.3 *** A0A061EGB3_THECC)
Solyc04g008090.3.1	Solyc04g008090	PLATZ	putative novel transcription repressor	IPR000315,IPR006734	PLATZ transcription factor family protein, putative (AHRD V3.3 *** A0A061EGB3_THECC)
Solyc04g008110.3.1	Solyc04g008110	RR-A-type	response regulator and putative novel transcription factor	IPR001789	Histidine kinase (AHRD V3.3 *** Q2ACB8_MAIZE)
Solyc04g008220.3.1	Solyc04g008220	PHD	chromatin regulator	IPR001965	Protein OBERON 3 (AHRD V3.3 *** A0A0B2R231_GLYSO)
Solyc04g008360.3.1	Solyc04g008360	PHD	chromatin regulator	IPR001965	Protein OBERON 3 (AHRD V3.3 *-* A0A0B2R231_GLYSO)
Solyc04g008380.3.1	Solyc04g008380	GAGA-Binding-like	transcription factor	IPR010409	GAGA-binding transcriptional activator (AHRD V3.3 *** H1ZN86_SOLLC)
Solyc04g008420.1.1	Solyc04g008420	PHD	chromatin regulator	IPR001965,IPR011011,IPR019787	PHD finger protein family (AHRD V3.3 *** A0A151QSK5_CAJCA)
Solyc04g008480.2.1	Solyc04g008480	MYB-HB-like	transcription factor	IPR001005,IPR006447,IPR009057,IPR017930	MYB transcription factor-like (AHRD V3.3 *-* A0A0K9PMY6_ZOSMR)
Solyc04g008500.3.1	Solyc04g008500	C2H2	transcription factor	IPR007087,IPR015880	Zinc finger protein, putative (AHRD V3.3 *** B9S7A8_RICCO)
Solyc04g008550.3.1	Solyc04g008550	C3H	transcription factor	IPR000571	Zinc finger transcription factor 31
Solyc04g008600.3.1	Solyc04g008600	CCHC(Zn)	transcription factor interactor and regulator	IPR001878	Zinc knuckle family protein (AHRD V3.3 *** B9HVL9_POPTR)
Solyc04g008610.3.1	Solyc04g008610	PHD	chromatin regulator	IPR000197,IPR001965,IPR011011,IPR013178,IPR019787	Histone acetyltransferase (AHRD V3.3 *** A0A0U5B4W5_TOBAC)
Solyc04g008720.3.1	Solyc04g008720	WD40-like	transcription factor	IPR001680,IPR017986	Katanin p80 WD40 repeat-containing subunit B1 homolog (AHRD V3.3 *** K4BP28_SOLLC)
Solyc04g008820.3.1	Solyc04g008820	HMG	chromatin remodeling & transcriptional activation	IPR009071	High mobility group protein (AHRD V3.3 *-* O49948_SOLTU)
Solyc04g008870.3.1	Solyc04g008870	MYB-HB-like	transcription factor	IPR001005,IPR006447,IPR009057	Myb family transcription factor family protein (AHRD V3.3 *** B9H5N1_POPTR)
Solyc04g009170.2.1	Solyc04g009170	C2H2	transcription factor	IPR001841,IPR013083,IPR018957	RING/U-box superfamily protein (AHRD V3.3 *** AT3G19950.3)
Solyc04g009180.2.1	Solyc04g009180	TCP	transcription factor	IPR005333,IPR017887	TCP transcription factor 14
Solyc04g009360.3.1	Solyc04g009360	WD40-like	transcription factor	IPR001680,IPR017986	Transducin/WD40 repeat-like superfamily protein (AHRD V3.3 *** AT5G54520.1)
Solyc04g009390.2.1	Solyc04g009390	PHD	chromatin regulator	IPR001965	LOW QUALITY:RING/FYVE/PHD zinc finger protein, putative (AHRD V3.3 *** G7K0L5_MEDTR)
Solyc04g009435.1.1	Solyc04g009435	NAM	transcription factor	IPR003441	NAC domain protein (AHRD V3.3 *** Q6RH27_SOLLC)
Solyc04g009450.1.1	Solyc04g009450	AP2-EREBP	transcription factor	IPR001471	Ethylene-responsive transcription factor (AHRD V3.3 *-* W9RJN8_9ROSA)
Solyc04g009510.3.1	Solyc04g009510	Hap3/NF-YB	transcription factor	IPR001841,IPR003956,IPR003958,IPR009072,IPR011011,IPR013083	Nuclear transcription factor Y subunit B (AHRD V3.3 *-* G7L4J2_MEDTR)
Solyc04g009510.3.1	Solyc04g009510	PHD	chromatin regulator	IPR001841,IPR003956,IPR003958,IPR009072,IPR011011,IPR013083	Nuclear transcription factor Y subunit B (AHRD V3.3 *-* G7L4J2_MEDTR)
Solyc04g009550.3.1	Solyc04g009550	LisH	transcription factor interactor and regulator	IPR006594	TONNEAU 1B family protein (AHRD V3.3 *** B9HM06_POPTR)
Solyc04g009780.1.1	Solyc04g009780	C2H2	transcription factor	IPR001841,IPR018957	RING/U-box superfamily protein (AHRD V3.3 *** A0A061FQW5_THECC)
Solyc04g009820.3.1	Solyc04g009820	SSXT	putative novel transcription factor	IPR007726	GRF1-interacting factor-like protein (AHRD V3.3 *** G7I6V2_MEDTR)
Solyc04g009950.3.1	Solyc04g009950	MYB-HB-like	transcription factor	IPR001005,IPR009057,IPR015495	cell division cycle 5
Solyc04g009990.3.1	Solyc04g009990	JmjC	transcription factor & chromatin remodeling &Metalloenzymes	IPR003347,IPR003349,IPR003888,IPR003889,IPR004198	Transcription factor jumonji family protein (AHRD V3.3 *** A0A072VNF4_MEDTR)
Solyc04g009990.3.1	Solyc04g009990	JmjN	transcription factor & chromatin remodeling	IPR003347,IPR003349,IPR003888,IPR003889,IPR004198	Transcription factor jumonji family protein (AHRD V3.3 *** A0A072VNF4_MEDTR)
Solyc04g009990.3.1	Solyc04g009990	JUMONJI	transcription factor & chromatin remodeling	IPR003347,IPR003349,IPR003888,IPR003889,IPR004198	Transcription factor jumonji family protein (AHRD V3.3 *** A0A072VNF4_MEDTR)
Solyc04g009990.3.1	Solyc04g009990	FYR	chromatin remodeling & transcription regulator	IPR003347,IPR003349,IPR003888,IPR003889,IPR004198	Transcription factor jumonji family protein (AHRD V3.3 *** A0A072VNF4_MEDTR)
Solyc04g010090.3.1	Solyc04g010090	Hap3/NF-YB	transcription factor	IPR009072	Transcription initiation factor TFIID subunit 9 (AHRD V3.3 *** TAF9_ARATH)
Solyc04g010120.3.1	Solyc04g010120	LisH	transcription factor interactor and regulator	IPR006594	LisH/CRA/RING-U-box domains-containing protein (AHRD V3.3 *** AT3G55070.1)
Solyc04g010260.3.1	Solyc04g010260	WD40-like	transcription factor	IPR001680,IPR017986	Splicing factor 3B subunit-like protein (AHRD V3.3 *** G7JFE1_MEDTR)
Solyc04g011390.1.1	Solyc04g011390	Hap3/NF-YB	transcription factor	IPR009072	histone H4 (AHRD V3.3 *** AT2G28740.1)
Solyc04g011570.3.1	Solyc04g011570	C2H2	transcription factor	IPR001841,IPR013083	RING/FYVE/PHD zinc finger superfamily protein (AHRD V3.3 *** AT2G22120.2)
Solyc04g011610.2.1	Solyc04g011610	C2H2	transcription factor	IPR001841,IPR013083,IPR018957	RING/U-box superfamily protein (AHRD V3.3 *** A0A0K9NMJ4_ZOSMR)
Solyc04g011630.2.1	Solyc04g011630	GRAS	transcription factor	IPR005202	Transcription factor GRAS (AHRD V3.3 *** A0A103Y9C7_CYNCS)
Solyc04g011650.3.1	Solyc04g011650	MYB-HB-like	transcription factor	IPR001005,IPR009057,IPR017930	Telomere binding protein (AHRD V3.3 *** A0JBS3_SOLLC)
Solyc04g011670.3.1	Solyc04g011670	bZIP	transcription factor	IPR004827,IPR011616,IPR011700	bZIP transcription factor family protein (AHRD V3.3 *** AT5G65210.7)
Solyc04g011963.1.1	Solyc04g011963	CCHC(Zn)	transcription factor interactor and regulator	IPR001878	LOW QUALITY:Retrovirus-related Pol polyprotein from transposon TNT 1-94 (AHRD V3.3 *-* POLX_TOBAC)
Solyc04g012050.3.1	Solyc04g012050	AP2-EREBP	transcription factor	IPR001471	Ethylene-responsive transcription factor (AHRD V3.3 *-* W9RA19_9ROSA)
Solyc04g012170.3.1	Solyc04g012170	WD40-like	transcription factor	IPR001245,IPR001680,IPR008271,IPR015943,IPR017986	Kinase family protein (AHRD V3.3 *** D7MCM2_ARALL)
Solyc04g014210.3.1	Solyc04g014210	C2H2	transcription factor	IPR001841,IPR007087,IPR013083,IPR015880,IPR017907	RNA helicase DEAH-box12
Solyc04g014220.1.1	Solyc04g014220	C2H2	transcription factor	IPR001841,IPR013083,IPR018957	LOW QUALITY:RING/U-box superfamily protein, putative (AHRD V3.3 *** A0A061E293_THECC)
Solyc04g014260.2.1	Solyc04g014260	HD-ZIP	transcription factor	IPR001356,IPR006455,IPR006456,IPR009057	ZF-HD homeobox protein family (AHRD V3.3 *** A0A151QZQ5_CAJCA)
Solyc04g014260.2.1	Solyc04g014260	ZF-HD	transcription factor	IPR001356,IPR006455,IPR006456,IPR009057	ZF-HD homeobox protein family (AHRD V3.3 *** A0A151QZQ5_CAJCA)
Solyc04g014360.3.1	Solyc04g014360	bHLH	transcription factor	IPR011598	bHLH transcription factor 032
Solyc04g014470.3.1	Solyc04g014470	MYB-HB-like	transcription factor	IPR001005,IPR009057,IPR015495	R2R3MYB transcription factor 20
Solyc04g014530.1.1	Solyc04g014530	AP2-EREBP	transcription factor	IPR001471	Ethylene Response Factor C.2
Solyc04g014540.2.1	Solyc04g014540	C2H2	transcription factor	IPR007087,IPR015880	Zinc finger protein, putative (AHRD V3.3 *** B9T5L7_RICCO)
Solyc04g014576.1.1	Solyc04g014576	GRF	transcription factor	IPR010666	LOW QUALITY:DNA topoisomerase (AHRD V3.3 *-* M4CF68_BRARP)
Solyc04g014750.1.1	Solyc04g014750	CCHC(Zn)	transcription factor interactor and regulator	IPR001878	LOW QUALITY:PENTATRICOPEPTIDE REPEAT 596 (AHRD V3.3 --* AT1G80270.5)
Solyc04g014830.2.1	Solyc04g014830	GRAS	transcription factor	IPR005202	GRAS family transcription factor (AHRD V3.3 *** G7JLR5_MEDTR)
Solyc04g015060.2.1	Solyc04g015060	Hap3/NF-YB	transcription factor	IPR003956,IPR003958,IPR009072	Nuclear transcription factor Y protein (AHRD V3.3 *-* I3TAW1_MEDTR)
Solyc04g015170.3.1	Solyc04g015170	FHA-SMAD	transcription factor interactor and regulator	IPR008984	Nuclear inhibitor of protein phosphatase 1 (AHRD V3.3 *** A0A0B2S918_GLYSO)
Solyc04g015280.3.1	Solyc04g015280	PHD	chromatin regulator	IPR001841,IPR001965,IPR018957	Zinc finger, RING-type (AHRD V3.3 *** A2Q5E8_MEDTR)
Solyc04g015290.3.1	Solyc04g015290	MYB-HB-like	transcription factor	IPR001005,IPR006447,IPR009057	Myb family transcription factor APL (AHRD V3.3 *** M5WGF6_PRUPE)
Solyc04g015360.3.1	Solyc04g015360	C2C2-GATA	transcription factor	IPR000679	GATA transcription factor (AHRD V3.3 *** K4BQ39_SOLLC)
Solyc04g015500.3.1	Solyc04g015500	B3-Domain	transcription factor	IPR003340	B3 domain-containing transcription factor VRN1 (AHRD V3.3 *-* W9SKQ9_9ROSA)
Solyc04g015570.3.1	Solyc04g015570	C2H2	transcription factor	IPR000058,IPR015880	Zinc finger AN1 and C2H2 domain-containing stress-associated protein 16 (AHRD V3.3 *** W9RRL3_9ROSA)
Solyc04g015960.3.1	Solyc04g015960	NAM	transcription factor	IPR003441	NAC domain-containing protein, putative (AHRD V3.3 --* B9S9K8_RICCO)
Solyc04g016000.3.1	Solyc04g016000	HSF-type-DNA-binding	transcription factor	IPR000232	SolycHsfB3a
Solyc04g016173.1.1	Solyc04g016173	CCHC(Zn)	transcription factor interactor and regulator	IPR001878	Retrovirus-related Pol polyprotein from transposon TNT 1-94 (AHRD V3.3 *-* A0A151TCY2_CAJCA)
Solyc04g016370.3.1	Solyc04g016370	SNF2	chromatin remodeling	IPR000330	DNA helicase INO80-like protein (AHRD V3.3 *** AT3G57300.4)
Solyc04g016485.1.1	Solyc04g016485	CCHC(Zn)	transcription factor interactor and regulator	IPR001878,IPR006564	Transposon protein, putative, Mutator sub-class (AHRD V3.3 *-* Q2QQU7_ORYSJ)
Solyc04g016510.3.1	Solyc04g016510	WD40-like	transcription factor	IPR001680,IPR017986	Transducin/WD40 repeat-like superfamily protein (AHRD V3.3 *** A0A0K9PSA6_ZOSMR)
Solyc04g016530.3.1	Solyc04g016530	SAP	transcription regulator	IPR003034,IPR005135	DNA-(apurinic or apyrimidinic site) lyase (AHRD V3.3 *** K4BQF3_SOLLC)
Solyc04g017710.3.1	Solyc04g017710	C3H	transcription factor	IPR000571	Zinc finger transcription factor 32
Solyc04g024600.1.1	Solyc04g024600	SET	chromatin remodeling	IPR001214	LOW QUALITY:Histone-lysine N-methyltransferase (AHRD V3.3 *-* A0A0K9P7Y1_ZOSMR)
Solyc04g025030.1.1	Solyc04g025030	MADS-type1	transcription factor	IPR002100	MADS-box transcription factor family protein (AHRD V3.3 *** AT4G36590.1)
Solyc04g025050.1.1	Solyc04g025050	MADS-type1	transcription factor	IPR002100	LOW QUALITY:MADS-box transcription factor family protein (AHRD V3.3 *-* AT4G36590.1)
Solyc04g025067.1.1	Solyc04g025067	MADS-type1	transcription factor	IPR002100	MADS-box family protein (AHRD V3.3 *** B9IJA6_POPTR)
Solyc04g025110.1.1	Solyc04g025110	MADS-type1	transcription factor	IPR002100	LOW QUALITY:MADS-box transcription factor family protein (AHRD V3.3 *** G7L6X5_MEDTR)
Solyc04g025113.1.1	Solyc04g025113	MADS-type1	transcription factor	IPR002100,IPR012337	Retrotransposable element Tf2 (AHRD V3.3 *-* A0A151SHK9_CAJCA)
Solyc04g025740.2.1	Solyc04g025740	Homobox-WOX	transcription factor	IPR001356,IPR004827,IPR009057	Homeobox-leucine zipper family protein (AHRD V3.3 *-* B9GU68_POPTR)
Solyc04g025760.1.1	Solyc04g025760	NAM	transcription factor	IPR003441	LOW QUALITY:NAC domain-containing protein (AHRD V3.3 *** W0CA92_9FABA)
Solyc04g025930.2.1	Solyc04g025930	ARID	transcription factor & chromatin remodeling	IPR001606	ARID/BRIGHT DNA-binding domain-containing protein (AHRD V3.3 *-* AT2G17410.3)
Solyc04g028560.3.1	Solyc04g028560	C2H2	transcription factor	IPR015880	Retrovirus-related Pol polyprotein from transposon TNT 1-94 (AHRD V3.3 *-* W9SFC2_9ROSA)
Solyc04g028580.2.1	Solyc04g028580	JmjC	transcription factor & chromatin remodeling &Metalloenzymes	IPR003347,IPR003349	Lysine-specific demethylase (AHRD V3.3 *-* A0A199W5D5_ANACO)
Solyc04g028580.2.1	Solyc04g028580	JmjN	transcription factor & chromatin remodeling	IPR003347,IPR003349	Lysine-specific demethylase (AHRD V3.3 *-* A0A199W5D5_ANACO)
Solyc04g028580.2.1	Solyc04g028580	JUMONJI	transcription factor & chromatin remodeling	IPR003347,IPR003349	Lysine-specific demethylase (AHRD V3.3 *-* A0A199W5D5_ANACO)
Solyc04g040090.3.1	Solyc04g040090	WD40-like	transcription factor	IPR015943	Strictosidine synthase-like protein (AHRD V3.3 *** A7WPL3_TOBAC)
Solyc04g040220.3.1	Solyc04g040220	ABTB	chromatin remodeling & transcription regulator	IPR000210,IPR002110,IPR011333	BTB/POZ ankyrin repeat protein (AHRD V3.3 *** G3LSH3_LOTJA)
Solyc04g045290.1.1	Solyc04g045290	WD40-like	transcription factor	IPR001680,IPR017986	LOW QUALITY:Transducin/WD40 repeat-like superfamily protein (AHRD V3.3 *-* AT1G55680.1)
Solyc04g045315.1.1	Solyc04g045315	CCHC(Zn)	transcription factor interactor and regulator	IPR001878	Gag-pol polyprotein, putative (AHRD V3.3 *-* Q60CW7_SOLTU)
Solyc04g045430.3.1	Solyc04g045430	MYB	transcription factor	IPR001005,IPR017877	Trihelix transcription factor GTL1-like protein (AHRD V3.3 *** A0A0B0NPR3_GOSAR)
Solyc04g045560.3.1	Solyc04g045560	SBP	transcription factor	IPR004333	Squamosa promoter-binding protein 3
Solyc04g047870.1.1	Solyc04g047870	MADS-type1	transcription factor	IPR002100	Transcription factor, MADS-box (AHRD V3.3 *** A0A103YIE3_CYNCS)
Solyc04g049010.3.1	Solyc04g049010	CCHC(Zn)	transcription factor interactor and regulator	IPR001878	ethylene insensitive 5/7
Solyc04g049077.1.1	Solyc04g049077	CCHC(Zn)	transcription factor interactor and regulator	IPR001878	Retrovirus-related Pol polyprotein from transposon TNT 1-94 (AHRD V3.3 --* A0A151RAD3_CAJCA)
Solyc04g049120.3.1	Solyc04g049120	MYB-HB-like	transcription factor	IPR001005,IPR009057,IPR017884	Nuclear receptor corepressor 1 (AHRD V3.3 *** A0A0B2NZZ3_GLYSO)
Solyc04g049120.3.1	Solyc04g049120	MYB/SANT	transcription factor	IPR001005,IPR009057,IPR017884	Nuclear receptor corepressor 1 (AHRD V3.3 *** A0A0B2NZZ3_GLYSO)
Solyc04g049140.3.1	Solyc04g049140	JmjC	transcription factor & chromatin remodeling &Metalloenzymes	IPR001841,IPR003347	Transcription factor jumonji (JmjC) domain protein (AHRD V3.3 *** A0A072VKD6_MEDTR)
Solyc04g049140.3.1	Solyc04g049140	C2H2	transcription factor	IPR001841,IPR003347	Transcription factor jumonji (JmjC) domain protein (AHRD V3.3 *** A0A072VKD6_MEDTR)
Solyc04g049470.2.1	Solyc04g049470	Hap3/NF-YB	transcription factor	IPR009072	Histone H3 (AHRD V3.3 *** A0A078CWM8_BRANA)
Solyc04g049670.3.1	Solyc04g049670	C2C2-CO-like	transcription factor	IPR010402	Pseudo-response regulator (AHRD V3.3 *** X5I0R0_IPONI)
Solyc04g049710.3.1	Solyc04g049710	LisH	transcription factor interactor and regulator	IPR006594	Tonneau protein 1b (AHRD V3.3 *** G7IAX0_MEDTR)
Solyc04g049740.1.1	Solyc04g049740	MYB-HB-like	transcription factor	IPR001005,IPR009057,IPR015495	MYB-related transcription factor (AHRD V3.3 *-* A0A059PRQ3_SALMI)
Solyc04g049800.3.1	Solyc04g049800	AP2-EREBP	transcription factor	IPR001471	AP2-like ethylene-responsive transcription factor (AHRD V3.3 *** A0A072VBB0_MEDTR)
Solyc04g049840.3.1	Solyc04g049840	PHD	chromatin regulator	IPR001841,IPR011011,IPR013083	CCR4-NOT transcription complex subunit 4 (AHRD V3.3 *-* A0A0B0N9G8_GOSAR)
Solyc04g049910.3.1	Solyc04g049910	Hap3/NF-YB	transcription factor	IPR003958,IPR009072	Nuclear transcription factor Y subunit B (AHRD V3.3 *** G7L4J2_MEDTR)
Solyc04g050000.2.1	Solyc04g050000	MYB-HB-like	transcription factor	IPR001005,IPR009057,IPR015495,IPR017877,IPR017930	R2R3MYB transcription factor 73
Solyc04g050010.2.1	Solyc04g050010	AS2-LOB	transcription factor	IPR004883	LOB domain-containing protein, putative (AHRD V3.3 *** B9SK21_RICCO)
Solyc04g050055.1.1	Solyc04g050055	CHROMO-DOMAIN	chromatin remodeling & transcriptional activation	IPR016197	LOW QUALITY:Retrotransposable element Tf2 (AHRD V3.3 *** A0A151QR50_CAJCA)
Solyc04g050080.1.1	Solyc04g050080	MYB-HB-like	transcription factor	IPR001005,IPR009057,IPR015495	MYB-related transcription factor (AHRD V3.3 *-* A0A059PRQ3_SALMI)
Solyc04g050090.1.1	Solyc04g050090	MYB-HB-like	transcription factor	IPR001005,IPR009057	MYB-related transcription factor (AHRD V3.3 *-* A0A059PRP0_SALMI)
Solyc04g050100.1.1	Solyc04g050100	MYB-HB-like	transcription factor	IPR001005,IPR009057,IPR015495	LOW QUALITY:MYB transcription factor (AHRD V3.3 *-* C4J9F0_MAIZE)
Solyc04g050150.3.1	Solyc04g050150	C2H2	transcription factor	IPR000330,IPR001841	RNA helicase DEAH-box13
Solyc04g050150.3.1	Solyc04g050150	SNF2	chromatin remodeling	IPR000330,IPR001841	RNA helicase DEAH-box13
Solyc04g050210.1.1	Solyc04g050210	WRKY	transcription factor	IPR003657	LOW QUALITY:WRKY transcription factor 69
Solyc04g050720.3.1	Solyc04g050720	PHD	chromatin regulator	IPR001965	RING/FYVE/PHD zinc finger protein, putative (AHRD V3.3 *-* G7K0L5_MEDTR)
Solyc04g050750.1.1	Solyc04g050750	AP2-EREBP	transcription factor	IPR001471	Dehydration responsive element binding transcription factor (AHRD V3.3 *-* W6FFW7_9ROSA)
Solyc04g050960.3.1	Solyc04g050960	MYB-HB-like	transcription factor	IPR001005,IPR009057	Homeodomain-like (AHRD V3.3 *-* Q2HV80_MEDTR)
Solyc04g051360.3.1	Solyc04g051360	AP2-EREBP	transcription factor	IPR001471	Ethylene Response Factor D.1
Solyc04g051397.1.1	Solyc04g051397	BED-type(Zn)	transcription factor/ chromatin remodeling	IPR003656,IPR012337	HAT family dimerisation domain containing protein (AHRD V3.3 *-* Q2R194_ORYSJ)
Solyc04g051540.3.1	Solyc04g051540	WRKY	transcription factor	IPR003657	WRKY transcription factor 13
Solyc04g051690.3.1	Solyc04g051690	WRKY	transcription factor	IPR003657	WRKY transcription factor 51
Solyc04g053027.1.1	Solyc04g053027	CCHC(Zn)	transcription factor interactor and regulator	IPR001878	Retrovirus-related Pol polyprotein from transposon TNT 1-94 (AHRD V3.3 *-* A0A151TG49_CAJCA)
Solyc04g053070.1.1	Solyc04g053070	GRF	transcription factor	IPR010666	LOW QUALITY:DNA topoisomerase (AHRD V3.3 --* M5X3H0_PRUPE)
Solyc04g053140.2.1	Solyc04g053140	TCoAp15	transcription coactivator	IPR003173	MIZU-KUSSEI-like protein (Protein of unknown function, DUF617) (AHRD V3.3 *** AT2G21990.1)
Solyc04g054140.3.1	Solyc04g054140	C2H2	transcription factor	IPR001841	E3 ubiquitin-protein ligase RKP (AHRD V3.3 *** W9RJE5_9ROSA)
Solyc04g054150.1.1	Solyc04g054150	Hap3/NF-YB	transcription factor	IPR003958,IPR009072	Nuclear transcription factor Y protein (AHRD V3.3 *** G7LB97_MEDTR)
Solyc04g054320.3.1	Solyc04g054320	bZIP	transcription factor	IPR004827,IPR011616	leucine-zipper transcription factor
Solyc04g054330.3.1	Solyc04g054330	C2H2	transcription factor	IPR001841,IPR013083	RING/FYVE/PHD zinc finger superfamily protein (AHRD V3.3 *** AT2G22120.2)
Solyc04g054370.1.1	Solyc04g054370	C2H2	transcription factor	IPR001841,IPR013083,IPR018957	RING/U-box superfamily protein (AHRD V3.3 *-* AT5G41400.1)
Solyc04g054440.2.1	Solyc04g054440	SNF2	chromatin remodeling	IPR000330	LOW QUALITY:chromatin remodeling 31 (AHRD V3.3 *-* AT1G05490.1)
Solyc04g054517.1.1	Solyc04g054517	MADS-type1	transcription factor	IPR002100	LOW QUALITY:MADS-box transcription factor (AHRD V3.3 *-* A0A072UYG7_MEDTR)
Solyc04g054650.2.1	Solyc04g054650	C2H2	transcription factor	IPR001841,IPR013083	RING/U-box superfamily protein (AHRD V3.3 *-* AT3G09770.1)
Solyc04g054685.1.1	Solyc04g054685	MADS-type1	transcription factor	IPR002100	MADS-box transcription factor (AHRD V3.3 *-* A2PZF4_ALSLI)
Solyc04g054700.3.1	Solyc04g054700	C2H2	transcription factor	IPR007087	GTF2H2 (AHRD V3.3 *** A0A097PR28_PRUPE)
Solyc04g054840.1.1	Solyc04g054840	EIL	transcription factor	IPR006957,IPR023278	Ethylene insensitive 3 family protein (AHRD V3.3 *** AT5G10120.1),Pfam:PF04873
Solyc04g054910.3.1	Solyc04g054910	AP2-EREBP	transcription factor	IPR001471	Ethylene-responsive element binding-factor (AHRD V3.3 *** K9UTK3_JATCU)
Solyc04g056270.3.1	Solyc04g056270	CG1-CAMTA	transcription factor	IPR002110,IPR005559	ER66
Solyc04g056310.3.1	Solyc04g056310	MYB-HB-like	transcription factor	IPR001005,IPR009057,IPR015495	Myb transcription factor (AHRD V3.3 *-* A0A072V9U0_MEDTR)
Solyc04g056320.2.1	Solyc04g056320	C2H2	transcription factor	IPR007087,IPR015880	Protein SENSITIVE TO PROTON RHIZOTOXICITY 1 (AHRD V3.3 *** W9QND6_9ROSA)
Solyc04g056350.1.1	Solyc04g056350	C2H2	transcription factor	IPR015880	zinc finger (C2H2 type) family protein (AHRD V3.3 *** AT3G02790.1)
Solyc04g056360.3.1	Solyc04g056360	WRKY	transcription factor	IPR003657	WRKY transcription factor 36
Solyc04g056410.3.1	Solyc04g056410	SNF2	chromatin remodeling	IPR000330	DNA repair/recombination protein (AHRD V3.3 *** AT3G19210.1)
Solyc04g056457.1.1	Solyc04g056457	bZIP	transcription factor	IPR004827,IPR011616	BZIP transcription factor family protein (AHRD V3.3 *** B9IHM4_POPTR)
Solyc04g056490.2.1	Solyc04g056490	bZIP	transcription factor	IPR004827,IPR011616	BZIP transcription factor family protein (AHRD V3.3 *-* B9IHM4_POPTR)
Solyc04g056740.1.1	Solyc04g056740	MADS-type1	transcription factor	IPR002100	LOW QUALITY:MADS-box transcription factor family protein (AHRD V3.3 *** AT4G36590.1)
Solyc04g057880.3.1	Solyc04g057880	CW-Zn	putative transcription factor & chromatin remodeling	IPR001214,IPR011124	Histone-lysine N-methyltransferase (AHRD V3.3 *-* A0A0K9NPD3_ZOSMR)
Solyc04g057880.3.1	Solyc04g057880	SET	chromatin remodeling	IPR001214,IPR011124	Histone-lysine N-methyltransferase (AHRD V3.3 *-* A0A0K9NPD3_ZOSMR)
Solyc04g057940.3.1	Solyc04g057940	WD40-like	transcription factor	IPR001680,IPR017986	Transducin/WD40 repeat-like superfamily protein (AHRD V3.3 *** A0A061EZ85_THECC)
Solyc04g057990.3.1	Solyc04g057990	C3H	transcription factor	IPR000571	Zinc finger transcription factor 33
Solyc04g058190.3.1	Solyc04g058190	Bromodomain	chromatin remodeler	IPR001487,IPR001841,IPR001965,IPR011011,IPR019787	PHD finger family protein (AHRD V3.3 *** B9GTY7_POPTR)
Solyc04g058190.3.1	Solyc04g058190	PHD	chromatin regulator	IPR001487,IPR001841,IPR001965,IPR011011,IPR019787	PHD finger family protein (AHRD V3.3 *** B9GTY7_POPTR)
Solyc04g064470.2.1	Solyc04g064470	SBP	transcription factor	IPR004333	Squamosa promoter-binding-like protein (AHRD V3.3 *-* A0A072V7X4_MEDTR)
Solyc04g064540.3.1	Solyc04g064540	MYB-HB-like	transcription factor	IPR001005,IPR009057,IPR015495	R2R3MYB transcription factor 115
Solyc04g064550.1.1	Solyc04g064550	GRAS	transcription factor	IPR005202	gras6
Solyc04g064763.1.1	Solyc04g064763	C3H	transcription factor	IPR000571	Zinc finger CCCH domain-containing protein 38 (AHRD V3.3 *** W9QM16_9ROSA)
Solyc04g064795.1.1	Solyc04g064795	C3H	transcription factor	IPR000571	zinc finger CCCH domain protein (AHRD V3.3 *-* AT2G10553.1)
Solyc04g064830.3.1	Solyc04g064830	B3-Domain	transcription factor	IPR003340	transcriptional factor B3 family protein (AHRD V3.3 *** AT4G31690.1)
Solyc04g064860.1.1	Solyc04g064860	MADS-type1	transcription factor	IPR002100	LOW QUALITY:Transcription factor, MADS-box (AHRD V3.3 *** A0A103YHS3_CYNCS)
Solyc04g070960.2.1	Solyc04g070960	C2C2-Dof	transcription factor	IPR003851	Dof zinc finger protein (AHRD V3.3 *-* W9S6D3_9ROSA)
Solyc04g070990.3.1	Solyc04g070990	BED-type(Zn)	transcription factor/ chromatin remodeling	IPR003656	E4/E8 binding protein 1
Solyc04g071040.3.1	Solyc04g071040	PHD	chromatin regulator	IPR000306,IPR011011,IPR013083	Regulator of chromosome condensation (RCC1) family with FYVE zinc finger domain-containing protein (AHRD V3.3 *** AT5G42140.2)
Solyc04g071160.3.1	Solyc04g071160	bZIP	transcription factor	IPR004827,IPR011616,IPR011700	BZIP transcription factor (AHRD V3.3 *** A0A0K9NU16_ZOSMR)
Solyc04g071440.3.1	Solyc04g071440	TUBBY	transcription factor	IPR000007	Tubby-like F-box protein (AHRD V3.3 *** K4BTD6_SOLLC)
Solyc04g071470.3.1	Solyc04g071470	WD40-like	transcription factor	IPR001680,IPR017986	WD40-repeat-containing domain-containing protein (AHRD V3.3 *** A0A103XXC8_CYNCS)
Solyc04g071510.3.1	Solyc04g071510	bZIP	transcription factor	IPR004827,IPR011616,IPR011700	Transcription factor, putative (AHRD V3.3 *** B9SE72_RICCO)
Solyc04g071570.3.1	Solyc04g071570	SET	chromatin remodeling	IPR001214	SET domain protein (AHRD V3.3 *** G7IQD7_MEDTR)
Solyc04g071650.3.1	Solyc04g071650	PHD	chromatin regulator	IPR001841,IPR001965,IPR013083	Cellulose synthase (AHRD V3.3 *** M1A8I3_SOLTU)
Solyc04g071750.3.1	Solyc04g071750	TUBBY	transcription factor	IPR000007	Tubby-like F-box protein (AHRD V3.3 *** K4BTG5_SOLLC)
Solyc04g071755.1.1	Solyc04g071755	TUBBY	transcription factor	IPR000007	Tubby-like F-box protein (AHRD V3.3 *** K4BTG5_SOLLC)
Solyc04g071770.3.1	Solyc04g071770	AP2-EREBP	transcription factor	IPR001471	Ethylene-responsive transcription factor (AHRD V3.3 *** W9RA19_9ROSA)
Solyc04g072220.3.1	Solyc04g072220	NAM	transcription factor	IPR003441	NAC domain protein, (AHRD V3.3 *** A0A061FKH8_THECC)
Solyc04g072300.1.1	Solyc04g072300	AP2-EREBP	transcription factor	IPR001471	LOW QUALITY:Ethylene-responsive transcription factor 4
Solyc04g072375.1.1	Solyc04g072375	C2H2	transcription factor	IPR001841,IPR018957	LOW QUALITY:RING/U-box superfamily protein (AHRD V3.3 *-* AT1G63840.1)
Solyc04g072460.3.1	Solyc04g072460	bZIP	transcription factor	IPR004827,IPR011616,IPR011700	bZIP transcription factor family protein (AHRD V3.3 *** AT5G65210.7)
Solyc04g072670.3.1	Solyc04g072670	SAP	transcription regulator	IPR003034	Apoptotic chromatin condensation inducer in the nucleus (AHRD V3.3 *-* A0A1D1XLP8_9ARAE)
Solyc04g072680.2.1	Solyc04g072680	SAP	transcription regulator	IPR003034	LOW QUALITY:Apoptotic chromatin condensation inducer in the nucleus (AHRD V3.3 *-* W9RB93_9ROSA)
Solyc04g072790.2.1	Solyc04g072790	PHD	chromatin regulator	IPR001841,IPR001965	Cellulose synthase (AHRD V3.3 *** M1AK99_SOLTU)
Solyc04g072895.1.1	Solyc04g072895	WD40-like	transcription factor	IPR001680,IPR017986	Transducin/WD40 repeat-like superfamily protein (AHRD V3.3 *** AT1G78070.1)
Solyc04g072900.1.1	Solyc04g072900	AP2-EREBP	transcription factor	IPR001471	dehydration-responsive element binding protein 3
Solyc04g074170.2.1	Solyc04g074170	MYB-HB-like	transcription factor	IPR001005,IPR009057,IPR015495	MYB-related transcription factor (AHRD V3.3 *** A0A059PRU0_SALMI)
Solyc04g074250.2.1	Solyc04g074250	C2H2	transcription factor	IPR015880	Methyl-CpG-binding domain-containing protein 8 (AHRD V3.3 *-* A0A199UGF7_ANACO)
Solyc04g074320.2.1	Solyc04g074320	C2H2	transcription factor	IPR015880	Protein TRANSPARENT TESTA 1-like protein (AHRD V3.3 *** A0A0B0MYQ3_GOSAR)
Solyc04g074490.3.1	Solyc04g074490	JmjC	transcription factor & chromatin remodeling &Metalloenzymes	IPR003347	F-box protein (AHRD V3.3 *** A0A0B2PIF2_GLYSO)
Solyc04g074580.1.1	Solyc04g074580	Hap3/NF-YB	transcription factor	IPR009072	Histone H3 (AHRD V3.3 *** K7VSQ3_MAIZE)
Solyc04g074700.3.1	Solyc04g074700	Homobox-WOX	transcription factor	IPR001356,IPR009057	LES17306 homeodomain protein
Solyc04g074760.3.1	Solyc04g074760	bZIP	transcription factor	IPR004827	BEST plant protein match is: (TAIR:plant.1) protein, putative (AHRD V3.3 *** G7J4G3_MEDTR)
Solyc04g074790.2.1	Solyc04g074790	C2H2	transcription factor	IPR001841,IPR013083,IPR018957	RING/U-box superfamily protein, putative (AHRD V3.3 *** A0A061FG67_THECC)
Solyc04g074810.3.1	Solyc04g074810	bHLH	transcription factor	IPR011598	basic helix-loop-helix (bHLH) DNA-binding superfamily protein (AHRD V3.3 *** AT1G72210.1)
Solyc04g074820.2.1	Solyc04g074820	C2H2	transcription factor	IPR001841,IPR013083,IPR018957	RING/U-box superfamily protein, putative (AHRD V3.3 *** A0A061FLH6_THECC)
Solyc04g074865.1.1	Solyc04g074865	CCHC(Zn)	transcription factor interactor and regulator	IPR001878	Retrovirus-related Pol polyprotein from transposon TNT 1-94 (AHRD V3.3 *-* A0A151RQJ8_CAJCA)
Solyc04g074990.3.1	Solyc04g074990	HD-ZIP	transcription factor	IPR006456,IPR009057	ZF-HD homeobox protein family (AHRD V3.3 *-* A0A151RTI4_CAJCA)
Solyc04g074990.3.1	Solyc04g074990	ZF-HD	transcription factor	IPR006456,IPR009057	ZF-HD homeobox protein family (AHRD V3.3 *-* A0A151RTI4_CAJCA)
Solyc04g076010.3.1	Solyc04g076010	PHD	chromatin regulator	IPR001965	RING/FYVE/PHD zinc finger superfamily protein (AHRD V3.3 --* AT1G43770.3)
Solyc04g076020.3.1	Solyc04g076020	WD40-like	transcription factor	IPR001680,IPR015943,IPR017986	Transducin/WD-like repeat-protein (AHRD V3.3 *** G7J574_MEDTR)
Solyc04g076030.2.1	Solyc04g076030	bHLH	transcription factor	IPR011598	Basic helix-loop-helix (BHLH) DNA-binding superfamily (AHRD V3.3 *-* A0A0K9NNV3_ZOSMR)
Solyc04g076180.3.1	Solyc04g076180	Bromodomain	chromatin remodeler	IPR001487	Cell division cycle protein 48 (AHRD V3.3 *** U5FI94_POPTR)
Solyc04g076280.3.1	Solyc04g076280	MADS-MIKC	transcription factor	IPR002100,IPR002487	MADS box transcription factor (AHRD V3.3 *** Q6RF31_POPTO)
Solyc04g076360.3.1	Solyc04g076360	MYB-HB-like	transcription factor	IPR001005,IPR009057	Myb family transcription factor family protein (AHRD V3.3 *** B9GN48_POPTR)
Solyc04g076510.3.1	Solyc04g076510	WD40-like	transcription factor	IPR001680,IPR017986	BEACH domain-containing protein lvsC-like protein (AHRD V3.3 *-* A0A0B2PL01_GLYSO)
Solyc04g076525.1.1	Solyc04g076525	C2C2-GATA	transcription factor	IPR000679,IPR010399,IPR010402	GATA transcription factor (AHRD V3.3 *-* G7J4K3_MEDTR)
Solyc04g076525.1.1	Solyc04g076525	TIFY	transcription factor	IPR000679,IPR010399,IPR010402	GATA transcription factor (AHRD V3.3 *-* G7J4K3_MEDTR)
Solyc04g076527.1.1	Solyc04g076527	C2C2-GATA	transcription factor	IPR000679,IPR010399,IPR010402	GATA transcription factor, putative (AHRD V3.3 *** B9SN00_RICCO)
Solyc04g076527.1.1	Solyc04g076527	TIFY	transcription factor	IPR000679,IPR010399,IPR010402	GATA transcription factor, putative (AHRD V3.3 *** B9SN00_RICCO)
Solyc04g076620.3.1	Solyc04g076620	C2H2	transcription factor	IPR007087,IPR012337,IPR015880	E3 ubiquitin-protein ligase UPL1-like protein (AHRD V3.3 *** G7JYH3_MEDTR)
Solyc04g076700.3.1	Solyc04g076700	MADS-MIKC	transcription factor	IPR002100,IPR002487	MADS-box transcription factor (AHRD V3.3 *** G7IS85_MEDTR)
Solyc04g076860.3.1	Solyc04g076860	PHD	chromatin regulator	IPR001841,IPR001965,IPR018957	Zinc finger (C3HC4-type RING finger) family protein (AHRD V3.3 *** AT5G49665.1)
Solyc04g077000.3.1	Solyc04g077000	C2H2	transcription factor	IPR001841	RING/U-box superfamily protein, putative (AHRD V3.3 *** A0A061GE38_THECC)
Solyc04g077210.3.1	Solyc04g077210	Homobox-WOX	transcription factor	IPR001356,IPR005540,IPR005541,IPR008422,IPR009057	Knotted 1
Solyc04g077210.3.1	Solyc04g077210	Homeodomain-TALE-KNOX	transcription factor	IPR001356,IPR005540,IPR005541,IPR008422,IPR009057	Knotted 1
Solyc04g077220.3.1	Solyc04g077220	Homobox-WOX	transcription factor	IPR001356,IPR009057	Homeobox-leucine zipper protein family (AHRD V3.3 *** AT4G37790.1)
Solyc04g077260.3.1	Solyc04g077260	MYB-HB-like	transcription factor	IPR001005,IPR009057,IPR015495	blind-like3
Solyc04g077290.2.1	Solyc04g077290	YEATS	putative novel transcription factor	IPR005033	YEATS family protein (AHRD V3.3 *** AT5G45600.1)
Solyc04g077480.3.1	Solyc04g077480	bHLH	transcription factor	IPR011598	bHLH transcription factor 034
Solyc04g077490.3.1	Solyc04g077490	AP2-EREBP	transcription factor	IPR001471	AP2-like ethylene-responsive transcription factor (AHRD V3.3 *** A0A072VCJ1_MEDTR)
Solyc04g077510.3.1	Solyc04g077510	C3H-WRC/GRF	transcription factor interactor and regulator	IPR014977,IPR014978	Growth-regulating factor (AHRD V3.3 *** A0A072VEY4_MEDTR)
Solyc04g077555.1.1	Solyc04g077555	bZIP	transcription factor	IPR004827,IPR011616,IPR011700	BZIP transcription factor family protein (AHRD V3.3 *** B9GNM4_POPTR)
Solyc04g077680.3.1	Solyc04g077680	WD40-like	transcription factor	IPR001680,IPR017986	Transducin family protein / WD-40 repeat family protein (AHRD V3.3 *** AT4G07410.1)
Solyc04g077780.3.1	Solyc04g077780	LIM	transcription factor interactor and regulator	IPR001781	Transcription factor LIM (AHRD V3.3 *** V9LXM6_TOBAC)
Solyc04g077960.1.1	Solyc04g077960	bHLH	transcription factor	IPR011598	basic helix-loop-helix (bHLH) DNA-binding superfamily protein (AHRD V3.3 *** AT2G14760.1)
Solyc04g077980.1.1	Solyc04g077980	C2H2	transcription factor	IPR015880	C2H2-type zinc finger protein
Solyc04g077990.3.1	Solyc04g077990	AS2-LOB	transcription factor	IPR004883	LOB domain-containing protein, putative (AHRD V3.3 *** B9SND0_RICCO)
Solyc04g078300.3.1	Solyc04g078300	MADS-type1	transcription factor	IPR002100	MADS-box transcription factor family protein (AHRD V3.3 *** G7ZXM5_MEDTR)
Solyc04g078320.3.1	Solyc04g078320	WD40-like	transcription factor	IPR001680,IPR017986	WD40 repeat-like protein (AHRD V3.3 *** I0YVP9_COCSC)
Solyc04g078410.3.1	Solyc04g078410	CHROMO-DOMAIN	chromatin remodeling & transcriptional activation	IPR000953,IPR001245,IPR016197	Serine/threonine-protein kinase (AHRD V3.3 *** M0ZUR7_SOLTU)
Solyc04g078420.1.1	Solyc04g078420	MYB-HB-like	transcription factor	IPR001005,IPR009057,IPR015495	R2R3MYB transcription factor 70
Solyc04g078550.3.1	Solyc04g078550	WRKY	transcription factor	IPR003657	WRKY transcription factor 7
Solyc04g078640.2.1	Solyc04g078640	AP2-EREBP	transcription factor	IPR001471	Ethylene-responsive transcription factor (AHRD V3.3 *-* A0A0K9P1G2_ZOSMR)
Solyc04g078650.3.1	Solyc04g078650	Homobox-WOX	transcription factor	IPR001356,IPR009057	wuschel related homobox 4
Solyc04g078670.3.1	Solyc04g078670	NAM	transcription factor	IPR003441	NAC domain protein (AHRD V3.3 *** S5RUW2_9ROSA)
Solyc04g078680.3.1	Solyc04g078680	C2H2	transcription factor	IPR001841,IPR018957	RING/U-box superfamily protein (AHRD V3.3 *** AT5G42940.2)
Solyc04g078690.3.1	Solyc04g078690	bHLH	transcription factor	IPR011598	bHLH transcription factor 035
Solyc04g078760.3.1	Solyc04g078760	C2H2	transcription factor	IPR001841	CONSTANS interacting protein 4
Solyc04g078770.3.1	Solyc04g078770	HSF-type-DNA-binding	transcription factor	IPR000232	SolycHsfB4a
Solyc04g078780.3.1	Solyc04g078780	WD40-like	transcription factor	IPR001680,IPR017986	Transducin/WD40 repeat protein (AHRD V3.3 *** A0A072VH71_MEDTR)
Solyc04g078800.3.1	Solyc04g078800	bHLH	transcription factor	IPR011598	basic helix-loop-helix (bHLH) DNA-binding superfamily protein (AHRD V3.3 *-* AT3G50330.1)
Solyc04g078840.3.1	Solyc04g078840	bZIP	transcription factor	IPR004827,IPR011616,IPR011700	AREB
Solyc04g078940.3.1	Solyc04g078940	WD40-like	transcription factor	IPR001680,IPR017986	Protein CYPRO4 (AHRD V3.3 *** A0A0B0NUW9_GOSAR)
Solyc04g079125.1.1	Solyc04g079125	B3-Domain	transcription factor	IPR003340	B3 domain-containing protein (AHRD V3.3 *** A0A0B2P5H6_GLYSO)
Solyc04g079360.1.1	Solyc04g079360	MYB-HB-like	transcription factor	IPR001005,IPR009057,IPR015495,IPR017930	R2R3MYB transcription factor 77
Solyc04g079570.1.1	Solyc04g079570	C2C2-Dof	transcription factor	IPR003851	LOW QUALITY:Dof zinc finger protein (AHRD V3.3 *** W9QMS6_9ROSA)
Solyc04g079590.3.1	Solyc04g079590	B3-Domain	transcription factor	IPR003340	B3 domain-containing protein (AHRD V3.3 *** W9QJE4_9ROSA)
Solyc04g079600.3.1	Solyc04g079600	MYB-HB-like	transcription factor	IPR001005,IPR006447,IPR009057	Homeodomain-like superfamily protein (AHRD V3.3 *** AT5G42630.1)
Solyc04g079700.3.1	Solyc04g079700	WD40-like	transcription factor	IPR001680,IPR017986	Transducin/WD40 repeat-like superfamily protein (AHRD V3.3 *** AT2G26490.1)
Solyc04g079780.3.1	Solyc04g079780	C2H2	transcription factor	IPR001841,IPR018957	RING/U-box superfamily protein (AHRD V3.3 *** AT2G16090.1)
Solyc04g079830.2.1	Solyc04g079830	Homobox-WOX	transcription factor	IPR001356,IPR006563,IPR008422,IPR009057	BEL1-like homeodomain protein 2 (AHRD V3.3 *** A0A0B2SBB1_GLYSO)
Solyc04g079830.2.1	Solyc04g079830	Homeodomain-TALE-BEL	transcription factor	IPR001356,IPR006563,IPR008422,IPR009057	BEL1-like homeodomain protein 2 (AHRD V3.3 *** A0A0B2SBB1_GLYSO)
Solyc04g079840.3.1	Solyc04g079840	LIM	transcription factor interactor and regulator	IPR001781	Protein DA1-related 1 (AHRD V3.3 *** A0A199UXH9_ANACO)
Solyc04g079940.3.1	Solyc04g079940	NAM	transcription factor	IPR003441	NAC domain-containing protein (AHRD V3.3 *** A0A060A1D2_BOENI)
Solyc04g079980.3.1	Solyc04g079980	BES/BZR	transcription factor	IPR008540	BRASSINAZOLE-RESISTANT 1 protein, putative (AHRD V3.3 *** B9R7Q4_RICCO)
Solyc04g080130.3.1	Solyc04g080130	C2H2	transcription factor	IPR007087,IPR015880	Zinc finger protein (AHRD V3.3 *** K9P0T0_9ROSI)
Solyc04g080435.1.1	Solyc04g080435	MYB-HB-like	transcription factor	IPR001005,IPR009057	MYB family transcription factor (AHRD V3.3 *** A0A072VEW4_MEDTR)
Solyc04g080490.3.1	Solyc04g080490	HD-ZIP	transcription factor	IPR006455,IPR006456,IPR009057	ZF-HD homeobox protein (AHRD V3.3 *** A0A0B2PTM6_GLYSO)
Solyc04g080490.3.1	Solyc04g080490	ZF-HD	transcription factor	IPR006455,IPR006456,IPR009057	ZF-HD homeobox protein (AHRD V3.3 *** A0A0B2PTM6_GLYSO)
Solyc04g080500.3.1	Solyc04g080500	MYB-HB-like	transcription factor	IPR001005,IPR009057	Myb family transcription factor family protein (AHRD V3.3 *** B9H0R6_POPTR)
Solyc04g080710.3.1	Solyc04g080710	bHLH	transcription factor	IPR011598	basic helix-loop-helix (bHLH) DNA-binding superfamily protein (AHRD V3.3 *-* AT1G27660.1)
Solyc04g080740.1.1	Solyc04g080740	bZIP	transcription factor	IPR004827,IPR011616,IPR011700	BZIP transcription factor family protein (AHRD V3.3 *** B9H4F3_POPTR)
Solyc04g080790.3.1	Solyc04g080790	Homobox-WOX	transcription factor	IPR001356,IPR006563,IPR008422,IPR009057	BEL1-like homeodomain protein (AHRD V3.3 *-* A0A072V2D2_MEDTR)
Solyc04g080790.3.1	Solyc04g080790	Homeodomain-TALE-BEL	transcription factor	IPR001356,IPR006563,IPR008422,IPR009057	BEL1-like homeodomain protein (AHRD V3.3 *-* A0A072V2D2_MEDTR)
Solyc04g080900.3.1	Solyc04g080900	LisH	transcription factor interactor and regulator	IPR006594	GTPase obg (AHRD V3.3 *** A0A0B0PU27_GOSAR)
Solyc04g080910.1.1	Solyc04g080910	AP2-EREBP	transcription factor	IPR001471	Dehydration responsive element binding transcription factor (AHRD V3.3 *-* W6FFW7_9ROSA)
Solyc04g080930.3.1	Solyc04g080930	C2H2	transcription factor	IPR001841,IPR013083,IPR017907,IPR018957	RING/U-box superfamily protein (AHRD V3.3 *-* AT2G42030.1)
Solyc04g080970.3.1	Solyc04g080970	STY-LRP1	transcription factor	IPR006510,IPR006511,IPR007818	Lateral root primordium protein-related, putative (AHRD V3.3 *** A0A061DFV6_THECC)
Solyc04g080980.2.1	Solyc04g080980	WD40-like	transcription factor	IPR001680,IPR015943,IPR017986,IPR019775	Coatomer subunit alpha (AHRD V3.3 *** K4BVH7_SOLLC)
Solyc04g081000.3.1	Solyc04g081000	MADS-MIKC	transcription factor	IPR002100,IPR002487	Deficiens
Solyc04g081020.3.1	Solyc04g081020	Znf-B	transcription factor interactor and regulator	IPR000315	Zinc finger, B-box (AHRD V3.3 *** A0A103XBE6_CYNCS)
Solyc04g081100.3.1	Solyc04g081100	Homeodomain-LIKE	transcription regulator	IPR009057	Lysine-specific histone demethylase 1-1-like protein (AHRD V3.3 *** W9QIE9_9ROSA)
Solyc04g081150.3.1	Solyc04g081150	Hap3/NF-YB	transcription factor	IPR009072	Histone H3 (AHRD V3.3 *** K7VSQ3_MAIZE)
Solyc04g081170.3.1	Solyc04g081170	GAGA-Binding-like	transcription factor	IPR010409	GAGA-binding transcriptional activator (AHRD V3.3 *** H1ZN91_SOLLC)
Solyc04g081190.3.1	Solyc04g081190	bZIP	transcription factor	IPR004827,IPR011616,IPR011700	vsf-1
Solyc04g081235.1.1	Solyc04g081235	ARF	transcription factor	IPR003340,IPR010525	Auxin response factor (AHRD V3.3 *** K4BVK3_SOLLC)
Solyc04g081260.3.1	Solyc04g081260	bZIP	transcription factor	IPR004827	Filament-plant-like protein (AHRD V3.3 *** A0A072VFI4_MEDTR)
Solyc04g081280.3.1	Solyc04g081280	CCHC(Zn)	transcription factor interactor and regulator	IPR001878	5'-3' exoribonuclease 3 (AHRD V3.3 *** AT1G75660.1)
Solyc04g081350.3.1	Solyc04g081350	E2F-DP	transcription factor	IPR003316,IPR015633	E2F transcription factor (AHRD V3.3 *** G7IE33_MEDTR)
Solyc04g081370.2.1	Solyc04g081370	C2H2	transcription factor	IPR007087,IPR015880	C2H2-like zinc finger protein (AHRD V3.3 *** AT1G75710.1)
Solyc04g081480.2.1	Solyc04g081480	bZIP	transcription factor	IPR004827	Dihydroxy-acid dehydratase 1 (AHRD V3.3 *** A0A0B0NRA9_GOSAR)
Solyc04g081750.3.1	Solyc04g081750	PHD	chromatin regulator	IPR000306,IPR011011	RING/FYVE/PHD zinc finger superfamily protein (AHRD V3.3 *** AT1G20110.1)
Solyc04g081890.1.1	Solyc04g081890	C2H2	transcription factor	IPR001841,IPR018957	RING/U-box superfamily protein (AHRD V3.3 *** A0A061FKT7_THECC)
Solyc04g082300.2.1	Solyc04g082300	WD40-like	transcription factor	IPR001680,IPR017986	Transducin/WD-like repeat-protein (AHRD V3.3 *** A0A072V4M1_MEDTR)
Solyc04g082420.3.1	Solyc04g082420	BTB-POZ	chromatin remodeling & transcription regulator	IPR000210,IPR011333	BTB/POZ domain-containing protein (AHRD V3.3 *** AT2G30600.6)
Solyc04g082470.2.1	Solyc04g082470	WD40-like	transcription factor	IPR001680,IPR017986	WD40 repeat protein (AHRD V3.3 *** Q1JV04_IPOPU)
Solyc04g082480.3.1	Solyc04g082480	Nin-like	transcription factor	IPR003035	Plant regulator RWP-RK family protein, putative (AHRD V3.3 *** A0A061FD78_THECC)
Solyc04g082530.3.1	Solyc04g082530	Bromodomain	chromatin remodeler	IPR001487	Bromodomain-containing protein (AHRD V3.3 *** A0A118K301_CYNCS)
Solyc04g082690.1.1	Solyc04g082690	C2H2	transcription factor	IPR001841,IPR018957	RING/U-box superfamily protein (AHRD V3.3 *** AT1G20823.1)
Solyc04g082760.3.1	Solyc04g082760	MYB-HB-like	transcription factor	IPR001005,IPR009057	SWI/SNF complex subunit SWI3B (AHRD V3.3 *** A0A0B0ME09_GOSAR)
Solyc04g082825.1.1	Solyc04g082825	ARID	transcription factor & chromatin remodeling	IPR001606	ARID/BRIGHT DNA-binding domain-containing protein (AHRD V3.3 *** AT1G76510.3)
Solyc04g082845.1.1	Solyc04g082845	FAR	transcription factor	IPR004330,IPR006564	FAR1-related sequence 5 (AHRD V3.3 *** AT4G38180.1)
Solyc04g082890.3.1	Solyc04g082890	bZIP	transcription factor	IPR004827,IPR011616,IPR011700	BZIP transcription factor protein (AHRD V3.3 *** B2CM16_SOLCH)
Solyc04g082940.3.1	Solyc04g082940	PHD	chromatin regulator	IPR001965	Cysteine/histidine-rich C1 domain protein (AHRD V3.3 *** G7IA18_MEDTR)
Solyc05g005090.3.1	Solyc05g005090	Homobox-WOX	transcription factor	IPR001356,IPR005540,IPR005541,IPR008422,IPR009057	Knotted-1 homeobox protein (AHRD V3.3 *** R9R650_9FABA)
Solyc05g005090.3.1	Solyc05g005090	Homeodomain-TALE-KNOX	transcription factor	IPR001356,IPR005540,IPR005541,IPR008422,IPR009057	Knotted-1 homeobox protein (AHRD V3.3 *** R9R650_9FABA)
Solyc05g005210.3.1	Solyc05g005210	C2H2	transcription factor	IPR001841	SBP (S-ribonuclease binding protein) family protein (AHRD V3.3 *** AT1G10650.1)
Solyc05g005240.2.1	Solyc05g005240	C2C2-YABBY	transcription factor	IPR006780,IPR009071	YABBY gene
Solyc05g005300.2.1	Solyc05g005300	bHLH	transcription factor	IPR011598	LOW QUALITY:bHLH transcription factor 084
Solyc05g005337.1.1	Solyc05g005337	Hap3/NF-YB	transcription factor	IPR003958,IPR009072	Transcription factor (AHRD V3.3 *-* A0A0H5LIB4_COFCA)
Solyc05g005350.2.1	Solyc05g005350	Hap3/NF-YB	transcription factor	IPR003958,IPR009072	Transcription factor (AHRD V3.3 *** A0A0H5LIB4_COFCA)
Solyc05g005360.2.1	Solyc05g005360	Hap3/NF-YB	transcription factor	IPR003958,IPR009072	Transcription factor (AHRD V3.3 *-* A0A0H5LIB4_COFCA)
Solyc05g005370.2.1	Solyc05g005370	Hap3/NF-YB	transcription factor	IPR003958,IPR009072	Transcription factor (AHRD V3.3 *** A0A0H5LIB4_COFCA)
Solyc05g005380.2.1	Solyc05g005380	Hap3/NF-YB	transcription factor	IPR003958,IPR009072	Transcription factor (AHRD V3.3 *-* A0A0H5LIB4_COFCA)
Solyc05g005390.2.1	Solyc05g005390	Hap3/NF-YB	transcription factor	IPR003958,IPR009072	Transcription factor (AHRD V3.3 *-* A0A0H5LIB4_COFCA)
Solyc05g005440.2.1	Solyc05g005440	Hap3/NF-YB	transcription factor	IPR003958,IPR009072	Transcription factor (AHRD V3.3 *-* A0A0H5LIB4_COFCA)
Solyc05g005640.3.1	Solyc05g005640	Bromodomain	chromatin remodeler	IPR001487,IPR001841,IPR001965,IPR011011,IPR013083,IPR019786,IPR019787	methyl-CPG-binding domain 9 (AHRD V3.3 *** AT3G01460.1)
Solyc05g005640.3.1	Solyc05g005640	PHD	chromatin regulator	IPR001487,IPR001841,IPR001965,IPR011011,IPR013083,IPR019786,IPR019787	methyl-CPG-binding domain 9 (AHRD V3.3 *** AT3G01460.1)
Solyc05g005650.2.1	Solyc05g005650	FYR	chromatin remodeling & transcription regulator	IPR003888,IPR003889	Methyl-CpG-binding domain-containing protein 9 (AHRD V3.3 *-* A0A1D1Y1M1_9ARAE)
Solyc05g005670.1.1	Solyc05g005670	C2H2	transcription factor	IPR001841,IPR013083	U-box domain-containing protein 18 (AHRD V3.3 *** W9RKZ7_9ROSA)
Solyc05g005790.3.1	Solyc05g005790	C2H2	transcription factor	IPR001841,IPR018957	Ring finger protein, putative (AHRD V3.3 *** B9S4M2_RICCO)
Solyc05g006180.2.1	Solyc05g006180	PHD	chromatin regulator	IPR000197,IPR001965,IPR011011,IPR013083,IPR013178,IPR019786	Histone acetyltransferase (AHRD V3.3 *** A0A087HP23_ARAAL)
Solyc05g006310.2.1	Solyc05g006310	C2H2	transcription factor	IPR015880	Zinc finger protein, putative (AHRD V3.3 *-* B9RSL7_RICCO)
Solyc05g006340.3.1	Solyc05g006340	WD40-like	transcription factor	IPR001680,IPR017986	Transducin/WD40 repeat-like superfamily protein (AHRD V3.3 *** A0A061FTT2_THECC)
Solyc05g006420.3.1	Solyc05g006420	RR-A-type	response regulator and putative novel transcription factor	IPR001789	Two-component response regulator (AHRD V3.3 *** W9S1Y9_9ROSA)
Solyc05g006470.3.1	Solyc05g006470	WD40-like	transcription factor	IPR001680,IPR017986	Actin-related protein 2/3 complex subunit 1 (AHRD V3.3 *-* A0A151RYL0_CAJCA)
Solyc05g006650.3.1	Solyc05g006650	bHLH	transcription factor	IPR011598	bHLH transcription factor 036
Solyc05g006980.3.1	Solyc05g006980	Homobox-WOX	transcription factor	IPR001356,IPR009057	Homeobox leucine zipper family protein (AHRD V3.3 *** G7K9R5_MEDTR)
Solyc05g007090.3.1	Solyc05g007090	CCHC(Zn)	transcription factor interactor and regulator	IPR001878	zinc knuckle (CCHC-type) family protein (AHRD V3.3 *-* AT5G20220.4)
Solyc05g007100.3.1	Solyc05g007100	ssDNA-binding-TF	transcription factor	IPR009044,IPR013742	Single-stranded DNA-binding protein WHY1, chloroplastic (AHRD V3.3 *** WHY1_SOLTU)
Solyc05g007110.2.1	Solyc05g007110	WRKY	transcription factor	IPR003657	WRKY transcription factor 76
Solyc05g007160.3.1	Solyc05g007160	MYB-HB-like	transcription factor	IPR001005,IPR009057,IPR015495,IPR017930	R2R3MYB transcription factor 110
Solyc05g007180.3.1	Solyc05g007180	Homobox-WOX	transcription factor	IPR001356,IPR009057	jasmonic acid 1
Solyc05g007210.2.1	Solyc05g007210	bHLH	transcription factor	IPR011598	BHLH transcription factor (AHRD V3.3 *** C6TBH0_SOYBN)
Solyc05g007290.2.1	Solyc05g007290	PHD	chromatin regulator	IPR000306,IPR011011	Regulator of chromosome condensation (RCC1) family with FYVE zinc finger domain-containing protein (AHRD V3.3 *** AT1G69710.2)
Solyc05g007420.1.1	Solyc05g007420	TCP	transcription factor	IPR005333	TCP transcription factor 23
Solyc05g007550.2.1	Solyc05g007550	NAM	transcription factor	IPR003441	NAC domain-containing protein, putative (AHRD V3.3 *** B9S8V8_RICCO)
Solyc05g007580.1.1	Solyc05g007580	HD-ZIP	transcription factor	IPR001356,IPR006455,IPR006456,IPR009057	ZF-HD homeobox domain-containing protein (AHRD V3.3 *** A4UV09_SOLTU)
Solyc05g007580.1.1	Solyc05g007580	ZF-HD	transcription factor	IPR001356,IPR006455,IPR006456,IPR009057	ZF-HD homeobox domain-containing protein (AHRD V3.3 *** A4UV09_SOLTU)
Solyc05g007690.2.1	Solyc05g007690	MYB-HB-like	transcription factor	IPR001005,IPR009057,IPR015495	MYB-related transcription factor (AHRD V3.3 *** A0A059PRS5_SALMI)
Solyc05g007710.3.1	Solyc05g007710	MYB-HB-like	transcription factor	IPR001005,IPR009057,IPR015495	MYB-related transcription factor (AHRD V3.3 *** A0A059PRS5_SALMI)
Solyc05g007760.1.1	Solyc05g007760	SET	chromatin remodeling	IPR001214	LOW QUALITY:SET domain-containing family protein (AHRD V3.3 *** B9HI95_POPTR)
Solyc05g007770.3.1	Solyc05g007770	NAM	transcription factor	IPR003441	NAC domain TF
Solyc05g007820.3.1	Solyc05g007820	C2H2	transcription factor	IPR001841	RING/U-box superfamily protein (AHRD V3.3 *** AT1G14180.1)
Solyc05g007870.2.1	Solyc05g007870	MYB-HB-like	transcription factor	IPR001005,IPR009057,IPR015495	R2R3MYB transcription factor 117
Solyc05g007880.3.1	Solyc05g007880	C2C2-Dof	transcription factor	IPR003851	Dof zinc finger protein (AHRD V3.3 *** W9S8B0_9ROSA)
Solyc05g007890.3.1	Solyc05g007890	MYB-HB-like	transcription factor	IPR001005,IPR006447,IPR009057	Myb family transcription factor APL (AHRD V3.3 *** W9SPH9_9ROSA)
Solyc05g008050.2.1	Solyc05g008050	Homobox-WOX	transcription factor	IPR001356,IPR009057	Homeobox associated leucine zipper protein (AHRD V3.3 *** I3SMB9_MEDTR)
Solyc05g008190.3.1	Solyc05g008190	WD40-like	transcription factor	IPR001680,IPR017986	Transducin/WD40 repeat-like superfamily protein (AHRD V3.3 *** AT3G10530.1)
Solyc05g008200.3.1	Solyc05g008200	PHD	chromatin regulator	IPR000306,IPR001841,IPR011011	1-phosphatidylinositol-3-phosphate 5-kinase (AHRD V3.3 *** W9S0D4_9ROSA)
Solyc05g008235.1.1	Solyc05g008235	MYB-HB-like	transcription factor	IPR001005,IPR009057,IPR015495	MYB transcription factor (AHRD V3.3 *** W6JQG2_GENTR)
Solyc05g008250.2.1	Solyc05g008250	MYB-HB-like	transcription factor	IPR001005,IPR009057,IPR015495	R2R3MYB transcription factor 76
Solyc05g008640.1.1	Solyc05g008640	C2H2	transcription factor	IPR001841,IPR013083,IPR018957	RING/U-box superfamily protein (AHRD V3.3 *-* AT1G80400.1)
Solyc05g008670.3.1	Solyc05g008670	C3H	transcription factor	IPR000571	Zinc finger transcription factor 36
Solyc05g008790.3.1	Solyc05g008790	CCHC(Zn)	transcription factor interactor and regulator	IPR001878	Ceramide kinase (AHRD V3.3 *** A0A151RG30_CAJCA)
Solyc05g008850.3.1	Solyc05g008850	AUX-IAA	transcription factor interactor and regulator	IPR011525	auxin-regulated IAA32
Solyc05g009150.3.1	Solyc05g009150	C2H2	transcription factor	IPR001841	zinc finger protein-like protein (AHRD V3.3 *** AT3G18290.1)
Solyc05g009170.2.1	Solyc05g009170	C2H2	transcription factor	IPR015880	Zinc finger family protein (AHRD V3.3 *** B9HWF8_POPTR)
Solyc05g009180.1.1	Solyc05g009180	C2H2	transcription factor	IPR015880	LOW QUALITY:Zinc finger family protein (AHRD V3.3 *** B9HWF8_POPTR)
Solyc05g009230.2.1	Solyc05g009230	MYB-HB-like	transcription factor	IPR001005,IPR009057,IPR015495,IPR017930	Myb domain protein (AHRD V3.3 *** K7PMP7_HEVBR)
Solyc05g009250.2.1	Solyc05g009250	AP2-EREBP	transcription factor	IPR001471	Ethylene-responsive transcription factor 1 (AHRD V3.3 *-* ERF1_ORYSJ)
Solyc05g009275.1.1	Solyc05g009275	CCHC(Zn)	transcription factor interactor and regulator	IPR001878	Retrovirus-related Pol polyprotein from transposon TNT 1-94 (AHRD V3.3 *-* A0A151T1T1_CAJCA)
Solyc05g009310.3.1	Solyc05g009310	C2C2-CO-like	transcription factor	IPR000315,IPR010402	CONSTANS-like zinc finger protein (AHRD V3.3 *** I1LEW9_SOYBN)
Solyc05g009320.3.1	Solyc05g009320	AS2-LOB	transcription factor	IPR004883	LOB domain-containing protein, putative (AHRD V3.3 *** B9T058_RICCO)
Solyc05g009350.3.1	Solyc05g009350	C3H	transcription factor	IPR000571	Zinc finger transcription factor 37
Solyc05g009380.3.1	Solyc05g009380	C2H2	transcription factor	IPR015880	lyrate
Solyc05g009450.2.1	Solyc05g009450	AP2-EREBP	transcription factor	IPR001471	Solanum lycopersicum Cytokinin Response Factor 10
Solyc05g009640.3.1	Solyc05g009640	bHLH	transcription factor	IPR011598	bHLH transcription factor 037
Solyc05g009660.3.1	Solyc05g009660	bZIP	transcription factor	IPR004827,IPR011616,IPR011700	bZIP transcription factor family protein (AHRD V3.3 *-* AT1G68640.1)
Solyc05g009720.3.1	Solyc05g009720	MYB-HB-like	transcription factor	IPR001005,IPR001356,IPR006447,IPR009057	Two-component response regulator (AHRD V3.3 *** W9RG69_9ROSA)
Solyc05g009770.2.1	Solyc05g009770	C2H2	transcription factor	IPR007087,IPR015880	Protein TRANSPARENT TESTA 1-like protein (AHRD V3.3 *** A0A0B0MWF9_GOSAR)
Solyc05g009790.2.1	Solyc05g009790	RAV	transcription factor	IPR001471,IPR003340	Methionine aminopeptidase (AHRD V3.3 *** R0H8Z4_9BRAS)
Solyc05g009840.3.1	Solyc05g009840	NAM	transcription factor	IPR003441	NAC domain-containing protein (AHRD V3.3 *** A0A060A661_BOENI)
Solyc05g009870.3.1	Solyc05g009870	C2H2	transcription factor	IPR001841,IPR013083	Transmembrane Fragile-X-F-associated protein (AHRD V3.3 *** AT1G68820.4)
Solyc05g009880.3.1	Solyc05g009880	bHLH	transcription factor	IPR011598	bHLH transcription factor 038
Solyc05g009900.2.1	Solyc05g009900	TCP	transcription factor	IPR005333,IPR017887	TCP transcription factor 25
Solyc05g010170.1.1	Solyc05g010170	C2H2	transcription factor	IPR001841,IPR018957	LOW QUALITY:RING/U-box superfamily protein, putative (AHRD V3.3 *** A0A061E7G0_THECC)
Solyc05g010470.3.1	Solyc05g010470	WD40-like	transcription factor	IPR001680,IPR017986	Transducin family protein (AHRD V3.3 *** B9I9Y8_POPTR)
Solyc05g010517.1.1	Solyc05g010517	bZIP	transcription factor	IPR004827,IPR011616,IPR011700	BZip transcription factor (AHRD V3.3 *** Q9AT29_PHAVU)
Solyc05g010570.3.1	Solyc05g010570	Hap3/NF-YB	transcription factor	IPR009072	Transcription initiation factor TFIID subunit 11 (AHRD V3.3 *** A0A0B0NA85_GOSAR)
Solyc05g010610.3.1	Solyc05g010610	bHLH	transcription factor	IPR011598	bHLH transcription factor 039
Solyc05g010740.1.1	Solyc05g010740	NAM	transcription factor	IPR003441	LOW QUALITY:NAC domain-containing protein (AHRD V3.3 *** I6YR01_9CARY)
Solyc05g011810.3.1	Solyc05g011810	bHLH	transcription factor	IPR011598	bHLH transcription factor 040
Solyc05g011820.2.1	Solyc05g011820	WD40-like	transcription factor	IPR015943	Prolyl oligopeptidase family protein (AHRD V3.3 *** AT1G69020.2)
Solyc05g012010.3.1	Solyc05g012010	C2H2	transcription factor	IPR001841,IPR018957	RING/U-box superfamily protein (AHRD V3.3 *** AT5G15790.5)
Solyc05g012020.3.1	Solyc05g012020	MADS-MIKC	transcription factor	IPR002100,IPR002487	Ontology_term=GO:0003700,GO:0046982
Solyc05g012040.3.1	Solyc05g012040	SBP	transcription factor	IPR004333	Squamosa promoter binding protein 6b
Solyc05g012050.3.1	Solyc05g012050	C2C2-YABBY	transcription factor	IPR006780,IPR009071	CRABS CLAW b
Solyc05g012060.3.1	Solyc05g012060	WD40-like	transcription factor	IPR003888,IPR003889,IPR015943,IPR017986	Histone-lysine N-methyltransferase ATX1, putative isoform 2 (AHRD V3.3 *-* A0A061E9H7_THECC)
Solyc05g012060.3.1	Solyc05g012060	FYR	chromatin remodeling & transcription regulator	IPR003888,IPR003889,IPR015943,IPR017986	Histone-lysine N-methyltransferase ATX1, putative isoform 2 (AHRD V3.3 *-* A0A061E9H7_THECC)
Solyc05g012310.3.1	Solyc05g012310	WD40-like	transcription factor	IPR001680,IPR017986	WD repeat-containing protein (AHRD V3.3 *** A0A0K9P960_ZOSMR)
Solyc05g012490.1.1	Solyc05g012490	C2H2	transcription factor	IPR007087,IPR015880	LOW QUALITY:Zinc finger family protein (AHRD V3.3 *** B9HID5_POPTR)
Solyc05g012500.3.1	Solyc05g012500	WRKY	transcription factor	IPR003657	WRKY transcription factor 57
Solyc05g012560.2.1	Solyc05g012560	C2H2	transcription factor	IPR001841	ripening regulated protein (DDTFR7)
Solyc05g012710.3.1	Solyc05g012710	WD40-like	transcription factor	IPR001680,IPR017986	Transducin/WD40 repeat-like superfamily protein (AHRD V3.3 *-* A0A061EA43_THECC)
Solyc05g012770.3.1	Solyc05g012770	WRKY	transcription factor	IPR003657	WRKY transcription factor 4
Solyc05g012840.1.1	Solyc05g012840	TCP	transcription factor	IPR005333,IPR017887	LOW QUALITY:TCP transcription factor 1 (AHRD V3.3 *** G3BGU2_SOLLC)
Solyc05g013150.3.1	Solyc05g013150	SET	chromatin remodeling	IPR001214	Ribulose-1,5 bisphosphate carboxylase/oxygenase large subunit N-methyltransferase, chloroplastic (AHRD V3.3 *** RBCMT_TOBAC)
Solyc05g013160.3.1	Solyc05g013160	SET	chromatin remodeling	IPR001214	Ribulose-1,5 bisphosphate carboxylase/oxygenase large subunit N-methyltransferase, chloroplastic (AHRD V3.3 *** RBCMT_TOBAC)
Solyc05g013370.1.1	Solyc05g013370	MADS-type1	transcription factor	IPR002100	LOW QUALITY:MADS-box transcription factor family protein, putative (AHRD V3.3 *-* A0A061DIN1_THECC)
Solyc05g013420.1.1	Solyc05g013420	MYB-HB-like	transcription factor	IPR001005,IPR006447,IPR009057,IPR017930	LOW QUALITY:myb-like transcription factor family protein (AHRD V3.3 *-* AT5G61620.1)
Solyc05g013430.1.1	Solyc05g013430	MYB-HB-like	transcription factor	IPR001005,IPR006447,IPR009057,IPR017930	LOW QUALITY:myb-like transcription factor family protein (AHRD V3.3 *-* AT5G61620.1)
Solyc05g013540.1.1	Solyc05g013540	AP2-EREBP	transcription factor	IPR001471	Ethylene-responsive transcription factor (AHRD V3.3 *** W9RN47_9ROSA)
Solyc05g013830.1.1	Solyc05g013830	C2H2	transcription factor	IPR015880	plant UBX domain-containing protein 2 (AHRD V3.3 --* AT2G01650.2)
Solyc05g013840.1.1	Solyc05g013840	C2H2	transcription factor	IPR015880	plant UBX domain-containing protein 2 (AHRD V3.3 --* AT2G01650.2)
Solyc05g013880.1.1	Solyc05g013880	WD40-like	transcription factor	IPR001680,IPR017986	Transducin/WD40 repeat-like superfamily protein (AHRD V3.3 *** A0A061E701_THECC)
Solyc05g013967.1.1	Solyc05g013967	CCHC(Zn)	transcription factor interactor and regulator	IPR001878	Transposon Ty3-I Gag-Pol polyprotein (AHRD V3.3 *** A0A151UD85_CAJCA)
Solyc05g014040.1.1	Solyc05g014040	WRKY	transcription factor	IPR003657	LOW QUALITY:WRKY transcription factor 70
Solyc05g014090.2.1	Solyc05g014090	WD40-like	transcription factor	IPR001680,IPR017986	Transducin family protein / WD-40 repeat family protein (AHRD V3.3 *** AT2G19540.1)
Solyc05g014230.3.1	Solyc05g014230	C2H2	transcription factor	IPR001841,IPR013083,IPR017907	RING finger protein (AHRD V3.3 *** A0A0B0MVX3_GOSAR)
Solyc05g014250.3.1	Solyc05g014250	C2H2	transcription factor	IPR001841,IPR013083,IPR018957	RING/U-box superfamily protein (AHRD V3.3 *** A0A061EEU1_THECC)
Solyc05g014260.3.1	Solyc05g014260	GARP-G2-like	transcription factor	IPR001005,IPR001789,IPR006447,IPR009057,IPR017053	Two-component response regulator (AHRD V3.3 *** W9RKG5_9ROSA)
Solyc05g014260.3.1	Solyc05g014260	RR-A-type	response regulator and putative novel transcription factor	IPR001005,IPR001789,IPR006447,IPR009057,IPR017053	Two-component response regulator (AHRD V3.3 *** W9RKG5_9ROSA)
Solyc05g014260.3.1	Solyc05g014260	RR-B-type	response regulator and putative novel transcription factor	IPR001005,IPR001789,IPR006447,IPR009057,IPR017053	Two-component response regulator (AHRD V3.3 *** W9RKG5_9ROSA)
Solyc05g014290.3.1	Solyc05g014290	MYB-HB-like	transcription factor	IPR001005,IPR009057,IPR015495,IPR017930	R2R3MYB transcription factor 40
Solyc05g014420.2.1	Solyc05g014420	WD40-like	transcription factor	IPR001680,IPR015943,IPR017986,IPR019775	Transducin family protein / WD-40 repeat family protein (AHRD V3.3 *** A0A0K9NVB9_ZOSMR)
Solyc05g014460.2.1	Solyc05g014460	WD40-like	transcription factor	IPR001680,IPR015943,IPR017986,IPR019775	WD40 repeat-like protein (AHRD V3.3 *** I0YVP9_COCSC)
Solyc05g014465.1.1	Solyc05g014465	WD40-like	transcription factor	IPR001680,IPR015943,IPR017986,IPR019775	Katanin p80 WD40 repeat-containing subunit B1 homolog (AHRD V3.3 *-* A0A151T7J3_CAJCA)
Solyc05g014570.1.1	Solyc05g014570	MYB-HB-like	transcription factor	IPR001005,IPR009057	LOW QUALITY:MYB family transcription factor (AHRD V3.3 -** A0A072VEW4_MEDTR)
Solyc05g014590.3.1	Solyc05g014590	bHLH	transcription factor	IPR011598	basic helix-loop-helix (bHLH) DNA-binding superfamily protein (AHRD V3.3 *** AT5G57150.1)
Solyc05g014720.3.1	Solyc05g014720	CCHC(Zn)	transcription factor interactor and regulator	IPR000380,IPR001878,IPR010666,IPR013826	DNA topoisomerase (AHRD V3.3 *** A0A022PYK0_ERYGU)
Solyc05g014800.1.1	Solyc05g014800	Hap3/NF-YB	transcription factor	IPR009072	Histone H2A (AHRD V3.3 *** K4BYJ8_SOLLC)
Solyc05g014810.1.1	Solyc05g014810	Hap3/NF-YB	transcription factor	IPR003958,IPR009072	Histone H2A (AHRD V3.3 *** K4BYJ9_SOLLC)
Solyc05g014820.1.1	Solyc05g014820	Hap3/NF-YB	transcription factor	IPR009072	Histone H2A (AHRD V3.3 *** K4BYK0_SOLLC)
Solyc05g014830.2.1	Solyc05g014830	Hap3/NF-YB	transcription factor	IPR009072	Histone H2A (AHRD V3.3 *-* K4BYK1_SOLLC)
Solyc05g014835.1.1	Solyc05g014835	Hap3/NF-YB	transcription factor	IPR003958,IPR009072	Histone H2A (AHRD V3.3 *** K4BYK1_SOLLC)
Solyc05g014840.2.1	Solyc05g014840	Hap3/NF-YB	transcription factor	IPR009072	Histone H2A (AHRD V3.3 *** M1DI90_SOLTU)
Solyc05g014850.2.1	Solyc05g014850	Hap3/NF-YB	transcription factor	IPR009072	Histone H2A (AHRD V3.3 *** K4BYK3_SOLLC)
Solyc05g014860.2.1	Solyc05g014860	Hap3/NF-YB	transcription factor	IPR009072	Histone H2A (AHRD V3.3 *** K4BYK4_SOLLC)
Solyc05g014870.2.1	Solyc05g014870	Hap3/NF-YB	transcription factor	IPR009072	Histone H2A (AHRD V3.3 *** K4BYJ8_SOLLC)
Solyc05g014880.2.1	Solyc05g014880	Hap3/NF-YB	transcription factor	IPR003958,IPR009072	Histone H2A (AHRD V3.3 *** K4BYK6_SOLLC)
Solyc05g014890.1.1	Solyc05g014890	Hap3/NF-YB	transcription factor	IPR009072	Histone H2A (AHRD V3.3 *** K4BYK7_SOLLC)
Solyc05g014895.1.1	Solyc05g014895	Hap3/NF-YB	transcription factor	IPR009072	Histone H2A (AHRD V3.3 *** K4BYJ8_SOLLC)
Solyc05g014930.1.1	Solyc05g014930	FAR	transcription factor	IPR004330	LOW QUALITY:Protein FAR1-RELATED SEQUENCE 5 (AHRD V3.3 --* A0A151RJQ4_CAJCA)
Solyc05g014940.2.1	Solyc05g014940	Hap3/NF-YB	transcription factor	IPR009072	Histone H2A (AHRD V3.3 *** K4BYL2_SOLLC)
Solyc05g015035.1.1	Solyc05g015035	Homobox-WOX	transcription factor	IPR001356,IPR009057	Homeobox-leucine zipper family protein (AHRD V3.3 *-* B9GU68_POPTR)
Solyc05g015210.3.1	Solyc05g015210	WD40-like	transcription factor	IPR017986	Transforming growth factor-beta receptor-associated protein 1-like protein (AHRD V3.3 *** W9QP08_9ROSA)
Solyc05g015330.1.1	Solyc05g015330	Hap3/NF-YB	transcription factor	IPR003958,IPR009072	LOW QUALITY:Nuclear transcription factor Y protein (AHRD V3.3 *** G7JC00_MEDTR)
Solyc05g015510.3.1	Solyc05g015510	SBP	transcription factor	IPR004333	Squamosa promoter-binding protein 10
Solyc05g015550.2.1	Solyc05g015550	Hap3/NF-YB	transcription factor	IPR003958,IPR009072	Nuclear transcription factor Y protein (AHRD V3.3 *** I3TAW1_MEDTR)
Solyc05g015610.3.1	Solyc05g015610	RR-A-type	response regulator and putative novel transcription factor	IPR001789	Histidine kinase CHK3 (AHRD V3.3 *** A0A0A1WDG8_NICAT)
Solyc05g015650.3.1	Solyc05g015650	CG1-CAMTA	transcription factor	IPR002110,IPR005559	Calmodulin-binding transcription activator (AHRD V3.3 *** Q8S389_BRANA)
Solyc05g015654.1.1	Solyc05g015654	CCHC(Zn)	transcription factor interactor and regulator	IPR001878	LOW QUALITY:Retrovirus-related Pol polyprotein from transposon TNT 1-94 (AHRD V3.3 *-* A0A151RUP0_CAJCA)
Solyc05g015750.3.1	Solyc05g015750	MADS-MIKC	transcription factor	IPR002100,IPR002487	SEPALLATA3
Solyc05g015840.3.1	Solyc05g015840	SBP	transcription factor	IPR004333	Squamosa promoter binding protein 13
Solyc05g015850.3.1	Solyc05g015850	WRKY	transcription factor	IPR003657	WRKY transcription factor 75
Solyc05g015866.1.1	Solyc05g015866	CCHC(Zn)	transcription factor interactor and regulator	IPR001878	Retrovirus-related Pol polyprotein from transposon TNT 1-94 (AHRD V3.3 *-* A0A151QSM9_CAJCA)
Solyc05g016070.2.1	Solyc05g016070	WD40-like	transcription factor	IPR001680,IPR017986	TOPLESS-related 1 (AHRD V3.3 *-* AT1G80490.3)
Solyc05g016230.3.1	Solyc05g016230	PHD	chromatin regulator	IPR001841,IPR001965	Protein BREAST CANCER SUSCEPTIBILITY 1-like protein (AHRD V3.3 *** W9QZP3_9ROSA)
Solyc05g017740.1.1	Solyc05g017740	B3-Domain	transcription factor	IPR003340	B3 domain-containing protein (AHRD V3.3 --* A0A199VWZ9_ANACO)
Solyc05g017897.1.1	Solyc05g017897	HD-ZIP	transcription factor	IPR006456	ZF-HD homeobox protein family (AHRD V3.3 *** A0A151SL86_CAJCA)
Solyc05g017897.1.1	Solyc05g017897	ZF-HD	transcription factor	IPR006456	ZF-HD homeobox protein family (AHRD V3.3 *** A0A151SL86_CAJCA)
Solyc05g018050.1.1	Solyc05g018050	C2H2	transcription factor	IPR001841,IPR013083,IPR018957	LOW QUALITY:RING/U-box superfamily protein (AHRD V3.3 *-* AT3G60080.1)
Solyc05g018120.1.1	Solyc05g018120	Hap3/NF-YB	transcription factor	IPR009072	Transcription initiation factor TFIID subunit 11 (AHRD V3.3 *** A0A0B0NA85_GOSAR)
Solyc05g018310.1.1	Solyc05g018310	C2H2	transcription factor	IPR001841,IPR018957	RING/U-box superfamily protein, putative (AHRD V3.3 *** A0A061GMH2_THECC)
Solyc05g018403.1.1	Solyc05g018403	CHROMO-DOMAIN	chromatin remodeling & transcriptional activation	IPR000953,IPR016197	Retrotransposable element Tf2 (AHRD V3.3 *** A0A151RTA2_CAJCA)
Solyc05g018432.1.1	Solyc05g018432	HD-ZIP	transcription factor	IPR006456	ZF-HD homeobox protein (AHRD V3.3 *-* A0A1D1Y7W2_9ARAE)
Solyc05g018432.1.1	Solyc05g018432	ZF-HD	transcription factor	IPR006456	ZF-HD homeobox protein (AHRD V3.3 *-* A0A1D1Y7W2_9ARAE)
Solyc05g018436.1.1	Solyc05g018436	HD-ZIP	transcription factor	IPR006456	ZF-HD homeobox protein family (AHRD V3.3 --* A0A151R0E9_CAJCA)
Solyc05g018436.1.1	Solyc05g018436	ZF-HD	transcription factor	IPR006456	ZF-HD homeobox protein family (AHRD V3.3 --* A0A151R0E9_CAJCA)
Solyc05g018438.1.1	Solyc05g018438	HD-ZIP	transcription factor	IPR006456	ZF-HD homeobox protein family (AHRD V3.3 *-* A0A151QM78_CAJCA)
Solyc05g018438.1.1	Solyc05g018438	ZF-HD	transcription factor	IPR006456	ZF-HD homeobox protein family (AHRD V3.3 *-* A0A151QM78_CAJCA)
Solyc05g018500.3.1	Solyc05g018500	PHD	chromatin regulator	IPR001965	Protein OBERON 3-like protein (AHRD V3.3 *** A0A0B0MD36_GOSAR)
Solyc05g018740.1.1	Solyc05g018740	HD-ZIP	transcription factor	IPR006456	ZF-HD homeobox protein family (AHRD V3.3 *-* A0A151QM78_CAJCA)
Solyc05g018740.1.1	Solyc05g018740	ZF-HD	transcription factor	IPR006456	ZF-HD homeobox protein family (AHRD V3.3 *-* A0A151QM78_CAJCA)
Solyc05g018742.1.1	Solyc05g018742	HD-ZIP	transcription factor	IPR006456	Zinc finger family protein (AHRD V3.3 *-* B9H0F7_POPTR)
Solyc05g018742.1.1	Solyc05g018742	ZF-HD	transcription factor	IPR006456	Zinc finger family protein (AHRD V3.3 *-* B9H0F7_POPTR)
Solyc05g018744.1.1	Solyc05g018744	HD-ZIP	transcription factor	IPR006456	ZF-HD homeobox protein family (AHRD V3.3 *-* A0A151QM78_CAJCA)
Solyc05g018744.1.1	Solyc05g018744	ZF-HD	transcription factor	IPR006456	ZF-HD homeobox protein family (AHRD V3.3 *-* A0A151QM78_CAJCA)
Solyc05g018748.1.1	Solyc05g018748	HD-ZIP	transcription factor	IPR006456	ZF-HD homeobox protein family (AHRD V3.3 *** A0A151QM78_CAJCA)
Solyc05g018748.1.1	Solyc05g018748	ZF-HD	transcription factor	IPR006456	ZF-HD homeobox protein family (AHRD V3.3 *** A0A151QM78_CAJCA)
Solyc05g018760.2.1	Solyc05g018760	C2H2	transcription factor	IPR001841,IPR013083,IPR018957	RING/U-box superfamily protein, putative (AHRD V3.3 *** A0A061DMB3_THECC)
Solyc05g018780.1.1	Solyc05g018780	WD40-like	transcription factor	IPR001680,IPR015943,IPR017986,IPR019775	LOW QUALITY:WD-repeat protein, putative (AHRD V3.3 *** B9SP08_RICCO)
Solyc05g019985.1.1	Solyc05g019985	HD-ZIP	transcription factor	IPR006456	ZF-HD homeobox protein (AHRD V3.3 *-* A0A1D1Y306_9ARAE)
Solyc05g019985.1.1	Solyc05g019985	ZF-HD	transcription factor	IPR006456	ZF-HD homeobox protein (AHRD V3.3 *-* A0A1D1Y306_9ARAE)
Solyc05g020000.1.1	Solyc05g020000	HD-ZIP	transcription factor	IPR006456	ZF-HD homeobox protein family (AHRD V3.3 *-* A0A151QM78_CAJCA)
Solyc05g020000.1.1	Solyc05g020000	ZF-HD	transcription factor	IPR006456	ZF-HD homeobox protein family (AHRD V3.3 *-* A0A151QM78_CAJCA)
Solyc05g020005.1.1	Solyc05g020005	HD-ZIP	transcription factor	IPR006456	ZF-HD homeobox protein family (AHRD V3.3 --* A0A151QM78_CAJCA)
Solyc05g020005.1.1	Solyc05g020005	ZF-HD	transcription factor	IPR006456	ZF-HD homeobox protein family (AHRD V3.3 --* A0A151QM78_CAJCA)
Solyc05g020020.3.1	Solyc05g020020	Znf-B	transcription factor interactor and regulator	IPR000315	CONSTANS-like zinc finger protein (AHRD V3.3 *** A0A023GS52_SOYBN)
Solyc05g021090.3.1	Solyc05g021090	NAM	transcription factor	IPR003441	NAC domain protein, (AHRD V3.3 *** A0A061FA31_THECC)
Solyc05g021243.1.1	Solyc05g021243	bZIP	transcription factor	IPR001878,IPR004827	LOW QUALITY:Polyprotein (AHRD V3.3 *-* A0A151RKI6_CAJCA)
Solyc05g021243.1.1	Solyc05g021243	CCHC(Zn)	transcription factor interactor and regulator	IPR001878,IPR004827	LOW QUALITY:Polyprotein (AHRD V3.3 *-* A0A151RKI6_CAJCA)
Solyc05g021535.1.1	Solyc05g021535	CG1-CAMTA	transcription factor	IPR005559	calmodulin-binding transcription activator (AHRD V3.3 --* AT3G16940.3)
Solyc05g023605.1.1	Solyc05g023605	CG1-CAMTA	transcription factor	IPR005559	Calmodulin-binding transcription activator (AHRD V3.3 --* Q8S389_BRANA)
Solyc05g023680.3.1	Solyc05g023680	PHD	chromatin regulator	IPR001841,IPR001965,IPR011011,IPR013083,IPR017907,IPR018957,IPR019786	RING-finger E3 ubiquitin ligase, putative (AHRD V3.3 *** A0A072VDM7_MEDTR)
Solyc05g023745.1.1	Solyc05g023745	BED-type(Zn)	transcription factor/ chromatin remodeling	IPR003656,IPR012337	BED zinc finger,hAT family dimerization domain (AHRD V3.3 *-* A0A061FID3_THECC)
Solyc05g023850.2.1	Solyc05g023850	CCHC(Zn)	transcription factor interactor and regulator	IPR001878	Retrovirus-related Pol polyprotein from transposon TNT 1-94 (AHRD V3.3 *-* A0A151SZ39_CAJCA)
Solyc05g024010.3.1	Solyc05g024010	C2C2-CO-like	transcription factor	IPR000315,IPR010402	Zinc finger protein CONSTANS-LIKE 14 (AHRD V3.3 *** B9GMQ8_POPTR)
Solyc05g025510.3.1	Solyc05g025510	LisH	transcription factor interactor and regulator	IPR001680,IPR006594,IPR015943,IPR017986,IPR019775	transducin family protein / WD-40 repeat family protein (AHRD V3.3 *** AT5G08560.3)
Solyc05g025510.3.1	Solyc05g025510	WD40-like	transcription factor	IPR001680,IPR006594,IPR015943,IPR017986,IPR019775	transducin family protein / WD-40 repeat family protein (AHRD V3.3 *** AT5G08560.3)
Solyc05g025635.1.1	Solyc05g025635	WD40-like	transcription factor	IPR001680,IPR017986	WD-repeat protein, putative (AHRD V3.3 *** B9SP08_RICCO)
Solyc05g025980.2.1	Solyc05g025980	Hap3/NF-YB	transcription factor	IPR009072	Histone H2A (AHRD V3.3 *** M1DI90_SOLTU)
Solyc05g026180.2.1	Solyc05g026180	NAM	transcription factor	IPR003441	NAC domain protein (AHRD V3.3 *** S5R947_9ROSA)
Solyc05g026317.1.1	Solyc05g026317	BED-type(Zn)	transcription factor/ chromatin remodeling	IPR003656	BED zinc finger,hAT family dimerization domain (AHRD V3.3 --* A0A061G8Z6_THECC)
Solyc05g026427.1.1	Solyc05g026427	HD-ZIP	transcription factor	IPR006456	ZF-HD homeobox protein family (AHRD V3.3 *-* A0A151QM78_CAJCA)
Solyc05g026427.1.1	Solyc05g026427	ZF-HD	transcription factor	IPR006456	ZF-HD homeobox protein family (AHRD V3.3 *-* A0A151QM78_CAJCA)
Solyc05g026470.2.1	Solyc05g026470	LisH	transcription factor interactor and regulator	IPR001680,IPR006594,IPR013720,IPR017986	Transcriptional corepressor LEUNIG (AHRD V3.3 *** W9RGX7_9ROSA)
Solyc05g026470.2.1	Solyc05g026470	WD40-like	transcription factor	IPR001680,IPR006594,IPR013720,IPR017986	Transcriptional corepressor LEUNIG (AHRD V3.3 *** W9RGX7_9ROSA)
Solyc05g032650.2.1	Solyc05g032650	C3H	transcription factor	IPR000571	Zinc finger transcription factor 38
Solyc05g032770.3.1	Solyc05g032770	PHD	chromatin regulator	IPR001841,IPR001965,IPR011011,IPR019787	PHD finger alfin-like protein (AHRD V3.3 *** A0A072V846_MEDTR)
Solyc05g032780.1.1	Solyc05g032780	TCP	transcription factor	IPR005333	LOW QUALITY:TCP transcription factor 1 (AHRD V3.3 *** G3BGU2_SOLLC)
Solyc05g041100.2.1	Solyc05g041100	B3-Domain	transcription factor	IPR003340	LOW QUALITY:B3 domain-containing protein family (AHRD V3.3 *** A0A151TG40_CAJCA)
Solyc05g041150.1.1	Solyc05g041150	CW-Zn	putative transcription factor & chromatin remodeling	IPR011124	LOW QUALITY:Methyl-CpG-binding domain protein (AHRD V3.3 --* A0A072UUE2_MEDTR)
Solyc05g041160.2.1	Solyc05g041160	CW-Zn	putative transcription factor & chromatin remodeling	IPR011124	Methyl-CpG-binding domain protein (AHRD V3.3 *-* A0A072UCD8_MEDTR)
Solyc05g041220.2.1	Solyc05g041220	WD40-like	transcription factor	IPR001680,IPR017986	Transducin/WD40 repeat-like superfamily protein (AHRD V3.3 *** AT5G35770.1)
Solyc05g041715.1.1	Solyc05g041715	C3H	transcription factor	IPR000571	Zinc finger CCCH domain-containing protein (AHRD V3.3 *-* R4QQJ8_CUCME)
Solyc05g042030.3.1	Solyc05g042030	PHD	chromatin regulator	IPR001965,IPR011011,IPR013083,IPR019786,IPR019787	PHD finger family protein / bromo-adjacent homology (BAH) domain-containing protein (AHRD V3.3 *** AT4G22140.2)
Solyc05g042122.1.1	Solyc05g042122	CCHC(Zn)	transcription factor interactor and regulator	IPR001878	LOW QUALITY:DUF4283 domain protein (AHRD V3.3 *-* G8A1X8_MEDTR)
Solyc05g042181.1.1	Solyc05g042181	C3H	transcription factor	IPR000571	Zinc finger CCCH domain-containing protein (AHRD V3.3 *-* A0A0K9PNZ2_ZOSMR)
Solyc05g043213.1.1	Solyc05g043213	C3H	transcription factor	IPR000571	Zinc finger CCCH domain-containing protein (AHRD V3.3 *-* R4QQJ8_CUCME)
Solyc05g044465.1.1	Solyc05g044465	Hap3/NF-YB	transcription factor	IPR003958,IPR009072	Nuclear factor Y subunit C (AHRD V3.3 *-* A0A0H3U6T2_CYNDA)
Solyc05g044480.3.1	Solyc05g044480	C2H2	transcription factor	IPR000330,IPR001781,IPR001841,IPR018957	RNA helicase DEAH-box16
Solyc05g044480.3.1	Solyc05g044480	LIM	transcription factor interactor and regulator	IPR000330,IPR001781,IPR001841,IPR018957	RNA helicase DEAH-box16
Solyc05g044480.3.1	Solyc05g044480	SNF2	chromatin remodeling	IPR000330,IPR001781,IPR001841,IPR018957	RNA helicase DEAH-box16
Solyc05g044510.2.1	Solyc05g044510	C2H2	transcription factor	IPR000330,IPR001841,IPR018957	RNA helicase DEAH-box17
Solyc05g044510.2.1	Solyc05g044510	SNF2	chromatin remodeling	IPR000330,IPR001841,IPR018957	RNA helicase DEAH-box17
Solyc05g044570.2.1	Solyc05g044570	C2H2	transcription factor	IPR000330,IPR001841,IPR018957	LOW QUALITY:Helicase protein with RING/U-box domain-containing protein (AHRD V3.3 *-* AT1G05120.1)
Solyc05g044570.2.1	Solyc05g044570	SNF2	chromatin remodeling	IPR000330,IPR001841,IPR018957	LOW QUALITY:Helicase protein with RING/U-box domain-containing protein (AHRD V3.3 *-* AT1G05120.1)
Solyc05g044610.2.1	Solyc05g044610	C2H2	transcription factor	IPR001841	transducin family protein / WD-40 repeat family protein (AHRD V3.3 *-* AT4G00800.2)
Solyc05g044615.1.1	Solyc05g044615	WD40-like	transcription factor	IPR001680,IPR017986	transducin family protein / WD-40 repeat family protein (AHRD V3.3 *** AT4G00800.1)
Solyc05g045710.2.1	Solyc05g045710	WRKY	transcription factor	IPR003657	WRKY transcription factor 65
Solyc05g045800.1.1	Solyc05g045800	WRKY	transcription factor	IPR003657	WRKY transcription factor 67
Solyc05g045880.1.1	Solyc05g045880	WRKY	transcription factor	IPR003657	LOW QUALITY:WRKY transcription factor 66
Solyc05g045927.1.1	Solyc05g045927	WRKY	transcription factor	IPR003657	WRKY family transcription factor (AHRD V3.3 *-* AT4G01250.1)
Solyc05g045955.1.1	Solyc05g045955	BED-type(Zn)	transcription factor/ chromatin remodeling	IPR003656,IPR012337	BED zinc finger,hAT family dimerization domain, putative (AHRD V3.3 *-* A0A061FD65_THECC)
Solyc05g046040.2.1	Solyc05g046040	C2C2-CO-like	transcription factor	IPR000315,IPR010402	CONSTANS-like zinc finger protein (AHRD V3.3 *** A0A023GS51_SOYBN)
Solyc05g046345.1.1	Solyc05g046345	MADS-type1	transcription factor	IPR002100	LOW QUALITY:Agamous-like MADS-box protein AGL80 (AHRD V3.3 *** A0A151RPQ4_CAJCA)
Solyc05g047450.2.1	Solyc05g047450	CW-Zn	putative transcription factor & chromatin remodeling	IPR011124	Methyl-CpG-binding domain protein (AHRD V3.3 *** A0A072UCD8_MEDTR)
Solyc05g047460.3.1	Solyc05g047460	ARF	transcription factor	IPR003340,IPR010525,IPR011525	Auxin Response Factor 7B
Solyc05g047712.1.1	Solyc05g047712	MADS-type1	transcription factor	IPR002100	Agamous-like MADS-box protein AGL80 (AHRD V3.3 *-* A0A199V9M7_ANACO)
Solyc05g047713.1.1	Solyc05g047713	MADS-type1	transcription factor	IPR002100	Agamous-like MADS-box protein A (AHRD V3.3 *** A0A061F385_THECC)
Solyc05g047716.1.1	Solyc05g047716	MADS-type1	transcription factor	IPR002100	MADS-box transcription factor family protein (AHRD V3.3 *-* AT3G05860.2)
Solyc05g047718.1.1	Solyc05g047718	MADS-type1	transcription factor	IPR002100	Agamous-like MADS-box protein A (AHRD V3.3 *** A0A061F385_THECC)
Solyc05g048740.3.1	Solyc05g048740	AS2-LOB	transcription factor	IPR004883	LOB domain-containing protein, putative (AHRD V3.3 *** B9SK21_RICCO)
Solyc05g048745.1.1	Solyc05g048745	CCHC(Zn)	transcription factor interactor and regulator	IPR001878	LOW QUALITY:Retrovirus-related Pol polyprotein from transposon TNT 1-94 (AHRD V3.3 *-* A0A151U482_CAJCA)
Solyc05g048830.3.1	Solyc05g048830	MYB-HB-like	transcription factor	IPR001005,IPR009057,IPR015495	MYB-related transcription factor (AHRD V3.3 *** A0A059PRS4_SALMI)
Solyc05g049860.2.1	Solyc05g049860	MYB-HB-like	transcription factor	IPR006447,IPR009057	two-component response regulator (AHRD V3.3 --* AT3G62670.1)
Solyc05g049870.3.1	Solyc05g049870	LIM	transcription factor interactor and regulator	IPR001781	Pollen-specific protein SF3, putative (AHRD V3.3 *** B9RDN9_RICCO)
Solyc05g049960.3.1	Solyc05g049960	ARID	transcription factor & chromatin remodeling	IPR001005,IPR001606	ARID/BRIGHT DNA-binding domain-containing protein (AHRD V3.3 *** A0A103XI63_CYNCS)
Solyc05g050020.3.1	Solyc05g050020	C2H2	transcription factor	IPR001841,IPR013083,IPR018957	RING/U-box superfamily protein (AHRD V3.3 *-* AT4G01270.1)
Solyc05g050050.1.1	Solyc05g050050	WRKY	transcription factor	IPR003657	WRKY transcription factor 63
Solyc05g050060.1.1	Solyc05g050060	WRKY	transcription factor	IPR003657	WRKY transcription factor 64
Solyc05g050070.1.1	Solyc05g050070	CCHC(Zn)	transcription factor interactor and regulator	IPR001878	LOW QUALITY:Retrovirus-related Pol polyprotein from transposon TNT 1-94 (AHRD V3.3 *** A0A151RQY5_CAJCA)
Solyc05g050150.1.1	Solyc05g050150	C2H2	transcription factor	IPR015880	LOW QUALITY:Galactose oxidase/kelch repeat superfamily protein (AHRD V3.3 --* AT5G04420.3)
Solyc05g050170.1.1	Solyc05g050170	C2H2	transcription factor	IPR015880	LOW QUALITY:DNA-directed RNA polymerase subunit beta (AHRD V3.3 --* RPOB_PHAAO)
Solyc05g050180.1.1	Solyc05g050180	C2H2	transcription factor	IPR015880	LOW QUALITY:DNA-directed RNA polymerase subunit beta (AHRD V3.3 --* RPOB_CERDE)
Solyc05g050220.3.1	Solyc05g050220	bZIP	transcription factor	IPR004827,IPR011616,IPR011700	TAF-3 (AHRD V3.3 *** Q40587_TOBAC)
Solyc05g050300.2.1	Solyc05g050300	WRKY	transcription factor	IPR003657	WRKY family transcription factor (AHRD V3.3 *-* AT4G11070.1)
Solyc05g050340.3.1	Solyc05g050340	WRKY	transcription factor	IPR003657	WRKY transcription factor 58
Solyc05g050560.1.1	Solyc05g050560	bHLH	transcription factor	IPR011598	Basic helix-loop-helix (BHLH) family transcription factor (AHRD V3.3 *** A0A0K9PZ13_ZOSMR)
Solyc05g050580.3.1	Solyc05g050580	C2H2	transcription factor	IPR001841	E3 ubiquitin-protein ligase (AHRD V3.3 *** K4C190_SOLLC)
Solyc05g050790.2.1	Solyc05g050790	AP2-EREBP	transcription factor	IPR001471	Ethylene-responsive transcription factor, putative (AHRD V3.3 *-* B9RCZ9_RICCO)
Solyc05g050830.2.1	Solyc05g050830	AP2-EREBP	transcription factor	IPR001471	Ethylene-responsive transcription factor4
Solyc05g050860.1.1	Solyc05g050860	C2H2	transcription factor	IPR015880	LOW QUALITY:Zinc finger family protein (AHRD V3.3 *** B9IBW5_POPTR)
Solyc05g051040.3.1	Solyc05g051040	C2H2	transcription factor	IPR001841,IPR018957	RING/U-box superfamily protein (AHRD V3.3 *** AT3G61180.1)
Solyc05g051060.3.1	Solyc05g051060	MYB-HB-like	transcription factor	IPR001005,IPR006447,IPR009057	Homeodomain-like superfamily protein (AHRD V3.3 *** AT5G16560.1)
Solyc05g051180.2.1	Solyc05g051180	AP2-EREBP	transcription factor	IPR001471	Ethylene-responsive transcription factor (AHRD V3.3 *** G7JJR7_MEDTR)
Solyc05g051200.1.1	Solyc05g051200	AP2-EREBP	transcription factor	IPR001471	ethylene-responsive factor 1
Solyc05g051290.3.1	Solyc05g051290	HMG	chromatin remodeling & transcriptional activation	IPR000116	HMG-Y-related A (AHRD V3.3 *** A0A0B0M969_GOSAR)
Solyc05g051330.1.1	Solyc05g051330	GeBP	transcription factor	IPR007592	DNA-binding storekeeper protein-related transcriptional regulator, putative (AHRD V3.3 *** A0A061EFY6_THECC)
Solyc05g051380.3.1	Solyc05g051380	AP2-EREBP	transcription factor	IPR001471	AP2-like ethylene-responsive transcription factor (AHRD V3.3 *** G7JWC7_MEDTR)
Solyc05g051420.2.1	Solyc05g051420	HD-ZIP	transcription factor	IPR006455,IPR006456,IPR009057	ZF-HD homeobox protein family (AHRD V3.3 *** A0A151TGZ5_CAJCA)
Solyc05g051420.2.1	Solyc05g051420	ZF-HD	transcription factor	IPR006455,IPR006456,IPR009057	ZF-HD homeobox protein family (AHRD V3.3 *** A0A151TGZ5_CAJCA)
Solyc05g051460.3.1	Solyc05g051460	Homobox-WOX	transcription factor	IPR001356,IPR009057	Homeobox associated leucine zipper protein (AHRD V3.3 *** A0A072TTL6_MEDTR)
Solyc05g051515.1.1	Solyc05g051515	Hap3/NF-YB	transcription factor	IPR009072	Histone H3 (AHRD V3.3 *** K7VSQ3_MAIZE)
Solyc05g051550.2.1	Solyc05g051550	MYB-HB-like	transcription factor	IPR001005,IPR009057,IPR015495,IPR017930	MYB-related transcription factor (AHRD V3.3 *** A0A059PRU0_SALMI)
Solyc05g051800.3.1	Solyc05g051800	C2H2	transcription factor	IPR001841,IPR013083	RING/FYVE/PHD zinc finger superfamily protein (AHRD V3.3 *** AT2G22120.2)
Solyc05g051830.3.1	Solyc05g051830	MADS-type1	transcription factor	IPR002100	MADS-box transcription factor family protein (AHRD V3.3 *-* G7ZXM5_MEDTR)
Solyc05g052030.1.1	Solyc05g052030	AP2-EREBP	transcription factor	IPR001471	ethylene response factor 4
Solyc05g052040.1.1	Solyc05g052040	AP2-EREBP	transcription factor	IPR001471	Ethylene-responsive transcription factor (AHRD V3.3 *** M4WYH8_GOSHI)
Solyc05g052050.1.1	Solyc05g052050	AP2-EREBP	transcription factor	IPR001471	DNA-binding protein Pti4
Solyc05g052055.1.1	Solyc05g052055	C3H	transcription factor	IPR000571	Zinc finger CCCH domain-containing protein (AHRD V3.3 *-* A0A0K9PNZ2_ZOSMR)
Solyc05g052130.3.1	Solyc05g052130	Znf-LSD	transcription factor	IPR005735	metacaspase 1 (AHRD V3.3 *** AT1G02170.1),Pfam:PF00656
Solyc05g052290.2.1	Solyc05g052290	BTB-POZ	chromatin remodeling & transcription regulator	IPR000210,IPR011333	BTB/POZ domain-containing protein (AHRD V3.3 *-* W9QXG0_9ROSA)
Solyc05g052410.2.1	Solyc05g052410	AP2-EREBP	transcription factor	IPR001471	Dehydration responsive element binding protein (AHRD V3.3 *** Q8GZF2_SOLLC)
Solyc05g052570.3.1	Solyc05g052570	C3H	transcription factor	IPR000571,IPR002110	Zinc finger transcription factor 39
Solyc05g052610.3.1	Solyc05g052610	MYB-HB-like	transcription factor	IPR001005,IPR006447,IPR009057	Myb family transcription factor family protein (AHRD V3.3 *** B9HT09_POPTR)
Solyc05g052780.3.1	Solyc05g052780	LIM	transcription factor interactor and regulator	IPR001781	Pollen-specific protein SF3, putative (AHRD V3.3 *** B9SWP2_RICCO)
Solyc05g052850.3.1	Solyc05g052850	MYB-HB-like	transcription factor	IPR001005,IPR009057,IPR015495	R2R3MYB transcription factor 109
Solyc05g052910.3.1	Solyc05g052910	LIM	transcription factor interactor and regulator	IPR001781	Protein DA1-related 1 (AHRD V3.3 *** DAR1_ARATH)
Solyc05g052960.3.1	Solyc05g052960	BTB-POZ-MATH	chromatin remodeling & transcription regulator	IPR002083,IPR011333	BTB-POZ and MATH domain protein (AHRD V3.3 *** B9VXZ7_CAPAN)
Solyc05g053040.3.1	Solyc05g053040	PHD	chromatin regulator	IPR001841,IPR011011,IPR018957	RING/U-box superfamily protein (AHRD V3.3 *** AT3G55530.1)
Solyc05g053090.2.1	Solyc05g053090	GRAS	transcription factor	IPR005202	Transcription factor GRAS (AHRD V3.3 *** A0A103Y9C7_CYNCS)
Solyc05g053130.3.1	Solyc05g053130	WD40-like	transcription factor	IPR001680,IPR015943,IPR017986,IPR019775	Transducin/WD-like repeat-protein (AHRD V3.3 *** G7KYK1_MEDTR)
Solyc05g053150.2.1	Solyc05g053150	MYB-HB-like	transcription factor	IPR001005,IPR009057,IPR015495,IPR017930	R2R3MYB transcription factor 71
Solyc05g053200.2.1	Solyc05g053200	CCHC(Zn)	transcription factor interactor and regulator	IPR001878,IPR006564	Mutator-like transposase-like protein (AHRD V3.3 *** Q9FI74_ARATH)
Solyc05g053240.3.1	Solyc05g053240	SBP	transcription factor	IPR002110,IPR004333	Squamosa promoter binding protein12b
Solyc05g053320.1.1	Solyc05g053320	CCHC(Zn)	transcription factor interactor and regulator	IPR001878	LOW QUALITY:Retrovirus-related Pol polyprotein from transposon TNT 1-94 (AHRD V3.3 *-* A0A151TVZ8_CAJCA),Pfam:PF14223
Solyc05g053330.3.1	Solyc05g053330	MYB-HB-like	transcription factor	IPR001005,IPR009057,IPR015495,IPR017930	MYB transcription factor (AHRD V3.3 *** Q39550_CRAPL)
Solyc05g053380.3.1	Solyc05g053380	WRKY	transcription factor	IPR003657	WRKY transcription factor 48
Solyc05g053420.1.1	Solyc05g053420	GRAS	transcription factor	IPR005202	LOW QUALITY:GRAS family transcription factor, putative (AHRD V3.3 *** A0A061EWU1_THECC)
Solyc05g053500.3.1	Solyc05g053500	C2C2-GATA	transcription factor	IPR000679	GATA transcription factor, putative (AHRD V3.3 *** B9RWP4_RICCO)
Solyc05g053660.2.1	Solyc05g053660	bHLH	transcription factor	IPR011598	basic helix-loop-helix (bHLH) DNA-binding superfamily protein (AHRD V3.3 *** AT3G24140.1)
Solyc05g053870.3.1	Solyc05g053870	C2H2	transcription factor	IPR001841	E3 ubiquitin-protein ligase RGLG2 (AHRD V3.3 *** A0A151QXI5_CAJCA)
Solyc05g054030.3.1	Solyc05g054030	C2H2	transcription factor	IPR007087,IPR015880	Zinc finger family protein (AHRD V3.3 *** B9HJL4_POPTR)
Solyc05g054170.3.1	Solyc05g054170	GRAS	transcription factor	IPR005202	GRAS family transcription factor (AHRD V3.3 *** G7JLR5_MEDTR)
Solyc05g054180.3.1	Solyc05g054180	PHD	chromatin regulator	IPR001841,IPR001965	Potyviral VPg interacting protein 2 (AHRD V3.3 *** G8XRV5_PHAVU)
Solyc05g054200.3.1	Solyc05g054200	MYB-HB-like	transcription factor	IPR001005,IPR009057,IPR017884	Transcriptional adapter ADA2 (AHRD V3.3 *** A0A151T6L2_CAJCA)
Solyc05g054200.3.1	Solyc05g054200	MYB/SANT	transcription factor	IPR001005,IPR009057,IPR017884	Transcriptional adapter ADA2 (AHRD V3.3 *** A0A151T6L2_CAJCA)
Solyc05g054290.1.1	Solyc05g054290	PHD	chromatin regulator	IPR001841,IPR001965,IPR013083	LOW QUALITY:RING/U-box superfamily protein (AHRD V3.3 *-* AT2G47700.1)
Solyc05g054390.3.1	Solyc05g054390	GARP-G2-like	transcription factor	IPR001005,IPR001789,IPR006447,IPR009057,IPR017053	Two-component response regulator (AHRD V3.3 *** W9RS74_9ROSA)
Solyc05g054390.3.1	Solyc05g054390	RR-A-type	response regulator and putative novel transcription factor	IPR001005,IPR001789,IPR006447,IPR009057,IPR017053	Two-component response regulator (AHRD V3.3 *** W9RS74_9ROSA)
Solyc05g054390.3.1	Solyc05g054390	RR-B-type	response regulator and putative novel transcription factor	IPR001005,IPR001789,IPR006447,IPR009057,IPR017053	Two-component response regulator (AHRD V3.3 *** W9RS74_9ROSA)
Solyc05g054400.3.1	Solyc05g054400	C2C2-GATA	transcription factor	IPR000679	GATA transcription factor, putative (AHRD V3.3 *** B9RZK8_RICCO)
Solyc05g054410.3.1	Solyc05g054410	MYB-HB-like	transcription factor	IPR001005,IPR009057	telomere binding protein 1
Solyc05g054510.2.1	Solyc05g054510	C2C2-Dof	transcription factor	IPR003851	Dof zinc finger protein (AHRD V3.3 *** A0A0K9PZW2_ZOSMR)
Solyc05g054610.1.1	Solyc05g054610	Hap3/NF-YB	transcription factor	IPR009072	histone H4 (AHRD V3.3 *** AT2G28740.1)
Solyc05g054630.3.1	Solyc05g054630	WD40-like	transcription factor	IPR017986	Elongator complex protein 1 (AHRD V3.3 *** K4C2E0_SOLLC)
Solyc05g054650.1.1	Solyc05g054650	C2H2	transcription factor	IPR015880	Zinc finger family protein (AHRD V3.3 *** B9HM54_POPTR)
Solyc05g054655.1.1	Solyc05g054655	C2H2	transcription factor	IPR015880	Zinc finger family protein (AHRD V3.3 *-* B9HM54_POPTR)
Solyc05g054920.3.1	Solyc05g054920	CCHC(Zn)	transcription factor interactor and regulator	IPR001878	Serine/arginine-rich-splicing factor RS2Z32 (AHRD V3.3 *** A0A0M8KRK6_NICAT)
Solyc05g054960.3.1	Solyc05g054960	C2H2	transcription factor	IPR001841	Peroxisome biogenesis protein 12 (AHRD V3.3 *** K4C2H2_SOLLC)
Solyc05g055030.2.1	Solyc05g055030	MYB-HB-like	transcription factor	IPR001005,IPR009057,IPR015495	R2R3MYB transcription factor 10
Solyc05g055070.3.1	Solyc05g055070	RR-A-type	response regulator and putative novel transcription factor	IPR001789	Ethylene receptor homolog (AHRD V3.3 *** Q9XET9_SOLLC)
Solyc05g055140.1.1	Solyc05g055140	C2H2	transcription factor	IPR001841,IPR018957	RING/U-box superfamily protein (AHRD V3.3 *** A0A061FQW5_THECC)
[truncated: 1,993 more rows]

## Sheet: ITAG3-1 annotation_all
Solyc00g005000.3.1	Eukaryotic aspartyl protease family protein (AHRD V3.3 *** AT3G20015.1)
Solyc00g005005.1.1	Retrotransposon protein, putative, Ty3-gypsy subclass (AHRD V3.3 *-* Q7XE96_ORYSJ)
Solyc00g005040.3.1	Potassium channel (AHRD V3.3 *-* D0EM91_9ROSI)
Solyc00g005050.3.1	UPF0664 stress-induced protein C29B12.11c (AHRD V3.3 *** A0A151ST26_CAJCA)
Solyc00g005055.1.1	LOW QUALITY:Retrovirus-related Pol polyprotein from transposon TNT 1-94 (AHRD V3.3 *-* A0A1D1Y600_9ARAE)
Solyc00g005060.1.1	LOW QUALITY:Cyclin/Brf1-like TBP-binding protein (AHRD V3.3 --* AT2G01280.3)
Solyc00g005080.2.1	LOW QUALITY:Protein Ycf2 (AHRD V3.3 *-* YCF2_SOLLC)
Solyc00g005081.1.1	LOW QUALITY:Retrovirus-related Pol polyprotein from transposon TNT 1-94 (AHRD V3.3 --* A0A151R7U6_CAJCA)
Solyc00g005082.1.1	Retrovirus-related Pol polyprotein from transposon TNT 1-94 (AHRD V3.3 *-* A0A151U9E7_CAJCA)
Solyc00g005084.1.1	UDP-Glycosyltransferase superfamily protein (AHRD V3.3 --* AT5G17040.1)
Solyc00g005086.1.1	Retrovirus-related Pol polyprotein from transposon TNT 1-94 (AHRD V3.3 *-* A0A151TG49_CAJCA)
Solyc00g005088.1.1	Retrovirus-related Pol polyprotein from transposon TNT 1-94 (AHRD V3.3 *-* A0A151U9E7_CAJCA)
Solyc00g005090.1.1	LOW QUALITY:DYNAMIN-like 1B (AHRD V3.3 --* AT3G61760.3)
Solyc00g005092.1.1	Serine/threonine phosphatase-like protein (AHRD V3.3 --* D5K8R0_9ASTR)
Solyc00g005094.1.1	Glucose-6-phosphate 1-dehydrogenase 3, chloroplastic (AHRD V3.3 --* G6PD3_ARATH)
Solyc00g005096.1.1	RWP-RK domain-containing protein (AHRD V3.3 *-* AT1G18790.1)
Solyc00g005098.1.1	Retrovirus-related Pol polyprotein from transposon TNT 1-94 (AHRD V3.3 *-* A0A151TCY2_CAJCA)
Solyc00g005280.1.1	LOW QUALITY:Retrotransposon protein, putative, unclassified (AHRD V3.3 --* Q2RAW3_ORYSJ)
Solyc00g005283.1.1	Phytoene desaturase (AHRD V3.3 --* I0AXU6_NARTA)
Solyc00g005285.1.1	O-methyltransferase (AHRD V3.3 *-* F6M2M1_VITPS)
Solyc00g005287.1.1	3-oxoacyl-[acyl-carrier-protein] synthase (AHRD V3.3 *-* W9S6R3_9ROSA)
Solyc00g005430.1.1	UBX domain-containing protein (AHRD V3.3 --* AT1G14570.4)
Solyc00g005440.2.1	40S ribosomal protein S9, putative (AHRD V3.3 *** Q60CZ2_SOLDE)
Solyc00g005445.1.1	Cyclopropane-fatty-acyl-phospholipid synthase (AHRD V3.3 --* AT3G23470.3)
Solyc00g005450.1.1	LOW QUALITY:Cysteine-rich repeat secretory protein 38 (AHRD V3.3 --* CRR38_ARATH)
Solyc00g005460.2.1	40S ribosomal protein S9, putative (AHRD V3.3 *-* Q60CZ2_SOLDE)
Solyc00g005470.2.1	40S ribosomal protein S9, putative (AHRD V3.3 *-* Q60CZ2_SOLDE)
Solyc00g005480.1.1	LOW QUALITY:SUMO-conjugating enzyme SCE1 (AHRD V3.3 *-* A0A1D1XHL9_9ARAE)
Solyc00g005840.3.1	Thioredoxin, putative (AHRD V3.3 *** B9RK57_RICCO)
Solyc00g005850.2.1	LOW QUALITY:Protein TIC 214 (AHRD V3.3 --* TI214_EPIVI)
Solyc00g005890.3.1	Leucine-rich repeat (LRR) family protein (AHRD V3.3 --* AT3G19020.2)
Solyc00g005900.2.1	Oxygen-evolving enhancer protein 1 (AHRD V3.3 *-* A0A0A0KI32_CUCSA)
Solyc00g005903.1.1	G2484-1 protein (AHRD V3.3 --* AT4G17330.3)
Solyc00g005907.1.1	50S ribosomal protein L16 (AHRD V3.3 --* AT2G28815.1)
Solyc00g006480.1.1	Glycosyltransferase (AHRD V3.3 *** A0A061FMN2_THECC)
Solyc00g006483.1.1	BED zinc finger,hAT family dimerization domain, putative (AHRD V3.3 *-* A0A061FD65_THECC)
Solyc00g006487.1.1	BED zinc finger,hAT family dimerization domain, putative (AHRD V3.3 *-* A0A061FD65_THECC)
Solyc00g006490.3.1	SIT4 phosphatase-associated family protein (AHRD V3.3 *** B9HQ89_POPTR)
Solyc00g006500.1.1	LOW QUALITY:HEAT repeat-containing protein (AHRD V3.3 --* AT1G67140.3)
Solyc00g006510.1.1	LOW QUALITY:myb domain protein 65 (AHRD V3.3 --* AT3G11440.2)
Solyc00g006520.1.1	LOW QUALITY:RING/U-box superfamily protein (AHRD V3.3 --* AT5G15790.5)
Solyc00g006530.1.1	LOW QUALITY:Calmodulin-binding protein (AHRD V3.3 --* AT4G31000.1)
Solyc00g006540.1.1	LOW QUALITY:DNA ligase (AHRD V3.3 --* K4CCL3_SOLLC)
Solyc00g006550.1.1	LOW QUALITY:Glycosyltransferase (AHRD V3.3 *-* K4BCT5_SOLLC)
Solyc00g006555.1.1	Copia protein (AHRD V3.3 *-* A0A151SIC2_CAJCA)
Solyc00g006560.1.1	Glycosyltransferase (AHRD V3.3 *** M1AQK5_SOLTU)
Solyc00g006562.1.1	Retrovirus-related Pol polyprotein from transposon TNT 1-94 (AHRD V3.3 *-* A0A151SZF6_CAJCA)
Solyc00g006564.1.1	Retrovirus-related Pol polyprotein from transposon TNT 1-94 (AHRD V3.3 *-* A0A151THK7_CAJCA)
Solyc00g006566.1.1	Retrovirus-related Pol polyprotein from transposon TNT 1-94 (AHRD V3.3 *-* A0A151U5M9_CAJCA)
Solyc00g006568.1.1	Retrotransposon protein, putative, Ty3-gypsy subclass (AHRD V3.3 --* Q2QSS9_ORYSJ)
Solyc00g006590.2.1	Pre-mRNA-splicing factor 3 (AHRD V3.3 --* AT1G28060.3)
Solyc00g006593.1.1	LOW QUALITY:Retrotransposable element Tf2 (AHRD V3.3 *-* A0A151S0S7_CAJCA)
Solyc00g006595.1.1	LOW QUALITY:Transposon Ty3-G Gag-Pol polyprotein (AHRD V3.3 *-* A0A151R8A5_CAJCA)
Solyc00g006597.1.1	Retrovirus-related Pol polyprotein from transposon TNT 1-94 (AHRD V3.3 *** A0A151SR20_CAJCA)
Solyc00g006650.1.1	NAD(P)H-quinone oxidoreductase subunit H, chloroplastic (AHRD V3.3 --* A0A0S2GKA4_WOOUN)
Solyc00g006655.1.1	ABC transporter A family member 7 (AHRD V3.3 --* N1R5R8_AEGTA)
Solyc00g006660.1.1	SAUR-like auxin-responsive protein family (AHRD V3.3 --* AT4G09530.1)
Solyc00g006680.2.1	LOW QUALITY:Senescence-associated protein (AHRD V3.3 *-* A0A072THV8_MEDTR)
Solyc00g006683.1.1	Tubulin alpha chain (AHRD V3.3 --* TBA_DAUCA)
Solyc00g006687.1.1	Unknown protein (AHRD V3.3 )
Solyc00g006800.3.1	transaldolase
Solyc00g006805.1.1	AMP-dependent synthetase and ligase family protein (AHRD V3.3 --* AT4G05160.1)
Solyc00g006810.3.1	FKBP-like peptidyl-prolyl cis-trans isomerase family protein (AHRD V3.3 *** AT5G13410.1)
Solyc00g006820.3.1	Major facilitator superfamily protein (AHRD V3.3 *** A0A097PNX1_SOLLC)
Solyc00g006830.3.1	no exine formation 1 (AHRD V3.3 *** AT5G13390.1)
Solyc00g006840.3.1	LOW QUALITY:Heat shock protein 70 (Hsp 70) family protein (AHRD V3.3 --* AT1G79920.4)
Solyc00g006850.2.1	LOW QUALITY:Chalcone synthase 1 (AHRD V3.3 --* CHS1_TRISU)
Solyc00g006855.1.1	Retrotransposon protein, putative, Ty3-gypsy subclass (AHRD V3.3 *-* Q7G209_ORYSJ)
Solyc00g006860.2.1	LOW QUALITY:Transcription initiation factor IIB (AHRD V3.3 --* A0A0B2S5L0_GLYSO)
Solyc00g006863.1.1	Retrovirus-related Pol polyprotein from transposon 17.6 (AHRD V3.3 *** A0A151TSU7_CAJCA)
Solyc00g006867.1.1	DNA repair (Rad51) family protein (AHRD V3.3 --* AT2G28560.6)
Solyc00g006870.1.1	LOW QUALITY:histone acetyltransferase of the GNAT family 2 (AHRD V3.3 --* AT5G56740.2)
Solyc00g006880.1.1	LOW QUALITY:Defective in meristem silencing protein (AHRD V3.3 --* A0A072VBA8_MEDTR)
Solyc00g006890.1.1	LOW QUALITY:defective in meristem silencing 3 (AHRD V3.3 *-* AT3G49250.1)
Solyc00g006900.1.1	LOW QUALITY:Phosphate transporter PHO1 like 3 (AHRD V3.3 --* A0A0B2RL68_GLYSO)
Solyc00g006903.1.1	Photosystem I P700 chlorophyll a apoprotein A2 (AHRD V3.3 --* PSAB_CHAVU)
Solyc00g006907.1.1	DNA-BINDING TRANSCRIPTION FACTOR 2 (AHRD V3.3 --* AT3G18380.2)
Solyc00g007010.3.1	Phosphoinositide phosphatase family protein (AHRD V3.3 *** AT5G66020.1)
Solyc00g007020.1.1	LOW QUALITY:Tetratricopeptide repeat 5 (AHRD V3.3 *-* A0A0B0NMW4_GOSAR)
Solyc00g007030.2.1	Glutathione S-transferase (AHRD V3.3 *** A0A096XCA4_BETPN)
Solyc00g007040.2.1	Glutathione S-transferase family protein (AHRD V3.3 *** AT5G02790.1)
Solyc00g007050.1.1	LOW QUALITY:no exine formation 1 (AHRD V3.3 --* AT5G13390.2)
Solyc00g007060.3.1	Kinase family protein (AHRD V3.3 *** U5GGQ9_POPTR)
Solyc00g007065.1.1	Retrovirus-related Pol polyprotein from transposon TNT 1-94 (AHRD V3.3 *-* A0A151UD22_CAJCA)
Solyc00g007070.3.1	Heterogeneous nuclear ribonucleoprotein, putative (AHRD V3.3 *** B9S6U9_RICCO)
Solyc00g007080.3.1	tail-anchored protein insertion receptor WRB-like protein (AHRD V3.3 *** AT4G16444.1)
Solyc00g007090.3.1	GPI-GlcNAc transferase complex, PIG-H component (AHRD V3.3 *** A2Q4W7_MEDTR)
Solyc00g007100.3.1	Kinase family protein (AHRD V3.3 *** B9H679_POPTR)
Solyc00g007110.3.1	Calcium-binding EF-hand (AHRD V3.3 *** A0A103XCL1_CYNCS)
Solyc00g007130.3.1	Amino acid transporter, putative (AHRD V3.3 *** B9S6V9_RICCO)
Solyc00g007150.3.1	LOW QUALITY:WAT1-related protein (AHRD V3.3 --* R0HAL8_9BRAS)
Solyc00g007160.2.1	Retrovirus-related Pol polyprotein from transposon TNT 1-94 (AHRD V3.3 *-* A0A151SHE2_CAJCA)
Solyc00g007180.1.1	Gibberellin 3-beta-hydroxylase 2 (AHRD V3.3 *** Q941N2_SOLTU)
Solyc00g007190.3.1	Phosphatase 2C family protein (AHRD V3.3 *-* U5G7W2_POPTR)
Solyc00g007195.1.1	Protein phosphatase 2C family protein (AHRD V3.3 *** AT3G51470.2)
Solyc00g007200.3.1	MLO-like protein (AHRD V3.3 *** A0A0V0IJD9_SOLCH)
Solyc00g007220.3.1	RING/U-box superfamily protein (AHRD V3.3 *** AT1G20823.1)
Solyc00g007225.1.1	LOW QUALITY:BED zinc finger,hAT family dimerization domain, putative (AHRD V3.3 *-* A0A061FD65_THECC)
Solyc00g007260.3.1	Ulp1 protease family protein, putative (AHRD V3.3 *-* Q6L4B6_SOLDE)
Solyc00g007270.3.1	Eukaryotic translation initiation factor 6 (AHRD V3.3 *** M1C4H3_SOLTU)
Solyc00g007300.3.1	Leucine-rich repeat-containing protein, putative (AHRD V3.3 *** B9T2K7_RICCO)
Solyc00g007305.1.1	Ubiquitin-like-specific protease ESD4-like protein (AHRD V3.3 *-* A0A072V5F5_MEDTR)
Solyc00g007320.1.1	LOW QUALITY:Methyl-CpG-binding domain-containing protein 8 (AHRD V3.3 --* A0A199UGF7_ANACO)
Solyc00g007330.2.1	LOW QUALITY:Zinc finger transcription factor 1
Solyc00g007340.2.1	LOW QUALITY:Ubiquitin-conjugating enzyme E2-23 kDa (AHRD V3.3 --* UBC4_WHEAT)
Solyc00g007450.1.1	LOW QUALITY:Zinc finger transcription factor 2
Solyc00g007550.1.1	LOW QUALITY:formin-like protein (DUF1421) (AHRD V3.3 --* AT4G28300.1)
Solyc00g007555.1.1	Serine/threonine protein phosphatase 7 long form isogeny (AHRD V3.3 *** A0A151RA30_CAJCA)
Solyc00g007570.2.1	LOW QUALITY:Pectin lyase-like superfamily protein (AHRD V3.3 *-* AT1G02460.1)
Solyc00g007600.2.1	Meiotic recombination protein DMC1-like protein (AHRD V3.3 *-* W9RXM4_9ROSA)
Solyc00g007605.1.1	Retrovirus-related Pol polyprotein from transposon TNT 1-94 (AHRD V3.3 *-* A0A151T437_CAJCA)
Solyc00g007910.1.1	LOW QUALITY:Disease resistance protein (TIR-NBS-LRR class) family (AHRD V3.3 --* AT5G41750.2)
Solyc00g007920.1.1	organic cation/carnitine transporter 3 (AHRD V3.3 --* AT1G16390.1)
Solyc00g007925.1.1	VEFS-Box of polycomb protein (AHRD V3.3 --* AT5G51230.1)
Solyc00g007930.1.1	NADH-ubiquinone oxidoreductase chain 5 (AHRD V3.3 --* NU5M_ARATH)
Solyc00g007950.1.1	minichromosome instability 12 (mis12)-like protein (AHRD V3.3 --* AT5G35520.1)
Solyc00g007960.1.1	SET domain-containing protein (AHRD V3.3 --* AT3G55080.1)
Solyc00g007970.1.1	DNA replication licensing factor MCM3 homolog 1 (AHRD V3.3 --* MCM31_MAIZE)
Solyc00g007980.1.1	sigma factor A (AHRD V3.3 --* AT1G64860.1)
Solyc00g007990.1.1	LOW QUALITY:Trans-resveratrol di-O-methyltransferase (AHRD V3.3 --* ROMT_VITVI)
Solyc00g008000.1.1	LOW QUALITY:NIMA-related serine/threonine kinase 1 (AHRD V3.3 --* AT1G54510.4)
Solyc00g008010.1.1	LOW QUALITY:calcium-dependent protein kinase 23 (AHRD V3.3 --* AT4G04740.7)
Solyc00g008020.1.1	LOW QUALITY:50S ribosomal protein L22, chloroplastic (AHRD V3.3 --* RK22_CYCTA)
Solyc00g008030.1.1	LOW QUALITY:SWIM zinc finger family protein / mitogen-activated protein kinase kinase kinase (MAPKKK)-like protein (AHRD V3.3 --* AT5G11620.2)
Solyc00g008040.1.1	LOW QUALITY:alpha/beta-Hydrolases superfamily protein (AHRD V3.3 --* AT4G25770.2)
Solyc00g008050.1.1	LOW QUALITY:HEAT repeat-containing protein (AHRD V3.3 --* AT5G16210.1)
Solyc00g008055.1.1	syntaxin of plants 112 (AHRD V3.3 --* AT2G18260.2)
Solyc00g008060.1.1	LOW QUALITY:C2H2 type zinc finger transcription factor family (AHRD V3.3 --* AT1G49900.1)
Solyc00g008070.2.1	LOW QUALITY:Concanavalin A-like lectin protein kinase family protein (AHRD V3.3 --* AT2G43700.5)
Solyc00g008090.2.1	DNA (cytosine-5)-methyltransferase 1A (AHRD V3.3 --* DNM1A_ORYSJ)
Solyc00g008110.1.1	spectrin beta chain, brain (AHRD V3.3 --* AT5G22450.3)
Solyc00g008120.1.1	Transducin/WD40 repeat-like superfamily protein (AHRD V3.3 --* AT3G50390.1)
Solyc00g008130.1.1	LOW QUALITY:Fibronectin type III domain-containing protein (AHRD V3.3 --* AT3G24440.2)
Solyc00g008140.1.1	LOW QUALITY:Serine/threonine-protein kinase PBS1 (AHRD V3.3 --* A0A061DWS7_THECC)
Solyc00g008150.1.1	LOW QUALITY:Leucine-rich repeat protein kinase family protein isoform 1 (AHRD V3.3 --* A0A061GB47_THECC)
Solyc00g008160.1.1	LOW QUALITY:Ubiquitin carboxyl-terminal hydrolase-related protein (AHRD V3.3 --* AT5G61950.1)
Solyc00g008165.1.1	Membrane bound O-acyl transferase, MBOAT (AHRD V3.3 --* A0A090LYA1_OSTTA)
Solyc00g008260.2.1	LOW QUALITY:Unknown protein (AHRD V3.3 )
Solyc00g008265.1.1	4'-phosphopantetheinyl transferase superfamily (AHRD V3.3 --* AT3G11470.8)
Solyc00g008270.1.1	LOW QUALITY:Regulator of chromosome condensation (RCC1) family with FYVE zinc finger domain-containing protein (AHRD V3.3 --* AT5G19420.2)
Solyc00g008570.2.1	SPA1-related 2 (AHRD V3.3 --* AT4G11110.1)
Solyc00g008580.1.1	UDP-glucosyl transferase 73B5 (AHRD V3.3 --* AT2G15480.2)
Solyc00g008680.3.1	Calcium-binding EF hand family protein (AHRD V3.3 *** AT5G08580.2)
Solyc00g008800.2.1	LOW QUALITY:B-box type zinc finger protein with CCT domain-containing protein (AHRD V3.3 --* AT5G48250.1)
Solyc00g008910.1.1	Ubiquitin fusion degradation UFD1 family protein (AHRD V3.3 --* AT4G38930.4)
Solyc00g008915.1.1	ADP,ATP carrier protein 3, mitochondrial (AHRD V3.3 --* ADT3_ARATH)
Solyc00g009020.3.1	MALE GAMETOPHYTE DEFECTIVE 1 (AHRD V3.3 *** AT2G21870.1)
Solyc00g009030.2.1	Sugar transporter protein 8
Solyc00g009040.3.1	Polyadenylate-binding protein (AHRD V3.3 *** M1CCI5_SOLTU)
Solyc00g009050.2.1	UPF0544 protein C5orf45 isogeny (AHRD V3.3 *** A0A151T4T7_CAJCA)
Solyc00g009060.3.1	Hypoxanthine-guanine phosphoribosyltransferase (AHRD V3.3 *** AT1G71750.1)
Solyc00g009070.1.1	LOW QUALITY:Transmembrane protein, putative (AHRD V3.3 *** G7ZYN0_MEDTR)
Solyc00g009080.3.1	Late embryogenesis abundant protein, putative (AHRD V3.3 *** A0A072VQC9_MEDTR)
Solyc00g009090.3.1	LRR receptor-like kinase (AHRD V3.3 *** A0A072VNN3_MEDTR)
Solyc00g009100.3.1	30S ribosomal protein S1 (AHRD V3.3 *** A0A072VPA0_MEDTR)
Solyc00g009110.3.1	inositol-1,4,5-triphosphate-5-phosphatase 2
Solyc00g009120.3.1	Short-chain dehydrogenase/reductase family protein (AHRD V3.3 *** D7LXC9_ARALL)
Solyc00g009140.3.1	NAD(P)-binding Rossmann-fold superfamily protein (AHRD V3.3 *** AT4G09750.1)
Solyc00g009141.1.1	Microsomal signal peptidase 25 kDa subunit (AHRD V3.3 *-* G7KBX4_MEDTR)
Solyc00g009142.1.1	zein-binding protein (Protein of unknown function, DUF593) (AHRD V3.3 --* AT3G54740.8)
Solyc00g009143.1.1	Glycosyltransferase (AHRD V3.3 --* D8TBD0_SELML)
Solyc00g009144.1.1	Glutamate receptor (AHRD V3.3 --* D7LTV3_ARALL)
Solyc00g009145.1.1	4'-phosphopantetheinyl transferase superfamily (AHRD V3.3 -** AT3G11470.9)
Solyc00g009146.1.1	Protein phosphatase 2C family protein (AHRD V3.3 --* AT2G46920.4)
Solyc00g009148.1.1	O-glucosyltransferase rumi-like protein (DUF821) (AHRD V3.3 --* AT1G07220.1)
Solyc00g009650.1.1	LOW QUALITY:SGNH hydrolase-type esterase superfamily protein (AHRD V3.3 --* AT3G11210.1)
Solyc00g009760.2.1	LOW QUALITY:Senescence-associated protein (AHRD V3.3 *-* A0A072THZ1_MEDTR)
Solyc00g009765.1.1	Acetolactate synthase (AHRD V3.3 --* A0A0D6A5Q0_ECHCG)
Solyc00g010410.1.1	LOW QUALITY:SNARE-like superfamily protein (AHRD V3.3 --* AT4G10170.2)
Solyc00g010420.1.1	LOW QUALITY:Serinc-domain containing serine and sphingolipid biosynthesis protein (AHRD V3.3 --* AT2G33205.6)
Solyc00g010520.1.1	LOW QUALITY:Calmodulin binding protein-like protein (AHRD V3.3 --* AT5G62570.4)
Solyc00g010525.1.1	Tetratricopeptide repeat (TPR)-like superfamily protein (AHRD V3.3 --* AT5G46400.3)
Solyc00g010530.1.1	protein FLOWERING locus D-like protein (AHRD V3.3 --* AT3G10390.4)
Solyc00g010750.2.1	Guanylate-binding family protein (AHRD V3.3 *-* AT5G46070.1)
Solyc00g010755.1.1	D-alanine-D-alanine ligase (AHRD V3.3 *-* G7KW01_MEDTR)
Solyc00g010780.1.1	LOW QUALITY:F-box and associated interaction domains-containing protein (AHRD V3.3 --* AT2G18780.1)
Solyc00g010930.1.1	LOW QUALITY:Peroxidase superfamily protein (AHRD V3.3 --* AT4G36430.1)
Solyc00g011150.1.1	LOW QUALITY:photosystem II stability/assembly factor, chloroplast (HCF136) (AHRD V3.3 --* AT5G23120.2)
Solyc00g011160.2.1	Glucan endo-1,3-beta-glucosidase, basic vacuolar isoform (AHRD V3.3 --* E13B_HEVBR)
Solyc00g011170.1.1	LOW QUALITY:Senescence-associated protein, putative (AHRD V3.3 *-* A0A072TJH8_MEDTR)
Solyc00g011175.1.1	thiazole biosynthetic enzyme, chloroplast (ARA6) (THI1) (THI4) (AHRD V3.3 --* AT5G54770.1)
Solyc00g011670.1.1	LOW QUALITY:NAC-like, activated by AP3/PI (AHRD V3.3 --* AT1G69490.1)
Solyc00g011673.1.1	ABC transporter G family member 5 (AHRD V3.3 --* AB5G_ORYSJ)
Solyc00g011677.1.1	histone-lysine N-methyltransferase SUVR5 (AHRD V3.3 --* AT2G23740.6)
Solyc00g011870.1.1	LOW QUALITY:Protein phosphatase 2C family protein (AHRD V3.3 *-* AT4G31860.1)
Solyc00g011880.3.1	Protein AIG2-like protein (AHRD V3.3 *** A0A0B0P003_GOSAR)
Solyc00g011890.3.1	L-arabinokinase (AHRD V3.3 *** ARAK_ARATH)
Solyc00g011895.1.1	Lectin-B (AHRD V3.3 --* LECB_PHYAM)
Solyc00g012430.1.1	LOW QUALITY:alpha/beta-Hydrolases superfamily protein (AHRD V3.3 --* AT5G27320.1)
Solyc00g012435.1.1	spectrin beta chain, brain (AHRD V3.3 --* AT5G22450.3)
Solyc00g012440.1.1	Senescence-associated protein (AHRD V3.3 *-* A0A072THH1_MEDTR)
Solyc00g012540.1.1	LOW QUALITY:Zinc finger transcription factor 3
Solyc00g012640.1.1	LOW QUALITY:DNA (Cytosine-5)-methyltransferase DRM1/2 (AHRD V3.3 *** G7IVR5_MEDTR)
Solyc00g012650.1.1	LOW QUALITY:5-methyltetrahydropteroyltriglutamate--homocysteine methyltransferase 2 (AHRD V3.3 --* METE2_ARATH)
Solyc00g012660.1.1	LOW QUALITY:F-box protein (AHRD V3.3 *** G7IVR9_MEDTR)
Solyc00g012670.2.1	LOW QUALITY:5'adenylylphosphosulfate reductase 2 (AHRD V3.3 --* AT1G62180.2)
Solyc00g012680.1.1	LOW QUALITY:D111/G-patch Zinc finger, C2H2-type (AHRD V3.3 *-* Q2HRQ8_MEDTR)
Solyc00g012690.1.1	LOW QUALITY:Ovarian tumour, otubain (AHRD V3.3 *** Q1SL15_MEDTR)
Solyc00g012700.2.1	LOW QUALITY:FAR1 DNA-binding domain protein (AHRD V3.3 *** G7JKD1_MEDTR)
Solyc00g012702.1.1	S-acyltransferase (AHRD V3.3 --* A0A0Q3JEE4_BRADI)
Solyc00g012704.1.1	Pex2/Pex12 N-terminal domain-containing protein / zinc finger (C3HC4-type RING finger) family protein (AHRD V3.3 --* AT1G79810.2)
Solyc00g012706.1.1	mediator of RNA polymerase II transcription subunit (AHRD V3.3 --* AT1G23230.3)
Solyc00g012708.1.1	RNA polymerase beta chain (AHRD V3.3 --* A1XKF3_9MAGN)
Solyc00g013110.1.1	LOW QUALITY:Glutathione S-transferase U4 (AHRD V3.3 --* GSTU4_ARATH)
Solyc00g013120.3.1	LOW protein: NADH-ubiquinone oxidoreductase chain-like protein (AHRD V3.3 *-* ATMG01330.1)
Solyc00g013130.3.1	NADH dehydrogenase subunit 2 (AHRD V3.3 *-* A0A1B4ZAZ9_IPONI)
Solyc00g013133.1.1	Caffeoyl-CoA O-methyltransferase (AHRD V3.3 --* CAMT_MESCR)
Solyc00g013137.1.1	NADH dehydrogenase subunit 2 (AHRD V3.3 *-* D5I397_CITLA)
Solyc00g013150.1.1	LOW QUALITY:U-box domain-containing protein kinase family protein (AHRD V3.3 --* AT5G61550.4)
Solyc00g013155.1.1	Cytochrome c oxidase subunit 2 (AHRD V3.3 *-* F8K8N5_BRANA)
Solyc00g013160.2.1	NADH dehydrogenase subunit 4 (AHRD V3.3 *-* A0A142D7X4_ORYMI)
Solyc00g013170.1.1	LOW QUALITY:myosin family protein with Dil (AHRD V3.3 --* AT5G20490.2)
Solyc00g013180.1.1	NADH-ubiquinone oxidoreductase chain 4 (AHRD V3.3 *-* A0A142I0Y7_NICSY)
Solyc00g013181.1.1	S-adenosyl-L-methionine-dependent methyltransferases superfamily protein (AHRD V3.3 --* AT1G08125.3)
Solyc00g013182.1.1	Unknown protein (AHRD V3.3 )
Solyc00g013183.1.1	50S ribosomal protein L5, chloroplastic (AHRD V3.3 --* RK5_ZYGCR)
Solyc00g013184.1.1	ubiquinone biosynthesis COQ9-like protein (AHRD V3.3 --* AT1G19140.1)
Solyc00g013185.1.1	EXS (ERD1/XPR1/SYG1) family protein (AHRD V3.3 --* AT2G32295.2)
Solyc00g013186.1.1	Homogentisate phytyltransferase 1, chloroplastic (AHRD V3.3 --* HPT1_ARATH)
Solyc00g013188.1.1	Disease resistance protein (TIR-NBS-LRR class) family (AHRD V3.3 --* AT3G44400.5)
Solyc00g014170.1.1	LOW QUALITY:D111/G-patch domain-containing protein (AHRD V3.3 --* AT4G34140.9)
Solyc00g014180.1.1	Unknown protein (AHRD V3.3 )
Solyc00g014190.1.1	Phospholipase D alpha 1 (AHRD V3.3 --* PLDA1_CYNCA)
Solyc00g014290.1.1	LOW QUALITY:Disease resistance protein (TIR-NBS-LRR class) family (AHRD V3.3 --* AT5G49140.1)
Solyc00g014390.1.1	LOW QUALITY:F-box family protein (AHRD V3.3 *-* AT3G06240.1)
Solyc00g014395.1.1	Pentatricopeptide repeat (PPR) superfamily protein (AHRD V3.3 --* AT3G14730.1)
Solyc00g014790.2.1	LOW QUALITY:P-loop nucleoside triphosphate hydrolase superfamily protein (AHRD V3.3 --* AT5G37165.1)
Solyc00g014800.1.1	Zinc finger family protein (AHRD V3.3 *-* B9GFF8_POPTR)
Solyc00g014810.1.1	LOW QUALITY:hypoxia-responsive family protein / zinc finger (C3HC4-type RING finger) family protein (AHRD V3.3 --* AT3G48030.2)
Solyc00g014820.2.1	LOW QUALITY:Pentatricopeptide repeat (PPR) superfamily protein (AHRD V3.3 --* AT5G65560.3)
Solyc00g014830.3.1	NADH dehydrogenase subunit 7 (AHRD V3.3 *** A0A0C5B9X5_9SOLA)
Solyc00g014840.1.1	LOW QUALITY:Basic-leucine zipper (bZIP) transcription factor family protein (AHRD V3.3 --* AT2G31370.7)
Solyc00g014850.1.1	LOW QUALITY:Transcription factor jumonji (jmj) family protein / zinc finger (C5HC2 type) family protein (AHRD V3.3 --* AT1G08620.4)
Solyc00g014860.1.1	LOW QUALITY:Pectin lyase-like superfamily protein (AHRD V3.3 --* AT3G61490.5)
Solyc00g014960.1.1	LOW QUALITY:F-box and associated interaction domain protein (AHRD V3.3 *** G8A1M6_MEDTR)
Solyc00g014980.1.1	LOW QUALITY:F-box protein interaction domain protein (AHRD V3.3 *** G7IVR2_MEDTR)
Solyc00g014990.2.1	LOW QUALITY:cyclic nucleotide-gated channel 16 (AHRD V3.3 --* AT3G48010.1)
Solyc00g014995.1.1	LOW QUALITY:UPF0496 plant-like protein (AHRD V3.3 *** G8A1M2_MEDTR)
Solyc00g015000.1.1	LOW QUALITY:DNA (Cytosine-5-)-methyltransferase (AHRD V3.3 *-* A0A0K9NUB4_ZOSMR)
Solyc00g015600.1.1	LOW QUALITY:Ethylene receptor 3 (AHRD V3.3 --* ETR3_ORYSJ)
Solyc00g015720.1.1	LOW QUALITY:transferring glycosyl group transferase (DUF604) (AHRD V3.3 *** AT5G41460.1)
Solyc00g015730.2.1	LOW QUALITY:Zinc finger family protein (AHRD V3.3 *-* D7LKF9_ARALL)
Solyc00g015733.1.1	Aldo/keto reductase family protein (AHRD V3.3 *** D7LKP7_ARALL)
Solyc00g015735.1.1	Bifunctional dihydrofolate reductase-thymidylate synthase (AHRD V3.3 --* DRTS_SOYBN)
Solyc00g015737.1.1	serine/threonine-protein kinase NEK5 (AHRD V3.3 --* AT3G44200.2)
Solyc00g016470.1.1	LOW QUALITY:Transmembrane protein, putative (AHRD V3.3 *-* G7IIE5_MEDTR)
Solyc00g016480.1.1	LOW QUALITY:Zinc finger MYM-type protein 1 (AHRD V3.3 *-* A0A0B2QVQ7_GLYSO)
Solyc00g016490.1.1	LOW QUALITY:F-box protein interaction domain protein (AHRD V3.3 *-* G7IVQ0_MEDTR)
Solyc00g016590.2.1	LOW QUALITY:alpha/beta-Hydrolases superfamily protein (AHRD V3.3 --* AT3G61680.3)
Solyc00g016790.1.1	LOW QUALITY:xylose isomerase family protein (AHRD V3.3 --* AT5G57655.2)
Solyc00g016900.1.1	LOW QUALITY:Peptidase family C54 protein (AHRD V3.3 --* AT3G59950.5)
Solyc00g016910.1.1	LOW QUALITY:DNA damage-inducible protein 1 (AHRD V3.3 --* F4JC86_ARATH)
Solyc00g016915.1.1	ABC transporter C family member 5 (AHRD V3.3 --* AB5C_ARATH)
Solyc00g017210.2.1	Actin (AHRD V3.3 *** ACT_GOSHI)
Solyc00g017220.2.1	Phantastica-like MYB protein (AHRD V3.3 *** Q84NB7_ESCCA)
Solyc00g017230.1.1	Expansin (AHRD V3.3 *** A4GWU6_LITCN)
Solyc00g017235.1.1	Maturase K (AHRD V3.3 --* MATK_PICEN)
Solyc00g017540.2.1	Signal recognition particle subunit SRP72 (AHRD V3.3 *-* K4D938_SOLLC)
Solyc00g017550.2.1	Signal recognition particle subunit SRP72 (AHRD V3.3 *-* K4D938_SOLLC)
Solyc00g017760.1.1	LOW QUALITY:Chalcone synthase B (AHRD V3.3 --* CHSB_IPOTR)
Solyc00g017860.1.1	LOW QUALITY:FAD/NAD(P)-binding oxidoreductase family protein (AHRD V3.3 *-* AT5G39940.1)
Solyc00g017870.1.1	LOW QUALITY:translocon at the outer envelope membrane of chloroplasts 159 (AHRD V3.3 --* AT4G02510.4)
Solyc00g017880.1.1	LOW QUALITY:DNA mismatch repair protein (AHRD V3.3 *-* Q6DQL7_PETHY)
Solyc00g017890.1.1	LOW QUALITY:Bestrophin/UPF0187 (AHRD V3.3 *** Q014B6_OSTTA)
Solyc00g017900.1.1	LOW QUALITY:TRNA/rRNA methyltransferase family protein (AHRD V3.3 *-* A0A061EEZ7_THECC)
Solyc00g017910.1.1	LOW QUALITY:NAD kinase (AHRD V3.3 *-* F2Z9R4_NICBE)
Solyc00g017920.1.1	LOW QUALITY:Fructose-bisphosphate aldolase, class II (AHRD V3.3 *** C1EA20_MICCC)
Solyc00g017930.1.1	LOW QUALITY:Acetyl-coenzyme A carboxylase carboxyl transferase subunit beta, chloroplastic (AHRD V3.3 *-* A0A097KLR9_9CHLO)
Solyc00g017933.1.1	Concanavalin A-like lectin protein kinase family protein (AHRD V3.3 --* AT3G45430.3)
Solyc00g017937.1.1	cytochrome P450, family 705, subfamily A, polypeptide 23 (AHRD V3.3 --* AT3G20140.1)
Solyc00g018760.1.1	LOW QUALITY:Eukaryotic translation initiation factor 4B1 (AHRD V3.3 --* IF4B1_WHEAT)
Solyc00g018770.1.1	LOW QUALITY:F-box and associated interaction domain protein (AHRD V3.3 *** G7IVQ3_MEDTR)
Solyc00g018970.1.1	LOW QUALITY:CYCLIN B2-4 (AHRD V3.3 --* AT1G76310.4)
Solyc00g019610.1.1	LOW QUALITY:cellulose synthase A2 (AHRD V3.3 --* AT4G39350.1)
Solyc00g019620.2.1	LOW QUALITY:Carboxyl-terminal-processing protease (AHRD V3.3 --* A0A0B2PB29_GLYSO)
Solyc00g019630.2.1	LOW QUALITY:F-box/RNI-like superfamily protein (AHRD V3.3 --* AT1G13570.3)
Solyc00g019730.2.1	Cytochrome c oxidase subunit 3 (AHRD V3.3 *** COX3_HELAN)
Solyc00g019740.1.1	ATPase subunit 8 (AHRD V3.3 *** A0A0K1ZF72_SOLCA)
Solyc00g019750.1.1	LOW QUALITY:transmembrane protein, putative (DUF247) (AHRD V3.3 --* AT2G28580.6)
Solyc00g019950.1.1	NADH dehydrogenase subunit 9 (AHRD V3.3 *** ATMG00070.1)
Solyc00g019970.2.1	LOW QUALITY:protein kinase family protein (AHRD V3.3 --* AT4G12020.9)
Solyc00g019980.2.1	LOW QUALITY:FAM91 carboxy-terminus protein (AHRD V3.3 --* AT1G35220.5)
Solyc00g019990.1.1	LOW QUALITY:Leucine-rich repeat receptor-like protein kinase family protein (AHRD V3.3 --* AT2G33170.2)
Solyc00g020000.1.1	LOW QUALITY:Mitogen-activated protein kinase (AHRD V3.3 --* A0A0E0HQW2_ORYNI)
Solyc00g020010.1.1	LOW QUALITY:Kinesin-like calmodulin-binding protein (AHRD V3.3 --* A0A199VU23_ANACO)
Solyc00g020020.2.1	LOW QUALITY:DEAD-box ATP-dependent RNA helicase 49 (AHRD V3.3 --* RH49_ARATH)
Solyc00g020030.1.1	LOW QUALITY:TBP-associated factor 2 (AHRD V3.3 --* AT1G73960.3)
Solyc00g020040.1.1	Cytochrome c biogenesis B (AHRD V3.3 *** A0A0C5ARM5_HYONI)
Solyc00g020440.1.1	LOW QUALITY:NAC 014 (AHRD V3.3 --* AT1G33060.1)
Solyc00g020540.2.1	Aminotransferase-like protein (AHRD V3.3 *-* Q6EQM2_ORYSJ)
Solyc00g020545.1.1	Ferric reductase oxidase (AHRD V3.3 *-* V9HYU8_MANES)
Solyc00g020960.1.1	LOW QUALITY:like SEX4 1 (AHRD V3.3 --* AT3G01510.3)
Solyc00g020970.1.1	LOW QUALITY:RING/U-box superfamily protein (AHRD V3.3 *-* AT5G45290.2)
Solyc00g020980.1.1	LOW QUALITY:Sec14p-like phosphatidylinositol transfer family protein (AHRD V3.3 --* AT1G55840.2)
Solyc00g020990.2.1	LOW QUALITY:ADP-ribosylation factor (AHRD V3.3 *-* A0A0A7MAM0_9SPER)
Solyc00g021490.2.1	LOW QUALITY:Delta toxin fusion protein (AHRD V3.3 --* B2RFI1_MAIZE)
Solyc00g021500.2.1	LOW QUALITY:Terpene cyclase/mutase family member (AHRD V3.3 --* D7SRW0_VITVI)
Solyc00g021510.2.1	LOW QUALITY:Sodium/hydrogen exchanger, putative, expressed (AHRD V3.3 *-* D8L9T1_WHEAT)
Solyc00g021520.1.1	LOW QUALITY:GTP-binding protein, HflX (AHRD V3.3 *** AT5G57960.1)
Solyc00g021530.2.1	LOW QUALITY:manganese-dependent ADP-ribose/CDP-alcohol diphosphatase-like protein (AHRD V3.3 --* AT4G24730.2)
Solyc00g021630.1.1	NADH-ubiquinone oxidoreductase chain 6 (AHRD V3.3 *** A0A075VXD0_CAPAN)
Solyc00g021640.3.1	Ribosomal protein S4 (AHRD V3.3 *** A0A142I0Z6_NICSY)
Solyc00g021650.1.1	LOW QUALITY:Tetratricopeptide repeat (TPR)-like superfamily protein (AHRD V3.3 --* AT5G09950.3)
Solyc00g021655.1.1	glycine-tRNA ligase (AHRD V3.3 --* AT3G48110.1)
Solyc00g022070.1.1	beta glucosidase 8 (AHRD V3.3 --* AT3G62750.4)
Solyc00g022080.1.1	30S ribosomal protein S4, chloroplastic (AHRD V3.3 --* RR4_EQUHY)
Solyc00g022090.2.1	Formyltetrahydrofolate deformylase 1, mitochondrial (AHRD V3.3 --* PURU1_ARATH)
Solyc00g022100.1.1	Ribosomal protein L10 (AHRD V3.3 *** E0D3E6_SOLLC)
Solyc00g022103.1.1	Transducin family protein / WD-40 repeat family protein (AHRD V3.3 --* AT5G43930.4)
Solyc00g022107.1.1	Ribosomal protein L2 (AHRD V3.3 *** A0A142I0Z9_NICSY)
Solyc00g022920.2.1	LOW QUALITY:Phosphoribosylaminoimidazole carboxylase like protein (AHRD V3.3 *-* Q84TI2_ARATH)
Solyc00g023020.2.1	LOW QUALITY:Phosphoribosylaminoimidazole carboxylase like protein (AHRD V3.3 *-* Q84TI2_ARATH)
Solyc00g023040.2.1	Fatty acid hydroxylase superfamily (AHRD V3.3 *** AT2G37700.3)
Solyc00g023250.2.1	NAD(P)-binding Rossmann-fold superfamily protein (AHRD V3.3 *** AT2G37540.1)
Solyc00g023260.1.1	ADP-ribosylation factor GTPase-activating protein AGD7 (AHRD V3.3 *** AGD7_ARATH)
Solyc00g023270.2.1	LOW QUALITY:Origin recognition complex subunit 2 (AHRD V3.3 *-* F4IQY6_ARATH)
Solyc00g023470.1.1	Pectinesterase (AHRD V3.3 *** M1DCA6_SOLTU)
Solyc00g023475.1.1	Retrovirus-related Pol polyprotein from transposon TNT 1-94 (AHRD V3.3 *-* A0A151RDV9_CAJCA)
Solyc00g023570.1.1	GDSL-like Lipase/Acylhydrolase superfamily protein (AHRD V3.3 --* AT1G75920.2)
Solyc00g023580.1.1	Thioredoxin superfamily protein (AHRD V3.3 --* AT1G07700.4)
Solyc00g023590.2.1	LOW QUALITY:Pectin lyase-like superfamily protein (AHRD V3.3 --* AT1G78400.1)
Solyc00g023600.2.1	LOW QUALITY:SERINE CARBOXYPEPTIDASE-LIKE 49 (AHRD V3.3 --* AT3G10410.1)
Solyc00g023700.2.1	Transcription elongation factor SPT5 (AHRD V3.3 --* M4C8W3_BRARP)
Solyc00g023710.1.1	LOW QUALITY:Maturase K (AHRD V3.3 --* MATK_OPUQU)
Solyc00g024010.1.1	LOW QUALITY:ATP binding protein (AHRD V3.3 --* AT3G24430.1)
Solyc00g024020.1.1	LOW QUALITY:Hydroxymethylglutaryl-CoA lyase (AHRD V3.3 *** A0A061RBW9_9CHLO)
Solyc00g024030.1.1	LOW QUALITY:2-oxoglutarate (2OG) and Fe(II)-dependent oxygenase superfamily protein (AHRD V3.3 --* AT1G52790.1)
Solyc00g024040.1.1	LOW QUALITY:P-loop containing nucleoside triphosphate hydrolases superfamily protein (AHRD V3.3 --* AT1G04730.1)
Solyc00g024050.1.1	LOW QUALITY:Oxidoreductase, putative (AHRD V3.3 *-* B9RUK8_RICCO)
Solyc00g024150.3.1	Transcriptional coactivator/pterin dehydratase (AHRD V3.3 *** AT5G51110.1)
Solyc00g024160.2.1	LOW QUALITY:SBP (S-ribonuclease binding protein) family protein (AHRD V3.3 *** AT4G17680.1)
Solyc00g024370.1.1	LOW QUALITY:P-loop containing nucleoside triphosphate hydrolases superfamily protein (AHRD V3.3 --* AT1G33960.1)
Solyc00g024670.1.1	Core-2/I-branching beta-1,6-N-acetylglucosaminyltransferase family protein (AHRD V3.3 *** AT2G37585.1)
Solyc00g024690.2.1	Dof zinc finger protein (AHRD V3.3 *-* W9S882_9ROSA)
Solyc00g024695.1.1	Retrotransposon protein, putative, Ty3-gypsy subclass (AHRD V3.3 *-* Q2RB45_ORYSJ)
Solyc00g025290.1.1	Alpha-1,4 glucan phosphorylase L-2 isozyme (AHRD V3.3 *-* W9S278_9ROSA)
Solyc00g025300.1.1	LOW QUALITY:transmembrane protein (AHRD V3.3 *-* AT2G07674.2)
Solyc00g025400.2.1	LOW QUALITY:basic helix-loop-helix (bHLH) DNA-binding superfamily protein (AHRD V3.3 --* AT2G42280.3)
Solyc00g025500.2.1	LOW QUALITY:Pyruvate dehydrogenase, putative (AHRD V3.3 *-* B9TCQ9_RICCO)
Solyc00g025510.1.1	LOW QUALITY:D-3-phosphoglycerate dehydrogenase (AHRD V3.3 --* A0A059Q0F4_9POAL)
Solyc00g025520.1.1	LOW QUALITY:U-box domain-containing protein 39 (AHRD V3.3 --* PUB39_ARATH)
Solyc00g025530.1.1	LOW QUALITY:Class II aldolase/adducin family protein (AHRD V3.3 *** K8F961_9CHLO)
Solyc00g025540.2.1	LOW QUALITY:HTH-type transcriptional regulator trpI, putative (AHRD V3.3 *** B9TFN5_RICCO)
Solyc00g025650.2.1	LOW QUALITY:Retrovirus-related Pol polyprotein from transposon TNT 1-94 (AHRD V3.3 *-* A0A151UET3_CAJCA)
Solyc00g025660.1.1	LOW QUALITY:Isoflavone 4'-O-methyltransferase (AHRD V3.3 --* I4OMT_GLYEC)
Solyc00g026160.3.1	Ferric reductase oxidase (AHRD V3.3 *** V9HYU8_MANES)
Solyc00g026165.1.1	exocyst complex component sec3A (AHRD V3.3 --* AT1G47550.2)
Solyc00g026860.1.1	LOW QUALITY:Delta 1-pyrroline-5-carboxylate synthetase (AHRD V3.3 *-* E1APE9_TOBAC)
Solyc00g026870.1.1	50S ribosomal protein L27 (AHRD V3.3 *-* K7W1Y2_MAIZE)
Solyc00g026875.1.1	LOW QUALITY:50S ribosomal protein L21, chloroplastic (AHRD V3.3 *** RK21_CHAGL)
Solyc00g026890.1.1	LOW QUALITY:nitrilase 3 (AHRD V3.3 --* AT3G44320.1)
Solyc00g026900.1.1	LOW QUALITY:zinc finger (C3HC4-type RING finger) family protein (AHRD V3.3 --* AT1G18660.4)
Solyc00g026903.1.1	LOW QUALITY:Reverse transcriptase/HNH endonuclease (AHRD V3.3 *** Q6EI10_9CHLO)
Solyc00g026905.1.1	Ulp1 protease family, C-terminal catalytic domain containing protein (AHRD V3.3 *-* Q60D46_SOLDE)
Solyc00g026907.1.1	Ulp1 protease family, C-terminal catalytic domain containing protein (AHRD V3.3 *-* Q60D46_SOLDE)
Solyc00g027640.1.1	LOW QUALITY:glucose-induced degradation-like protein (AHRD V3.3 *** AT2G37680.2)
Solyc00g027650.1.1	LOW QUALITY:far-red elongated hypocotyl 1 (AHRD V3.3 *** AT2G37678.1)
Solyc00g027660.2.1	LOW QUALITY:Transducin/WD40 repeat-like superfamily protein (AHRD V3.3 *-* AT2G37670.2)
Solyc00g027670.2.1	LOW QUALITY:WD-40 repeat family protein (AHRD V3.3 *-* D7LKF0_ARALL)
Solyc00g027770.3.1	Pectinesterase (AHRD V3.3 *** A0A0V0I597_SOLCH)
Solyc00g027970.1.1	LOW QUALITY:alpha/beta-Hydrolases superfamily protein (AHRD V3.3 *** AT1G32190.1)
Solyc00g027980.1.1	LOW QUALITY:alpha/beta-Hydrolases superfamily protein (AHRD V3.3 *** AT1G32190.1)
Solyc00g027990.1.1	LOW QUALITY:cellulose synthase-like D6 (AHRD V3.3 *-* AT1G32180.2)
Solyc00g028090.2.1	LOW QUALITY:F-box/RNI-like/FBD-like domains-containing protein (AHRD V3.3 --* AT5G38590.3)
Solyc00g028100.1.1	LOW QUALITY:Transducin family protein / WD-40 repeat family protein (AHRD V3.3 --* AT3G26480.2)
Solyc00g028110.2.1	LOW QUALITY:Type VI secretion system Vgr family protein (AHRD V3.3 *-* A0A072TEL1_MEDTR),Pfam:PF05954
Solyc00g028120.1.1	LOW QUALITY:Sterile alpha motif (SAM) domain-containing protein (AHRD V3.3 --* AT3G11890.5)
Solyc00g028420.1.1	LOW QUALITY:Uracil-DNA glycosylase (AHRD V3.3 --* D8TEC9_SELML)
Solyc00g028520.2.1	LOW QUALITY:Furostanol glycoside 26-O-beta-glucosidase (AHRD V3.3 --* F26G_CHESP)
Solyc00g028530.2.1	LOW QUALITY:recA DNA recombination family protein (AHRD V3.3 --* AT2G19490.1)
Solyc00g028540.2.1	LOW QUALITY:4-coumarate--CoA ligase (AHRD V3.3 *** 4CL_PINTA)
Solyc00g028550.2.1	LOW QUALITY:transcription factor jumonji (jmjC) domain-containing protein (AHRD V3.3 --* AT1G63490.4)
Solyc00g028560.1.1	LOW QUALITY:Protein bugT, putative (AHRD V3.3 *** B9TJE0_RICCO)
Solyc00g028760.1.1	LOW QUALITY:Leucine-rich repeat (LRR) family protein (AHRD V3.3 --* AT4G29240.2)
Solyc00g028960.1.1	Glutaredoxin family protein (AHRD V3.3 *** D7LTB3_ARALL)
Solyc00g029060.1.1	LOW QUALITY:Pectin lyase-like superfamily protein (AHRD V3.3 --* AT4G20050.7)
Solyc00g029070.2.1	LOW QUALITY:multidrug resistance-associated protein 6 (AHRD V3.3 --* AT3G21250.6)
Solyc00g029080.1.1	LOW QUALITY:DNA replication helicase (AHRD V3.3 *** AT1G08840.2)
Solyc00g029090.1.1	LOW QUALITY:Adenylyl-sulfate kinase 3 (AHRD V3.3 --* APK3_ARATH)
Solyc00g029190.3.1	S-adenosyl-L-methionine-dependent methyltransferases superfamily protein, putative (AHRD V3.3 *** A0A061E9R4_THECC)
Solyc00g029290.1.1	LOW QUALITY:High mobility group protein (AHRD V3.3 *-* A8HXE1_CHLRE)
Solyc00g029300.2.1	LOW QUALITY:vacuolar sorting-associated protein (DUF946) (AHRD V3.3 *-* AT3G01880.1)
Solyc00g029500.1.1	1,2-dihydroxy-3-keto-5-methylthiopentene dioxygenase 1 (AHRD V3.3 --* MTND1_ORYSI)
Solyc00g030000.1.1	LOW QUALITY:Cellulose synthase (AHRD V3.3 *** A0A118J5T2_CYNCS)
Solyc00g030100.1.1	LOW QUALITY:Mitogen activated protein kinase kinase kinase-like protein (AHRD V3.3 --* AT2G42640.4)
Solyc00g030105.1.1	LOW QUALITY:Outer membrane porin protein 32, putative (AHRD V3.3 *** B9T9V6_RICCO)
Solyc00g030110.2.1	LOW QUALITY:Integrase-type DNA-binding superfamily protein (AHRD V3.3 --* AT4G18450.1)
Solyc00g030210.2.1	LOW QUALITY:Peptidoglycan synthase ftsI homolog (AHRD V3.3 *** FTSI_MESVI)
Solyc00g030215.1.1	Two-component response regulator ARR17 (AHRD V3.3 --* ARR17_ARATH)
Solyc00g030510.3.1	Pectin lyase-like superfamily protein (AHRD V3.3 *** AT3G07820.1)
Solyc00g030520.3.1	Endoplasmic reticulum vesicle transporter protein (AHRD V3.3 *-* AT3G22290.2)
Solyc00g030820.1.1	LOW QUALITY:Maturase K (AHRD V3.3 --* U5YV62_9POAL)
Solyc00g031020.2.1	LOW QUALITY:Translation elongation factor EF1A/initiation factor IF2gamma family protein (AHRD V3.3 --* AT5G10630.4)
Solyc00g031030.1.1	LOW QUALITY:2-oxoglutarate (2OG) and Fe(II)-dependent oxygenase superfamily protein (AHRD V3.3 *** AT3G46490.1)
Solyc00g031040.1.1	LOW QUALITY:Adenosine deaminase (AHRD V3.3 *** I0YU69_COCSC)
Solyc00g031050.1.1	LOW QUALITY:Major facilitator superfamily protein (AHRD V3.3 *** A5YMH6_MAIZE)
Solyc00g031060.2.1	LOW QUALITY:Glucose-6-phosphate isomerase 1, chloroplastic (AHRD V3.3 --* A0A199W8U0_ANACO)
Solyc00g031360.2.1	LOW QUALITY:methylenetetrahydrofolate reductase 1 (AHRD V3.3 --* AT3G59970.3)
Solyc00g031370.2.1	LOW QUALITY:HTH-type transcriptional regulator trpI, putative (AHRD V3.3 *** B9TFN5_RICCO)
Solyc00g031380.2.1	LOW QUALITY:ATP synthase subunit beta, chloroplastic (AHRD V3.3 --* ATPB_PEA)
Solyc00g031383.1.1	LOW QUALITY:Protein bugT, putative (AHRD V3.3 *** B9TJE0_RICCO)
Solyc00g031387.1.1	LOW QUALITY:HAT helix, U3 small nucleolar RNA-associated protein 6 (AHRD V3.3 --* A0A061GH63_THECC)
Solyc00g031390.1.1	LOW QUALITY:Retrovirus-related Pol polyprotein from transposon 17.6 (AHRD V3.3 --* A0A151UGJ7_CAJCA)
Solyc00g031490.1.1	LOW QUALITY:MEI2-like protein 5 (AHRD V3.3 --* AT1G29400.3)
Solyc00g031500.1.1	LOW QUALITY:plant intracellular ras group-related LRR 4 (AHRD V3.3 --* AT4G35470.1)
Solyc00g031700.2.1	NAD(P)-linked oxidoreductase superfamily protein (AHRD V3.3 *** AT1G60710.1)
Solyc00g031710.2.1	LOW QUALITY:serine carboxypeptidase-like 31 (AHRD V3.3 --* AT1G11080.2)
Solyc00g031720.2.1	LOW QUALITY:Kinesin-like protein KIN-5C (AHRD V3.3 --* KN5C_ARATH)
Solyc00g031730.1.1	LOW QUALITY:Copper-transporting atpase p-type, putative (AHRD V3.3 *** B9TAV9_RICCO)
Solyc00g032030.2.1	LOW QUALITY:E3 ubiquitin-protein ligase (AHRD V3.3 *-* K4BFX6_SOLLC)
Solyc00g032035.1.1	UBQ, helicase-c and DEAD-like helicase domain-containing protein (AHRD V3.3 --* AT5G08110.3)
Solyc00g032940.1.1	Ubiquitin-like-specific protease ESD4 (AHRD V3.3 --* ESD4_ARATH)
Solyc00g032943.1.1	glutamate receptor 3.6 (AHRD V3.3 --* AT3G51480.4)
Solyc00g032945.1.1	Retrovirus-related Pol polyprotein from transposon TNT 1-94 (AHRD V3.3 *-* A0A151TCY2_CAJCA)
Solyc00g032947.1.1	Salicylic acid carboxyl methyltransferase (AHRD V3.3 *-* A0A125QZJ1_9ROSI)
Solyc00g033860.2.1	LOW QUALITY:pfkB-like carbohydrate kinase family protein (AHRD V3.3 --* AT5G43910.3)
Solyc00g033870.2.1	LOW QUALITY:Mannose-binding lectin superfamily protein (AHRD V3.3 --* AT1G52000.2)
Solyc00g033880.1.1	LOW QUALITY:Sulfotransferase (AHRD V3.3 --* A0A178UG65_ARATH)
Solyc00g033885.1.1	LOW QUALITY:alpha/beta-Hydrolases superfamily protein (AHRD V3.3 *** AT2G39400.1)
Solyc00g033890.1.1	LOW QUALITY:vacuolar sorting receptor 4 (AHRD V3.3 --* AT2G14720.2)
Solyc00g033990.2.1	LOW QUALITY:Acyl-CoA N-acyltransferases (NAT) superfamily protein (AHRD V3.3 --* AT2G23060.1)
Solyc00g034000.2.1	LOW QUALITY:MFS general substrate transporter (AHRD V3.3 *** I0YU29_COCSC)
Solyc00g034010.2.1	LOW QUALITY:ATP synthase subunit a, chloroplastic (AHRD V3.3 --* ATPI_CICAR)
Solyc00g034810.2.1	Calcineurin B-like protein (AHRD V3.3 *** V5R720_9ROSA)
Solyc00g035010.1.1	LOW QUALITY:30S ribosomal protein S4, chloroplastic (AHRD V3.3 --* RR4_OSTTA)
Solyc00g035020.1.1	LOW QUALITY:Leucine-rich repeat protein kinase family protein (AHRD V3.3 --* AT1G14390.1)
Solyc00g036320.2.1	ARID/BRIGHT DNA-binding domain-containing protein (AHRD V3.3 *-* AT1G76510.4)
Solyc00g036520.1.1	LOW QUALITY:RNA-binding (RRM/RBD/RNP motifs) family protein (AHRD V3.3 --* AT3G10845.1)
Solyc00g036530.1.1	LOW QUALITY:P-loop containing nucleoside triphosphate hydrolases superfamily protein (AHRD V3.3 --* AT2G28290.6)
Solyc00g036740.1.1	LOW QUALITY:Cytochrome b559 subunit alpha (AHRD V3.3 --* PSBE_CHLVU)
Solyc00g036750.1.1	LOW QUALITY:1-phosphatidylinositol-4-phosphate 5-kinase 3 (AHRD V3.3 --* AT2G26420.3)
Solyc00g036760.2.1	LOW QUALITY:SITE-1 protease (AHRD V3.3 --* AT5G19660.3)
Solyc00g036960.1.1	LOW QUALITY:high mobility group A (AHRD V3.3 --* AT1G14900.1)
Solyc00g036962.1.1	kinase with adenine nucleotide alpha hydrolases-like domain-containing protein (AHRD V3.3 --* AT1G16760.2)
Solyc00g036964.1.1	Alpha crystallin/Hsp20 domain-containing protein (AHRD V3.3 --* A0A124SDU1_CYNCS)
Solyc00g036966.1.1	Retrovirus-related Pol polyprotein from transposon TNT 1-94 (AHRD V3.3 *-* A0A151UDQ7_CAJCA)
Solyc00g036968.1.1	PLATZ transcription factor family protein (AHRD V3.3 *** A0A061EE86_THECC)
Solyc00g039990.2.1	LOW QUALITY:CCA tRNA nucleotidyltransferase (AHRD V3.3 *-* W9SEV9_9ROSA)
Solyc00g040290.2.1	HXXXD-type acyl-transferase family protein (AHRD V3.3 *** AT1G32910.1)
Solyc00g040390.2.1	HXXXD-type acyl-transferase family protein (AHRD V3.3 *** AT1G32910.1)
Solyc00g040490.1.1	LOW QUALITY:Serine/Threonine-kinase (AHRD V3.3 --* AT1G64340.2)
Solyc00g041090.2.1	LOW QUALITY:Vacuolar-processing enzyme (AHRD V3.3 *-* VPE_SOYBN)
Solyc00g041190.1.1	Acyl carrier protein (AHRD V3.3 *** A0A0B2Q441_GLYSO)
Solyc00g041200.2.1	LOW QUALITY:MATE efflux family protein (AHRD V3.3 --* AT1G15160.1)
Solyc00g041210.2.1	LOW QUALITY:Disease resistance protein (TIR-NBS-LRR class) family (AHRD V3.3 --* AT1G63750.3)
Solyc00g041215.1.1	LOW QUALITY:non-intrinsic ABC protein 9 (AHRD V3.3 --* AT5G02270.1)
Solyc00g041220.2.1	LOW QUALITY:P-loop containing nucleoside triphosphate hydrolases superfamily protein (AHRD V3.3 --* AT1G73860.2)
Solyc00g042120.2.1	LOW QUALITY:alpha/beta-Hydrolases superfamily protein (AHRD V3.3 --* AT4G34310.9)
Solyc00g042130.2.1	ATP synthase subunit alpha (AHRD V3.3 *** A0A076E9A2_CHLSO)
Solyc00g042140.1.1	ATP synthase subunit beta, chloroplastic (AHRD V3.3 *-* ATPB_ACUOB)
Solyc00g042143.1.1	Retrovirus-related Pol polyprotein from transposon TNT 1-94 (AHRD V3.3 *-* A0A151THK7_CAJCA)
Solyc00g042147.1.1	Retrovirus-related Pol polyprotein from transposon TNT 1-94 (AHRD V3.3 *-* A0A151THK7_CAJCA)
Solyc00g042840.1.1	LOW QUALITY:F-box family protein (AHRD V3.3 *** B9H429_POPTR)
Solyc00g042850.2.1	GDSL esterase/lipase family (AHRD V3.3 *-* A0A151SCS9_CAJCA)
Solyc00g042852.1.1	Retrovirus-related Pol polyprotein from transposon TNT 1-94 (AHRD V3.3 *** A0A151QV54_CAJCA)
Solyc00g042854.1.1	Cytochrome P450 family protein (AHRD V3.3 *** B9HFW5_POPTR)
Solyc00g042856.1.1	Retrovirus-related Pol polyprotein from transposon TNT 1-94 (AHRD V3.3 *-* A0A151TSH5_CAJCA)
Solyc00g042858.1.1	Glycosyltransferase (AHRD V3.3 *-* B6EWX4_LYCBA)
Solyc00g044350.3.1	EPIDERMAL PATTERNING FACTOR-like protein (AHRD V3.3 *** AT5G10310.2),Pfam:PF17181
Solyc00g044550.1.1	LOW QUALITY:Ankyrin repeat family protein / BTB/POZ domain-containing protein (AHRD V3.3 --* AT4G26120.1)
Solyc00g044555.1.1	Unknown protein (AHRD V3.3 )
Solyc00g044750.2.1	RNA-binding family protein (AHRD V3.3 *-* B9GTK9_POPTR)
Solyc00g044755.1.1	Serine/threonine protein phosphatase 7 long form isogeny (AHRD V3.3 *** A0A151RHE4_CAJCA)
Solyc00g047180.1.1	LOW QUALITY:sucrose synthase 3 (AHRD V3.3 --* AT4G02280.1)
Solyc00g047190.1.1	LOW QUALITY:Light-independent protochlorophyllide reductase subunit B (AHRD V3.3 --* A0A0G2UFA3_SELUN)
Solyc00g047200.1.1	LOW QUALITY:cytochrome b (AHRD V3.3 *-* AT2G07727.1)
Solyc00g047700.3.1	Nuclear RNA binding protein-like (AHRD V3.3 *** Q38M48_SOLTU)
Solyc00g048510.3.1	Phloem protein 2 (AHRD V3.3 *** D0R6I7_MALDO)
Solyc00g048515.1.1	TBP-ASSOCIATED FACTOR 6B (AHRD V3.3 --* AT1G54360.4)
Solyc00g049210.1.1	Cytochrome c biogenesis FN (AHRD V3.3 *** A0A0C5ART5_HYONI)
Solyc00g049220.1.1	LOW QUALITY:amino acid permease 7 (AHRD V3.3 --* AT5G23810.5)
Solyc00g049520.2.1	LOW QUALITY:NAC domain protein 13 (AHRD V3.3 --* AT1G32870.2)
Solyc00g049920.2.1	NAD(P)-binding Rossmann-fold superfamily protein (AHRD V3.3 *** AT1G24360.1),Pfam:PF13561
Solyc00g050020.2.1	LOW QUALITY:DIS3-like exonuclease 2 (AHRD V3.3 --* M0ZK05_SOLTU)
Solyc00g050030.2.1	LOW QUALITY:Shikimate dehydrogenase, 3-dehydroquinate dehydratase (AHRD V3.3 *-* A0A0K9PLS3_ZOSMR)
Solyc00g050130.1.1	Glycosyltransferase (AHRD V3.3 *** K4C6W0_SOLLC)
Solyc00g050430.3.1	bHLH transcription factor 073
Solyc00g052430.3.1	Cytochrome c biogenesis FC (AHRD V3.3 *** A0A0C5B7H6_9SOLA)
Solyc00g052540.1.1	LOW QUALITY:RING/FYVE/PHD zinc finger superfamily protein (AHRD V3.3 --* AT3G02890.4)
Solyc00g052545.1.1	Dynein light chain (AHRD V3.3 --* Q4W5W8_VICFA)
Solyc00g052940.3.1	WAT1-related protein (AHRD V3.3 *** A0A068UX44_COFCA)
Solyc00g053440.3.1	Bax inhibitor (AHRD V3.3 *** A0A0K1ETI6_TECGR)
Solyc00g053740.2.1	ARID/BRIGHT DNA-binding domain-containing protein (AHRD V3.3 *-* AT1G76510.4)
Solyc00g055940.1.1	LOW QUALITY:PEP1 receptor 1 (AHRD V3.3 --* AT1G73080.1)
Solyc00g055950.1.1	LOW QUALITY:Pseudo-response regulator (AHRD V3.3 *-* H7CGQ8_9POAL)
Solyc00g055960.1.1	LOW QUALITY:Ethylene receptor (AHRD V3.3 *-* A0A088SFQ6_DIACA)
Solyc00g055970.1.1	LOW QUALITY:oxophytodienoate-reductase 3 (AHRD V3.3 --* AT2G06050.3)
Solyc00g055980.2.1	LOW QUALITY:Strawberry notch protein 1 (AHRD V3.3 --* A0A061SP16_9CHLO)
Solyc00g055985.1.1	LOW QUALITY:CBS domain protein (DUF21) (AHRD V3.3 *-* AT4G33700.1)
Solyc00g056180.1.1	LOW QUALITY:beta glucosidase 9 (AHRD V3.3 --* AT4G27820.3)
Solyc00g056680.1.1	Alpha/beta-Hydrolases superfamily protein (AHRD V3.3 *** A0A061GB30_THECC)
Solyc00g057280.1.1	LOW QUALITY:B3 domain-containing protein (AHRD V3.3 *-* W9S5V1_9ROSA)
Solyc00g057880.3.1	DELLA protein SLR1 (AHRD V3.3 --* SLR1_ORYSI)
Solyc00g057885.1.1	Transposon Ty3-I Gag-Pol polyprotein (AHRD V3.3 *-* A0A151UBJ4_CAJCA)
Solyc00g058480.2.1	Paired amphipathic helix protein Sin3 (AHRD V3.3 *-* A0A151TFV5_CAJCA)
Solyc00g058900.2.1	GDSL esterase/lipase (AHRD V3.3 *** A0A0B2SPC5_GLYSO)
Solyc00g059100.3.1	Transducin/WD40 repeat protein (AHRD V3.3 *-* G7KD13_MEDTR)
Solyc00g059500.2.1	aminoalcoholphosphotransferase (AHRD V3.3 *-* AT3G25585.4)
Solyc00g059503.1.1	Retrovirus-related Pol polyprotein from transposon TNT 1-94 (AHRD V3.3 *-* A0A151RM95_CAJCA)
Solyc00g059505.1.1	Glycosyltransferase (AHRD V3.3 *-* K4AWL3_SOLLC)
Solyc00g059507.1.1	Retrovirus-related Pol polyprotein from transposon TNT 1-94 (AHRD V3.3 *-* A0A151TCY2_CAJCA)
Solyc00g060700.2.1	LOW QUALITY:kinase superfamily with octicosapeptide/Phox/Bem1p domain-containing protein (AHRD V3.3 --* AT3G46920.2)
Solyc00g060710.1.1	LOW QUALITY:S-adenosylmethionine decarboxylase proenzyme (AHRD V3.3 --* A0A059D881_EUCGR)
Solyc00g060810.3.1	Sn-1 protein (AHRD V3.3 *** Q42393_CAPAN)
Solyc00g060815.1.1	Retrovirus-related Pol polyprotein from transposon TNT 1-94 (AHRD V3.3 *** A0A151SX75_CAJCA)
Solyc00g063110.3.1	Non-specific lipid-transfer protein (AHRD V3.3 *** A0A1D1ZJR4_9ARAE)
Solyc00g063510.1.1	LOW QUALITY:transcription factor jumonji (jmjC) domain-containing protein (AHRD V3.3 --* AT1G63490.4)
Solyc00g065510.2.1	LOW QUALITY:S-acyltransferase (AHRD V3.3 --* A0A078HYW8_BRANA)
Solyc00g065610.1.1	LOW QUALITY:P-loop containing nucleoside triphosphate hydrolases superfamily protein (AHRD V3.3 --* AT1G18410.4)
Solyc00g065620.1.1	LOW QUALITY:transcription regulator NOT2/NOT3/NOT5 family protein (AHRD V3.3 --* AT5G18230.4)
Solyc00g065630.2.1	SNW domain-containing 1 (AHRD V3.3 *** A0A0B0PGB0_GOSAR)
Solyc00g065930.1.1	LOW QUALITY:Signal transduction histidine kinase, hybrid-type, ethylene sensor (AHRD V3.3 --* AT3G23150.2)
Solyc00g065940.1.1	LOW QUALITY:Vacuolar iron transporter (VIT) family protein (AHRD V3.3 --* AT3G43660.1)
Solyc00g066140.1.1	LOW QUALITY:UPF0061 protein (AHRD V3.3 *** A0A199W512_ANACO)
Solyc00g066150.2.1	LOW QUALITY:Glycosyltransferase family 51 protein (AHRD V3.3 *-* C1MH80_MICPC)
Solyc00g066155.1.1	Serine/threonine protein phosphatase 7 long form isogeny (AHRD V3.3 *** A0A151R878_CAJCA)
Solyc00g068980.2.1	LOW QUALITY:Superoxide dismutase [Cu-Zn] 1 (AHRD V3.3 --* SODC1_ORYSI)
Solyc00g068985.1.1	Zinc finger protein, putative (AHRD V3.3 --* A0A061G9A1_THECC)
Solyc00g069680.2.1	LOW QUALITY:cycling DOF factor 1 (AHRD V3.3 --* AT5G62430.1)
Solyc00g069880.2.1	LOW QUALITY:SET-domain containing protein lysine methyltransferase family protein (AHRD V3.3 --* AT5G43990.9)
Solyc00g069883.1.1	senescence-associated family protein (AHRD V3.3 --* AT1G66330.2)
Solyc00g069887.1.1	LOW QUALITY:Reverse transcriptase-like protein (AHRD V3.3 *-* Q9LSE9_ARATH)
Solyc00g071180.3.1	multicystatin
Solyc00g071580.1.1	LOW QUALITY:G-type lectin S-receptor-like Serine/Threonine-kinase (AHRD V3.3 --* AT4G03230.8)
Solyc00g071590.1.1	LOW QUALITY:Ypt/Rab-GAP domain of gyp1p superfamily protein (AHRD V3.3 *-* AT3G02460.5)
Solyc00g071600.1.1	LOW QUALITY:vacuolar protein sorting-associated protein 20.2 (AHRD V3.3 --* AT5G09260.1)
Solyc00g072100.3.1	Retrovirus-related Pol polyprotein from transposon TNT 1-94 (AHRD V3.3 *-* A0A151S5P0_CAJCA)
Solyc00g072400.3.1	Peroxidase (AHRD V3.3 *** M1BV77_SOLTU)
Solyc00g072405.1.1	kinase family with ARM repeat domain-containing protein (AHRD V3.3 --* AT5G18700.1)
Solyc00g072800.3.1	B-block binding subunit of TFIIIC (AHRD V3.3 --* AT1G17450.3)
Solyc00g072805.1.1	Retrovirus-related Pol polyprotein from transposon TNT 1-94 (AHRD V3.3 *-* A0A151RDV9_CAJCA)
Solyc00g073900.1.1	LOW QUALITY:DNAJ heat shock N-terminal domain-containing protein (AHRD V3.3 --* AT5G27240.3)
Solyc00g073910.2.1	LOW QUALITY:Superoxide dismutase [Cu-Zn], chloroplastic (AHRD V3.3 --* SODCP_ZANAE)
Solyc00g074210.2.1	Mitochondrial import inner membrane translocase subunit tim16 (AHRD V3.3 *** A0A1D1XM35_9ARAE)
Solyc00g074810.1.1	LOW QUALITY:Protein smf, putative (AHRD V3.3 *** B9TNR1_RICCO)
Solyc00g074820.1.1	LOW QUALITY:Subtilisin-like serine protease (AHRD V3.3 --* G7KEU3_MEDTR)
Solyc00g074830.2.1	LOW QUALITY:ATP-binding-cassette transporter family protein (AHRD V3.3 *-* B9H1C6_POPTR)
Solyc00g075030.3.1	Retrovirus-related Pol polyprotein from transposon TNT 1-94 (AHRD V3.3 *-* A0A151T437_CAJCA)
Solyc00g075035.1.1	Pollen Ole e 1 allergen/extensin (AHRD V3.3 *-* A0A103YFY3_CYNCS)
Solyc00g076250.1.1	LOW QUALITY:E3 ubiquitin-protein ligase SINA-like 10 (AHRD V3.3 *-* A0A151R766_CAJCA)
Solyc00g080750.3.1	Plastid movement impaired protein (AHRD V3.3 *** A0A072VEV4_MEDTR)
Solyc00g082150.3.1	kinesin light chain I2I isoform
Solyc00g084650.2.1	Pentatricopeptide repeat-containing protein (AHRD V3.3 *-* A0A172CPR6_POPTO)
Solyc00g084870.3.1	TCP transcription factor 19 (AHRD V3.3 *** G3BGV9_SOLLC)
Solyc00g085070.3.1	Squalene monooxygenase (AHRD V3.3 *** ERG1_PANGI)
Solyc00g085770.1.1	LOW QUALITY:Potassium channel AKT1 (AHRD V3.3 --* AKT1_ORYSI)
Solyc00g085780.2.1	LOW QUALITY:reticulata-like protein, putative (DUF3411) (AHRD V3.3 --* AT2G37860.2)
Solyc00g088080.1.1	Adenine phosphoribosyltransferase (AHRD V3.3 *** Q9LW89_HORVU)
Solyc00g088090.2.1	LOW QUALITY:Tetratricopeptide repeat (TPR)-like superfamily protein (AHRD V3.3 --* AT5G03560.4)
Solyc00g088190.1.1	LOW QUALITY:Phosphoribosylaminoimidazole carboxylase (AHRD V3.3 *** I0YRQ1_COCSC)
Solyc00g088200.1.1	LOW QUALITY:Disease resistance protein (CC-NBS-LRR class) family (AHRD V3.3 --* AT1G63350.4)
Solyc00g088210.2.1	LOW QUALITY:Phosphate transporter (AHRD V3.3 --* K0J4E5_WHEAT)
Solyc00g090110.1.1	LOW QUALITY:UDP-3-O-[3-hydroxymyristoyl] N-acetylglucosamine deacetylase (AHRD V3.3 *** A0A1D1XLN1_9ARAE)
Solyc00g090115.1.1	Organic cation/carnitine transporter 7-like protein (AHRD V3.3 --* A0A0B0P4G4_GOSAR)
Solyc00g090130.2.1	LOW QUALITY:Protein translocase subunit SecA (AHRD V3.3 *-* D8TNW2_VOLCA)
Solyc00g090430.2.1	LOW QUALITY:DUF789 family protein (AHRD V3.3 *-* G7KKC4_MEDTR)
Solyc00g090640.1.1	LOW QUALITY:Organic cation/carnitine transporter-like protein (AHRD V3.3 --* G7JUE8_MEDTR)
Solyc00g090650.1.1	LOW QUALITY:Phosphate transporter family protein (AHRD V3.3 --* B9H5V9_POPTR)
Solyc00g090660.1.1	LOW QUALITY:Zein-alpha 19A2 (AHRD V3.3 --* ZEA3_MAIZE)
Solyc00g090860.2.1	LOW QUALITY:High affinity nitrate transporter protein (AHRD V3.3 *-* Q84MZ8_TOBAC)
Solyc00g090870.3.1	SNF1-related protein kinase regulatory subunit beta-2 (AHRD V3.3 *** A0A151TNE8_CAJCA)
Solyc00g091170.3.1	P-loop containing nucleoside triphosphate hydrolases superfamily protein (AHRD V3.3 *** A0A061DYZ4_THECC)
Solyc00g092870.1.1	LOW QUALITY:Unknown protein (AHRD V3.3 )
Solyc00g092880.1.1	LOW QUALITY:Adenine nucleotide alpha hydrolases-like superfamily protein (AHRD V3.3 --* AT3G11930.2)
Solyc00g092890.1.1	LOW QUALITY:F-box and associated interaction domains-containing protein (AHRD V3.3 --* AT1G11270.3)
Solyc00g092900.2.1	LOW QUALITY:D-3-phosphoglycerate dehydrogenase (AHRD V3.3 --* AT1G17745.1)
Solyc00g093000.1.1	LOW QUALITY:Basic-leucine zipper (bZIP) transcription factor family protein (AHRD V3.3 --* AT1G58110.2)
Solyc00g093100.2.1	Protein DETOXIFICATION (AHRD V3.3 *-* A0A178WDK2_ARATH)
Solyc00g094010.2.1	LOW QUALITY:(+)-neomenthol dehydrogenase (AHRD V3.3 --* A0A151UCN5_CAJCA)
Solyc00g094020.2.1	LOW QUALITY:V-type proton ATPase catalytic subunit A (AHRD V3.3 --* VATA_ARATH)
Solyc00g094520.1.1	LOW QUALITY:NADH-ubiquinone oxidoreductase chain 6 (AHRD V3.3 *-* A0A151UEX6_CAJCA)
Solyc00g094530.1.1	LOW QUALITY:NADH-ubiquinone oxidoreductase chain 1 (AHRD V3.3 *-* NU1M_PETHY)
Solyc00g094540.1.1	Bestrophin-like protein (AHRD V3.3 --* AT3G61320.3)
Solyc00g094550.1.1	LOW QUALITY:U-box domain-containing protein 14 (AHRD V3.3 --* PUB14_ARATH)
Solyc00g095450.1.1	LOW QUALITY:ankyrin repeat family protein (AHRD V3.3 *** AT5G12320.1)
Solyc00g095460.1.1	LOW QUALITY:Isoflavone reductase, putative (AHRD V3.3 -** B9RH60_RICCO)
Solyc00g095465.1.1	1-aminocyclopropane-1-carboxylate synthase (AHRD V3.3 *-* Q96580_SOLLC)
Solyc00g095860.1.1	1-aminocyclopropane-1-carboxylate synthase (AHRD V3.3 *** Q96579_SOLLC)
Solyc00g096060.2.1	LOW QUALITY:Apyrase (AHRD V3.3 *-* APY_SOLTU)
Solyc00g096460.2.1	translation initiation factor (AHRD V3.3 *-* AT1G44780.2)
Solyc00g096465.1.1	LOW QUALITY:Retrovirus-related Pol polyprotein from transposon TNT 1-94 (AHRD V3.3 --* A0A0B2QKP1_GLYSO)
Solyc00g097260.1.1	LOW QUALITY:RING/U-box superfamily protein (AHRD V3.3 --* AT4G39140.5)
Solyc00g097960.2.1	Heavy metal transport/detoxification superfamily protein (AHRD V3.3 --* AT4G27590.1)
Solyc00g098560.3.1	GDSL esterase/lipase (AHRD V3.3 *** A0A199UQJ3_ANACO)
Solyc00g099160.1.1	LOW QUALITY:At3g14060 (AHRD V3.3 -** Q9LVJ2_ARATH)
Solyc00g099460.2.1	LOW QUALITY:Zinc finger (C3HC4-type RING finger) family protein (AHRD V3.3 --* AT3G54780.3)
Solyc00g099470.1.1	LOW QUALITY:O-Glycosyl hydrolases family 17 protein (AHRD V3.3 --* AT1G11820.1)
Solyc00g099570.2.1	LOW QUALITY:Protein farnesyltransferase/geranylgeranyltransferase type-1 subunit alpha (AHRD V3.3 --* FNTA_SOLLC)
Solyc00g099580.2.1	Homeobox-leucine zipper family protein (AHRD V3.3 *-* B9GU68_POPTR)
Solyc00g099880.2.1	LOW QUALITY:ABC2 homolog 11 (AHRD V3.3 --* AT5G61730.2)
Solyc00g100880.3.1	LURP-one-like protein (AHRD V3.3 *** AT1G53875.1)
Solyc00g100885.1.1	Retrovirus-related Pol polyprotein from transposon 297 (AHRD V3.3 *-* A0A151UCY0_CAJCA)
Solyc00g101700.1.1	LOW QUALITY:Protein kinase (AHRD V3.3 *-* A0A0K9PWT3_ZOSMR)
Solyc00g102000.2.1	LOW QUALITY:Unknown protein (AHRD V3.3 )
Solyc00g102400.3.1	NBS-LRR resistance protein-like protein
Solyc00g104200.2.1	LOW QUALITY:P450 reductase 2 (AHRD V3.3 --* AT4G30210.2)
Solyc00g104210.1.1	LOW QUALITY:Late embryogenesis abundant 3 (LEA3) family protein (AHRD V3.3 --* AT1G02820.1)
Solyc00g104310.2.1	LOW QUALITY:Plant invertase/pectin methylesterase inhibitor superfamily protein (AHRD V3.3 --* AT3G62180.1)
Solyc00g104320.1.1	LOW QUALITY:Concanavalin A-like lectin protein kinase family protein (AHRD V3.3 --* AT2G43700.1)
Solyc00g104330.2.1	LOW QUALITY:pumilio 6 (AHRD V3.3 --* AT4G25880.5)
Solyc00g104333.1.1	ARID/BRIGHT DNA-binding domain-containing protein (AHRD V3.3 --* A0A0K9NHT4_ZOSMR)
Solyc00g104337.1.1	LOW QUALITY:Phenylalanyl-tRNA synthetase alpha chain, putative, expressed (AHRD V3.3 --* Q338I7_ORYSJ)
Solyc00g104630.2.1	LOW QUALITY:Xylulose kinase (AHRD V3.3 *** A0A087SM47_AUXPR)
Solyc00g104730.2.1	LOW QUALITY:Pectin lyase superfamily protein (AHRD V3.3 *-* A0A072TMF2_MEDTR)
Solyc00g104740.2.1	LOW QUALITY:myb-like HTH transcriptional regulator family protein (AHRD V3.3 --* AT3G13040.3)
Solyc00g104940.1.1	BAX inhibitor 1 (AHRD V3.3 *-* AT5G47120.1)
Solyc00g104945.1.1	Retrovirus-related Pol polyprotein from transposon TNT 1-94 (AHRD V3.3 *-* A0A151RAD3_CAJCA)
Solyc00g106650.2.1	basic-leucine zipper (bZIP) transcription factor family protein (AHRD V3.3 *-* AT4G06598.2)
Solyc00g107050.1.1	Nuclear transcription factor Y subunit C-4 (AHRD V3.3 *-* NFYC4_ARATH)
Solyc00g107055.1.1	Major facilitator superfamily protein (AHRD V3.3 --* AT2G20780.2)
Solyc00g108550.1.1	LOW QUALITY:Homeodomain-like superfamily protein, putative isoform 1 (AHRD V3.3 *-* A0A061G387_THECC)
Solyc00g108555.1.1	Chaperone protein DNAj, putative (AHRD V3.3 *** B9SSK0_RICCO)
Solyc00g109450.1.1	LOW QUALITY:NAD(P)H-quinone oxidoreductase subunit I, chloroplastic (AHRD V3.3 --* NDHI_AETGR)
Solyc00g109850.2.1	LOW QUALITY:Unknown protein (AHRD V3.3 )
Solyc00g109860.2.1	Amidohydrolase family (AHRD V3.3 --* AT3G55850.6)
Solyc00g110060.1.1	LOW QUALITY:Alpha-galactosidase (AHRD V3.3 --* AGAL_CYATE)
Solyc00g110070.2.1	LOW QUALITY:beta-hexosaminidase 2 (AHRD V3.3 --* AT1G05590.3)
Solyc00g110370.1.1	LOW QUALITY:ZF-HD homeobox protein (AHRD V3.3 --* A0A0B2PG51_GLYSO)
Solyc00g110375.1.1	LOW QUALITY:Transposon Ty3-I Gag-Pol polyprotein (AHRD V3.3 --* W9RE01_9ROSA)
Solyc00g110870.3.1	Leucine-rich repeat receptor-like protein kinase (AHRD V3.3 *** C0LGR2_ARATH)
Solyc00g111170.2.1	LOW QUALITY:Signal recognition particle subunit SRP72 (AHRD V3.3 *-* K4D938_SOLLC)
Solyc00g111175.1.1	Retrovirus-related Pol polyprotein from transposon 17.6 (AHRD V3.3 *-* A0A151SYU5_CAJCA)
Solyc00g111370.2.1	LOW QUALITY:Unknown protein (AHRD V3.3 )
Solyc00g111770.1.1	LOW QUALITY:Magnesium-chelatase subunit ChlH, chloroplastic (AHRD V3.3 --* CHLH_ORYSI)
Solyc00g111780.2.1	LOW QUALITY:Cysteine proteinases superfamily protein (AHRD V3.3 --* AT3G57810.4)
Solyc00g112190.2.1	LOW QUALITY:Longifolia protein (AHRD V3.3 --* A0A072UUU5_MEDTR)
Solyc00g112490.2.1	LOW QUALITY:Glycine dehydrogenase (decarboxylating), mitochondrial (AHRD V3.3 --* GCSP_SOLTU)
Solyc00g112500.2.1	LOW QUALITY:phosphatidylinositol phosphate kinase 10 (AHRD V3.3 --* AT4G01190.3)
Solyc00g112505.1.1	LOW QUALITY:SEC-C motif protein (AHRD V3.3 --* AT3G04950.1)
Solyc00g112600.1.1	LOW QUALITY:Major facilitator superfamily protein (AHRD V3.3 *-* AT5G61520.1)
Solyc00g112700.2.1	LOW QUALITY:vacuolar protein sorting-associated protein, putative (DUF1162) (AHRD V3.3 --* AT5G24740.6)
Solyc00g112710.1.1	LOW QUALITY:serine carboxypeptidase-like 16 (AHRD V3.3 --* AT3G12220.3)
Solyc00g112810.2.1	LOW QUALITY:Pyrophosphate-energized vacuolar membrane proton pump (AHRD V3.3 *-* AVP_VIGRR)
Solyc00g112820.1.1	LOW QUALITY:NAC domain-containing protein (AHRD V3.3 --* I6XSF7_9CARY)
Solyc00g112930.3.1	Alpha-n-acetylglucosaminidase, putative (AHRD V3.3 *-* B9R8Y6_RICCO)
Solyc00g113730.1.1	LOW QUALITY:mitogen-activated protein kinase 12 (AHRD V3.3 --* AT2G46070.3)
Solyc00g113740.1.1	LOW QUALITY:C2 calcium/lipid-binding plant phosphoribosyltransferase family protein (AHRD V3.3 --* AT4G00700.2)
Solyc00g113750.2.1	LOW QUALITY:Homeodomain-like superfamily protein (AHRD V3.3 --* AT4G39160.3)
Solyc00g114550.1.1	UV-B-induced protein, chloroplastic (AHRD V3.3 *** A0A199W567_ANACO)
Solyc00g117450.2.1	Lateral root primordium protein-related, putative (AHRD V3.3 *-* A0A061DFV6_THECC)
Solyc00g117650.1.1	LOW QUALITY:TBC1 domain family member 9 (AHRD V3.3 *-* A0A151R564_CAJCA)
Solyc00g117653.1.1	Glucose-6-phosphate isomerase, cytosolic 1 (AHRD V3.3 --* G6PI1_CLARO)
Solyc00g117655.1.1	NADH-ubiquinone oxidoreductase chain 1 (AHRD V3.3 *-* NU1M_PETHY)
Solyc00g117657.1.1	glutamate receptor 3.6 (AHRD V3.3 --* AT3G51480.4)
Solyc00g120120.1.1	LOW QUALITY:DNA-directed RNA polymerase subunit beta (AHRD V3.3 --* RPOB_WHEAT)
Solyc00g120820.1.1	LOW QUALITY:PQ-loop repeat family protein / transmembrane family protein (AHRD V3.3 --* AT2G41050.5)
Solyc00g120830.1.1	LOW QUALITY:Xylose isomerase domain-containing protein (AHRD V3.3 *** I0Z1M9_COCSC)
Solyc00g120930.2.1	Calcium-binding EF-hand family protein (AHRD V3.3 *** AT1G32250.1)
Solyc00g121230.2.1	LOW QUALITY:SIN3-like 4 (AHRD V3.3 --* AT1G70060.2)
Solyc00g121235.1.1	LOW QUALITY:serine/threonine protein phosphatase 2A (AHRD V3.3 --* AT1G69960.1)
Solyc00g122530.1.1	LOW QUALITY:Vacuolar cation/proton exchanger 1a, putative (AHRD V3.3 --* A0A0A8YSL9_ARUDO)
Solyc00g123030.1.1	LOW QUALITY:phosphate transporter 4-1 (AHRD V3.3 --* AT2G29650.4)
Solyc00g123040.2.1	LOW QUALITY:GDSL-like Lipase/Acylhydrolase superfamily protein (AHRD V3.3 --* AT3G62280.2)
Solyc00g123240.1.1	Cellulose synthase (AHRD V3.3 --* A0A0B2R2Z8_GLYSO)
Solyc00g124840.2.1	LOW QUALITY:XH/XS domain-containing protein (AHRD V3.3 --* AT5G59390.5)
Solyc00g124850.1.1	LOW QUALITY:basic helix-loop-helix (bHLH) DNA-binding superfamily protein (AHRD V3.3 --* AT3G23210.2)
Solyc00g124860.2.1	LOW QUALITY:ATP-citrate lyase A-1 (AHRD V3.3 --* AT1G10670.4)
Solyc00g125260.2.1	LOW QUALITY:alpha/beta-Hydrolases superfamily protein (AHRD V3.3 *-* AT5G38520.2)
Solyc00g125270.2.1	LOW QUALITY:Class I glutamine amidotransferase-like superfamily protein (AHRD V3.3 --* AT3G02720.1)
Solyc00g125275.1.1	Ulp1 protease family, C-terminal catalytic domain containing protein (AHRD V3.3 *-* Q60D46_SOLDE)
Solyc00g125990.2.1	NADH dehydrogenase subunit 2 (AHRD V3.3 *-* A0A1C9I9Q6_9ROSI)
Solyc00g126000.1.1	NADH-ubiquinone oxidoreductase chain 2 (AHRD V3.3 *-* NU2M_BETVU)
Solyc00g126010.1.1	LOW protein: NADH-ubiquinone oxidoreductase chain-like protein (AHRD V3.3 *-* ATMG01330.1)
Solyc00g126420.2.1	LOW QUALITY:pentatricopeptide (PPR) domain protein 40 (AHRD V3.3 --* AT3G16890.2)
Solyc00g126430.1.1	LOW QUALITY:Xanthosine phosphorylase, putative (AHRD V3.3 *** B9TC98_RICCO)
Solyc00g126440.2.1	LOW QUALITY:Protein prenylyltransferase superfamily protein (AHRD V3.3 --* AT5G28220.1)
Solyc00g127540.2.1	LOW QUALITY:Unknown protein (AHRD V3.3 )
Solyc00g127545.1.1	plasma membrane intrinsic protein 2-4 (AHRD V3.3 --* AT5G60660.1)
Solyc00g127550.1.1	Ribonucleoside-diphosphate reductase (AHRD V3.3 *-* S8DVR8_9LAMI)
Solyc00g127560.2.1	Ribonucleoside-diphosphate reductase (AHRD V3.3 *** A0A0K9R3S5_SPIOL)
Solyc00g127660.3.1	cytochrome P450, family 71, subfamily B, polypeptide 20 (AHRD V3.3 --* AT3G26180.1)
Solyc00g127670.2.1	membrane protein (AHRD V3.3 *** AT1G26180.1)
Solyc00g127870.3.1	Phosphatidylinositol N-acetylglucosaminyltransferase subunit P (AHRD V3.3 *** A0A0B2SS56_GLYSO)
Solyc00g128870.3.1	NUDIX hydrolase (AHRD V3.3 *** A0A118K334_CYNCS)
Solyc00g128875.1.1	LOW QUALITY:sodium hydrogen exchanger 4 (AHRD V3.3 --* AT3G06370.1)
Solyc00g129670.2.1	LOW QUALITY:phosphoglucomutase, putative / glucose phosphomutase (AHRD V3.3 --* AT1G70820.2)
Solyc00g129680.2.1	LOW QUALITY:BnaC06g11600D protein (AHRD V3.3 --* A0A078F0T4_BRANA)
Solyc00g129685.1.1	LOW QUALITY:basic region/leucine zipper motif 27 (AHRD V3.3 --* AT2G17770.2)
Solyc00g129880.2.1	LOW QUALITY:Calcium-binding EF hand family protein (AHRD V3.3 --* AT1G21630.4)
Solyc00g129980.1.1	LOW QUALITY:Chalcone synthase (AHRD V3.3 --* CHSY_PUEML)
Solyc00g130180.2.1	LOW QUALITY:Photosystem I assembly protein Ycf3 (AHRD V3.3 --* YCF3_CUSGR)
Solyc00g130190.1.1	LOW QUALITY:nicotinate phosphoribosyltransferase 2 (AHRD V3.3 --* AT2G23420.2)
Solyc00g130290.1.1	LOW QUALITY:G-type lectin S-receptor-like serine/threonine-protein kinase LECRK4 (AHRD V3.3 --* LERK4_ORYSI)
Solyc00g130690.1.1	LOW QUALITY:Very-long-chain (3R)-3-hydroxyacyl-CoA dehydratase (AHRD V3.3 --* A0A0B0NJ37_GOSAR)
Solyc00g130700.2.1	LOW QUALITY:phospholipase D alpha 1 (AHRD V3.3 --* AT3G15730.1)
Solyc00g130800.2.1	LOW QUALITY:Metacaspase-2 (AHRD V3.3 --* A0A1D1YS62_9ARAE),Pfam:PF00656
Solyc00g130810.1.1	LOW QUALITY:Structural maintenance of chromosomes (SMC) family protein (AHRD V3.3 --* AT2G27170.4)
Solyc00g131610.2.1	Dirigent protein (AHRD V3.3 *** M1DVK6_SOLTU)
Solyc00g133110.2.1	Transposon protein, putative, Mutator sub-class (AHRD V3.3 *-* Q7XE42_ORYSJ)
Solyc00g133710.2.1	LOW QUALITY:calmodulin-binding transcription activator (AHRD V3.3 --* AT3G16940.3)
Solyc00g133720.2.1	Lon protease homolog, mitochondrial (AHRD V3.3 --* LONM_ORYSI)
Solyc00g134620.2.1	LOW QUALITY:HXXXD-type acyl-transferase family protein, putative (AHRD V3.3 *-* A0A061G9X2_THECC)
Solyc00g134820.1.1	LOW QUALITY:ZIP metal ion transporter family (AHRD V3.3 --* AT3G08650.1)
Solyc00g134830.1.1	LOW QUALITY:Dephospho-CoA kinase, putative (AHRD V3.3 *-* B9TDH0_RICCO)
Solyc00g134840.1.1	LOW QUALITY:Delta 1-pyrroline-5-carboxylate synthase (AHRD V3.3 --* W8TLX0_CALPC)
Solyc00g135040.2.1	LOW QUALITY:alpha-1,3-mannosyl-glycoprotein beta-1,2-N-acetylglucosaminyltransferase (AHRD V3.3 --* AT4G38240.2)
Solyc00g135050.2.1	LOW QUALITY:HTH-type transcriptional regulator ptxR, putative (AHRD V3.3 *** B9TER2_RICCO)
Solyc00g135060.1.1	LOW QUALITY:Quinone-oxidoreductase-like protein (AHRD V3.3 *** A0A072U099_MEDTR)
Solyc00g135260.2.1	LOW QUALITY:HXXXD-type acyl-transferase family protein (AHRD V3.3 *** AT1G32910.1)
Solyc00g136260.1.1	RING/U-box superfamily protein (AHRD V3.3 *** A0A061FKT7_THECC)
Solyc00g136560.3.1	Alkyl transferase (AHRD V3.3 *** K7X479_SOLLC)
Solyc00g136565.1.1	2-oxoglutarate-dependent dioxygenase-related family protein (AHRD V3.3 *** B9GL08_POPTR)
Solyc00g139760.2.1	LOW QUALITY:phospholipid:diacylglycerol acyltransferase (AHRD V3.3 --* AT5G13640.1)
Solyc00g140060.3.1	Tripeptidyl-peptidase 2 (AHRD V3.3 *-* W9SA17_9ROSA)
Solyc00g141360.1.1	LOW QUALITY:Disease resistance protein (AHRD V3.3 *-* Q9SBC3_SOLLC)
Solyc00g141560.2.1	Replication protein A 70 kDa DNA-binding subunit (AHRD V3.3 --* A0A151SPC9_CAJCA)
Solyc00g141565.1.1	Retrovirus-related Pol polyprotein from transposon 297 (AHRD V3.3 *-* A0A151UCY0_CAJCA)
Solyc00g142170.3.1	Mitovirus RNA-dependent RNA polymerase (AHRD V3.3 *** ATMG01110.1)
Solyc00g143770.2.1	ABC transporter family protein (AHRD V3.3 --* AT1G54350.1)
Solyc00g143773.1.1	Unknown protein (AHRD V3.3 )
Solyc00g143777.1.1	serine/threonine-protein phosphatase 7 long form-like protein (AHRD V3.3 *-* AT1G48120.1)
Solyc00g145170.2.1	Proteinase inhibitor II (AHRD V3.3 *** Q3S493_SOLTU)
Solyc00g147570.3.1	villin 2 (AHRD V3.3 *-* AT2G41740.2)
Solyc00g147573.1.1	Retrovirus-related Pol polyprotein from transposon TNT 1-94 (AHRD V3.3 *-* A0A151S9Q4_CAJCA)
Solyc00g147577.1.1	Phosphate transporter PHO1-like protein (AHRD V3.3 *-* A0A0B0PBG6_GOSAR)
Solyc00g153680.1.1	Protein kinase (AHRD V3.3 *-* Q9FDV6_FAGSY)
Solyc00g153980.1.1	LOW QUALITY:jacalin-related lectin 22 (AHRD V3.3 --* AT2G39310.4)
Solyc00g154480.2.1	Terpene synthase (AHRD V3.3 *** G5CV48_SOLLC)
Solyc00g154980.1.1	Ethylene insensitive 3 family protein (AHRD V3.3 *** AT5G10120.1),Pfam:PF04873
Solyc00g156980.3.1	Glucose-methanol-choline (GMC) oxidoreductase family protein (AHRD V3.3 *-* AT1G72970.2)
Solyc00g157080.2.1	F-box and associated interaction domains-containing protein (AHRD V3.3 --* AT5G38810.2)
Solyc00g157083.1.1	Protein kinase family protein (AHRD V3.3 *-* F4KI00_ARATH)
Solyc00g157087.1.1	Proteinase inhibitor II (AHRD V3.3 *-* B3F0C1_TOBAC)
Solyc00g160780.2.1	LOW QUALITY:BnaA03g08910D protein (AHRD V3.3 --* A0A078DNF4_BRANA)
Solyc00g160785.1.1	PLAC8 family protein (AHRD V3.3 --* AT2G17780.9)
Solyc00g164580.1.1	LOW QUALITY:phospholipase-like protein (PEARLI 4) family protein (AHRD V3.3 --* AT2G20950.9)
Solyc00g164680.2.1	ABC transporter G family member (AHRD V3.3 *-* A0A0K9NWI5_ZOSMR)
Solyc00g164685.1.1	Retrovirus-related Pol polyprotein from transposon TNT 1-94 (AHRD V3.3 *-* A0A151TG49_CAJCA)
Solyc00g165190.1.1	LOW QUALITY:Pre-mRNA-processing-splicing factor (AHRD V3.3 --* AT1G80070.1)
Solyc00g165195.1.1	UDP-glucose pyrophosphorylase 2 (AHRD V3.3 --* AT5G17310.6)
Solyc00g167290.1.1	LOW QUALITY:Single-stranded-DNA-specific exonuclease recJ, putative (AHRD V3.3 *** B9TGS8_RICCO)
Solyc00g167300.2.1	LOW QUALITY:Auxin-responsive GH3 family protein (AHRD V3.3 *** AT4G37390.1)
Solyc00g167800.1.1	LOW QUALITY:NADPH-dependent codeinone reductase 1-1 (AHRD V3.3 --* COR11_PAPSO)
Solyc00g167805.1.1	Unknown protein (AHRD V3.3 )
Solyc00g170200.1.1	LOW QUALITY:Sigma factor sigB regulation protein rsbQ (AHRD V3.3 *** A0A0B2Q4V2_GLYSO)
Solyc00g170210.3.1	SGNH hydrolase-type esterase superfamily protein (AHRD V3.3 --* AT5G37690.2)
Solyc00g170510.2.1	Pectinesterase (AHRD V3.3 *** K4BAQ1_SOLLC)
Solyc00g170515.1.1	Retrovirus-related Pol polyprotein from transposon TNT 1-94 (AHRD V3.3 *-* A0A151TAX5_CAJCA)
Solyc00g171710.2.1	F-box family protein (AHRD V3.3 *** B9GK04_POPTR)
Solyc00g171810.3.1	ATP synthase subunit a (AHRD V3.3 *** A0A075VV97_CAPAN)
Solyc00g172410.2.1	Nucleic acid-binding, OB-fold (AHRD V3.3 *** A0A103XXH6_CYNCS)
Solyc00g173430.2.1	LOW QUALITY:Poly(RC)-binding protein, putative (AHRD V3.3 *-* B9SPR0_RICCO)
Solyc00g174340.2.1	Pathogenesis-related protein 1 (AHRD V3.3 *** Q75QH2_CAPCH)
Solyc00g174345.1.1	Soluble starch synthase 1, chloroplastic/amyloplastic (AHRD V3.3 --* SSY1_ORYSJ)
Solyc00g178340.2.1	SlBCAT5
Solyc00g179240.2.1	MADS-box transcription factor (AHRD V3.3 *-* Q1EMR8_PLAMJ)
Solyc00g180440.2.1	50S ribosomal protein L20, chloroplastic (AHRD V3.3 *** A0A0A1IRS6_9LAMI)
Solyc00g180840.2.1	Transposon Ty3-I Gag-Pol polyprotein (AHRD V3.3 *-* A0A151SX41_CAJCA)
Solyc00g181240.1.1	LOW QUALITY:Polygalacturonase inhibitor 1 (AHRD V3.3 --* PGIP1_ARATH)
Solyc00g181250.2.1	LOW QUALITY:P-loop containing nucleoside triphosphate hydrolases superfamily protein (AHRD V3.3 --* AT4G09940.2)
Solyc00g183050.2.1	Vacuolar sorting-associated protein 27 (AHRD V3.3 *-* A0A0B0NUH7_GOSAR)
Solyc00g183055.1.1	LOW QUALITY:Unknown protein (AHRD V3.3 )
Solyc00g183550.2.1	LOW QUALITY:Heat shock protein DnaJ with tetratricopeptide repeat-containing protein (AHRD V3.3 --* AT2G41520.2)
Solyc00g183555.1.1	LOW QUALITY:DNA-directed RNA polymerase subunit beta'' (AHRD V3.3 --* RPOC2_ORYNI)
Solyc00g184350.3.1	nuclear pore complex protein-like protein (AHRD V3.3 *-* AT5G05680.1)
Solyc00g184353.1.1	Unknown protein (AHRD V3.3 )
Solyc00g184357.1.1	histone-lysine N-methyltransferase SUVR5 (AHRD V3.3 --* AT2G23740.6)
Solyc00g185750.1.1	Dual specificity protein phosphatase, putative (AHRD V3.3 *** B9S842_RICCO)
Solyc00g185850.1.1	LOW QUALITY:Histone-lysine N-methyltransferase, H3 lysine-9 specific SUVH6 (AHRD V3.3 *-* A0A0B2S7H0_GLYSO)
Solyc00g187050.3.1	leucine aminopeptidase 2
Solyc00g187055.1.1	Mutator-like transposase (AHRD V3.3 *-* Q9SHX1_ARATH)
Solyc00g188750.1.1	LOW QUALITY:ternary complex factor MIP1 leucine-zipper protein (Protein of unknown function, DUF547) (AHRD V3.3 --* AT2G39690.8)
Solyc00g188850.3.1	Protein O-glucosyltransferase 1 (AHRD V3.3 *** A0A0B2R562_GLYSO)
Solyc00g188853.1.1	Plant neutral invertase family protein (AHRD V3.3 --* AT3G06500.1)
Solyc00g188855.1.1	DNA-directed RNA polymerase subunit beta (AHRD V3.3 --* RPOB_CRUWA)
Solyc00g188857.1.1	Auxin response factor (AHRD V3.3 *-* E0AD21_SOLLC)
Solyc00g198360.1.1	LOW QUALITY:Zinc finger transcription factor 4
Solyc00g201060.1.1	LOW QUALITY:NADH-ubiquinone oxidoreductase chain, putative (AHRD V3.3 *-* B9T8W8_RICCO)
Solyc00g201160.3.1	Serine/threonine-protein kinase (AHRD V3.3 *-* K4BUH3_SOLLC)
Solyc00g201165.1.1	Ulp1 protease family, C-terminal catalytic domain containing protein (AHRD V3.3 *-* Q60D46_SOLDE)
Solyc00g202560.2.1	Beta-1,3 glucanase 3 (AHRD V3.3 *** A0A097I4Z9_MUSPR)
Solyc00g203660.2.1	Ribulose bisphosphate carboxylase large chain (AHRD V3.3 *-* RBL_SOLBU)
Solyc00g207960.1.1	LOW QUALITY:ZF-HD homeobox protein (AHRD V3.3 --* A0A0B2PG51_GLYSO)
Solyc00g209460.2.1	GDSL esterase/lipase (AHRD V3.3 *-* A0A0B2QVH8_GLYSO)
Solyc00g210860.1.1	LOW QUALITY:disease resistance protein (TIR class) (AHRD V3.3 --* AT1G61100.1)
Solyc00g212260.2.1	Auxin-responsive GH3 family protein (AHRD V3.3 *** AT2G46370.4)
Solyc00g212265.1.1	cysteine-rich RLK (RECEPTOR-like protein kinase) 13 (AHRD V3.3 --* AT4G23210.1)
Solyc00g213960.1.1	LOW QUALITY:ATP binding cassette subfamily B4 (AHRD V3.3 --* AT2G47000.6)
Solyc00g215560.2.1	glycosyl hydrolase family 10 protein / carbohydrate-binding domain-containing protein (AHRD V3.3 --* AT1G10050.3)
Solyc00g215565.1.1	Unknown protein (AHRD V3.3 )
Solyc00g217560.1.1	Transcription factor, TCP (AHRD V3.3 *-* A0A103Y4W6_CYNCS)
Solyc00g217960.1.1	LOW QUALITY:RING/U-box superfamily protein (AHRD V3.3 *-* AT1G49200.1)
Solyc00g218560.1.1	LOW QUALITY:T-box transcription factor, putative (DUF863) (AHRD V3.3 --* AT1G69360.1)
Solyc00g222060.1.1	LOW QUALITY:U-box domain-containing protein 28 (AHRD V3.3 --* PUB28_ARATH)
Solyc00g222063.1.1	Tetratricopeptide repeat (TPR)-like superfamily protein (AHRD V3.3 --* AT5G08490.8)
Solyc00g222065.1.1	Retrovirus-related Pol polyprotein from transposon 17.6 (AHRD V3.3 *-* A0A151UCZ5_CAJCA)
Solyc00g222067.1.1	MATH domain/coiled-coil protein (AHRD V3.3 --* AT3G58430.1)
Solyc00g226760.1.1	Sulfotransferase (AHRD V3.3 *** K4D8Q6_SOLLC)
Solyc00g227860.1.1	UDP-glycosyltransferase (AHRD V3.3 *** A0A165XS50_DAUCA)
Solyc00g227960.1.1	Sulfotransferase (AHRD V3.3 *** K4D8Q6_SOLLC)
Solyc00g230060.2.1	LOW QUALITY:Ribonuclease H protein (AHRD V3.3 --* A0A061DZ04_THECC)
Solyc00g230070.1.1	LOW QUALITY:Photosystem II CP43 reaction center protein (AHRD V3.3 *-* PSBC_CUSEX)
Solyc00g230080.1.1	LOW QUALITY:Photosystem II D2 protein (AHRD V3.3 *-* PSBD_PLETE)
Solyc00g230280.1.1	LOW QUALITY:Polyprotein (AHRD V3.3 --* A0A151R5E0_CAJCA)
Solyc00g231680.2.1	(1-4)-beta-mannan endohydrolase
Solyc00g231780.2.1	NAD(P)H-quinone oxidoreductase subunit I, chloroplastic (AHRD V3.3 *-* NDHI_NANDO)
Solyc00g233480.1.1	ABC transporter (AHRD V3.3 *-* H1A8M9_DIOKA)
Solyc00g237680.2.1	Caffeic acid 3-O-methyltransferase (AHRD V3.3 --* COMT1_EUCGL)
Solyc00g240580.2.1	LOW QUALITY:P-loop containing nucleoside triphosphate hydrolases superfamily protein (AHRD V3.3 --* AT5G37030.1)
Solyc00g244280.1.1	LOW QUALITY:PAS domain-containing protein tyrosine kinase family protein (AHRD V3.3 --* AT1G67890.4)
Solyc00g244290.1.1	LOW QUALITY:NADH dehydrogenase subunit 2 (AHRD V3.3 *-* A0A1C9I9Q6_9ROSI)
Solyc00g244300.1.1	LOW QUALITY:2-oxoglutarate (2OG) and Fe(II)-dependent oxygenase superfamily protein (AHRD V3.3 --* AT5G43660.5)
Solyc00g244305.1.1	F-box protein (AHRD V3.3 *-* A0A0P0CKG2_CITMA)
Solyc00g247300.3.1	Cytochrome P450 family protein (AHRD V3.3 *** B9HFW6_POPTR)
Solyc00g247305.1.1	AT hook motif DNA-binding family protein (AHRD V3.3 *-* AT2G33620.4)
Solyc00g249200.2.1	Ulp1 protease family, C-terminal catalytic domain containing protein (AHRD V3.3 *-* Q60D46_SOLDE)
Solyc00g249205.1.1	tRNA-splicing endonuclease subunit (AHRD V3.3 --* AT3G02370.4)
Solyc00g249900.3.1	AP-2 complex subunit alpha-1 (AHRD V3.3 *-* AP2A1_ARATH)
Solyc00g249910.2.1	AP-2 complex subunit alpha (AHRD V3.3 *-* A0A151RV94_CAJCA)
Solyc00g254110.1.1	LOW QUALITY:Resistance-nodulation-cell division superfamily (AHRD V3.3 --* A0A061RF58_9CHLO)
Solyc00g254910.1.1	Auxin-responsive GH3 family protein (AHRD V3.3 *-* AT2G46370.4)
Solyc00g255510.1.1	LOW QUALITY:NAC domain-containing protein (AHRD V3.3 *-* A0A059ZXJ2_BOENI)
Solyc00g256710.2.1	LOW QUALITY:Tetratricopeptide repeat (TPR)-like superfamily protein (AHRD V3.3 --* AT4G10840.2)
Solyc00g257110.3.1	Plasma membrane ATPase (AHRD V3.3 *** M1AUY5_SOLTU)
Solyc00g265110.3.1	RNA-binding Nova-1 (AHRD V3.3 *-* A0A0B0MMT7_GOSAR)
Solyc00g265510.2.1	LOW QUALITY:Protein Ycf2 (AHRD V3.3 --* A0A0C5CHC0_ACTCH)
Solyc00g266110.1.1	LOW QUALITY:Indole-3-acetic acid-amido synthetase GH3.5, putative (AHRD V3.3 *-* B9T6N8_RICCO)
Solyc00g268310.2.1	LOW QUALITY:MFS general substrate transporter (AHRD V3.3 *-* I0YU29_COCSC)
Solyc00g268315.1.1	Retrovirus-related Pol polyprotein from transposon TNT 1-94 (AHRD V3.3 *-* A0A151TIV1_CAJCA)
Solyc00g269810.2.1	F-box family protein (AHRD V3.3 *-* D7LSF9_ARALL)
Solyc00g270510.1.1	Transcription factor (AHRD V3.3 *-* A0A0H5LIB4_COFCA)
Solyc00g272810.1.1	Tyramine N-feruloyltransferase 4/11, putative (AHRD V3.3 *** B9T0B8_RICCO)
Solyc00g273110.2.1	DNA ligase 4 (AHRD V3.3 --* H6URY6_NICBE)
Solyc00g275310.2.1	LOW QUALITY:FBD-like protein (AHRD V3.3 *** A0A103Y975_CYNCS)
Solyc00g277510.2.1	Photosystem II protein D1 (AHRD V3.3 *-* PSBA_SOLNI)
Solyc00g278110.3.1	Fatty acid hydroxylase superfamily protein (AHRD V3.3 *-* A0A072TKE8_MEDTR)
Solyc00g280110.2.1	Plant protein 1589 of unknown function (AHRD V3.3 *** AT3G55240.1)
Solyc00g281110.1.1	LOW QUALITY:inositol polyphosphate kinase 2 alpha (AHRD V3.3 --* AT5G07370.4)
Solyc00g282510.2.1	Phenylalanine ammonia-lyase (AHRD V3.3 *** PAL1_TOBAC)
Solyc00g283010.2.1	ABC transporter family protein (AHRD V3.3 *-* U5FPJ5_POPTR)
Solyc00g283110.1.1	LOW QUALITY:plant glycogenin-like starch initiation protein 1 (AHRD V3.3 --* AT3G18660.3)
Solyc00g284510.1.1	LOW QUALITY:Zinc finger (CCCH-type) family protein (AHRD V3.3 --* D7KI69_ARALL)
Solyc00g286010.1.1	LOW QUALITY:Calcium and calcium/calmodulin-dependent serine/threonine-protein kinase DMI-3 (AHRD V3.3 --* CCAMK_MEDTR)
Solyc00g286020.1.1	LOW QUALITY:calpain-type cysteine protease family (AHRD V3.3 --* AT1G55350.6)
Solyc00g286030.2.1	LOW QUALITY:Phosphoglycerate mutase family protein (AHRD V3.3 --* B6TTB7_MAIZE)
Solyc00g289230.2.1	Serine/threonine-protein kinase (AHRD V3.3 *** M1AFX4_SOLTU)
Solyc00g294230.2.1	Disease resistance protein (TIR-NBS-LRR class) (AHRD V3.3 *-* A0A072U1J4_MEDTR)
Solyc00g294233.1.1	ATP-dependent RNA helicase SUV3, mitochondrial (AHRD V3.3 --* SUV3M_ORYSJ)
Solyc00g294237.1.1	carboxyl-terminal peptidase (DUF239) (AHRD V3.3 *-* AT5G18460.1)
Solyc00g300730.2.1	LOW QUALITY:E3 ubiquitin-protein ligase (AHRD V3.3 *-* H8WVC3_LOTJA)
Solyc00g304030.2.1	LOW QUALITY:Abc transporter, putative (AHRD V3.3 *-* B9TFH8_RICCO)
Solyc00g304035.1.1	Reverse transcriptase (AHRD V3.3 *-* Q8W452_BRANA)
Solyc00g306830.1.1	LOW QUALITY:Long-chain-alcohol oxidase (AHRD V3.3 *-* A0A0K9RVS4_SPIOL)
Solyc00g308530.1.1	LOW QUALITY:Galactan beta-1,4-galactosyltransferase GALS3 (AHRD V3.3 --* GALS3_ARATH)
Solyc00g308535.1.1	LOW QUALITY:Retrovirus-related Pol polyprotein from transposon TNT 1-94 (AHRD V3.3 *-* A0A151QQ91_CAJCA)
Solyc00g308930.1.1	LOW QUALITY:Lysine-specific histone demethylase 1-like protein (AHRD V3.3 *-* A0A0B0PVB3_GOSAR)
Solyc00g309530.1.1	LOW QUALITY:fatty acid desaturase 6 (AHRD V3.3 --* AT4G30950.1)
Solyc00g311230.2.1	LOW QUALITY:LysM-domain containing receptor-like kinase (AHRD V3.3 --* A9DLL9_MEDTR)
Solyc00g313030.1.1	LOW QUALITY:ARM repeat superfamily protein (AHRD V3.3 --* AT1G05960.4)
Solyc00g316530.1.1	LOW QUALITY:Glutaredoxin (AHRD V3.3 --* A0A0K9PD58_ZOSMR)
Solyc00g318130.2.1	paired amphipathic helix Sin3-like protein (AHRD V3.3 *-* AT1G10450.3)
Solyc00g318830.2.1	XH/XS domain-containing family protein (AHRD V3.3 *-* B9HTH7_POPTR)
Solyc00g318835.1.1	LOW QUALITY:Ribonuclease H (AHRD V3.3 --* A2Q624_MEDTR),Pfam:PF13456
Solyc00g320430.1.1	LOW QUALITY:Vascular endothelial growth factor receptor 2 (AHRD V3.3 --* A0A1D1YH50_9ARAE)
Solyc00g322630.1.1	LOW QUALITY:Indole-3-acetic acid-amido synthetase GH3.3 (AHRD V3.3 *-* A0A0B2R4B5_GLYSO)
Solyc00g322635.1.1	MLP-like protein 28 (AHRD V3.3 *** AT1G70830.2)
Solyc01g005000.3.1	Glutamate decarboxylase (AHRD V3.3 *** B1Q3F2_SOLLC)
Solyc01g005010.3.1	XRI1-like protein (AHRD V3.3 *** AT2G01990.2)
Solyc01g005020.3.1	plasmalemma Na+/H+ antiporter
Solyc01g005030.3.1	MAP kinase kinase kinase 1
Solyc01g005060.3.1	Zinc finger family protein (AHRD V3.3 *** B9HJL4_POPTR)
Solyc01g005070.3.1	ENTH/ANTH/VHS superfamily protein (AHRD V3.3 *** AT1G68110.1)
Solyc01g005080.3.1	microtubule-associated protein 65-7 (AHRD V3.3 *** AT1G14690.2)
Solyc01g005090.3.1	Type I inositol-1,4,5-trisphosphate 5-phosphatase CVP2 (AHRD V3.3 *** A0A0B2RAB0_GLYSO)
Solyc01g005100.3.1	2-oxoglutarate (2OG) and Fe(II)-dependent oxygenase superfamily protein (AHRD V3.3 *** AT1G68080.1)
Solyc01g005110.3.1	dolichol-phosphate mannosyltransferase-like protein (AHRD V3.3 *** AT1G48140.1)
Solyc01g005120.3.1	Xyloglucan endotransglucosylase/hydrolase (AHRD V3.3 *** K4AS79_SOLLC)
Solyc01g005130.2.1	Zinc finger protein, putative (AHRD V3.3 *** B9SNH3_RICCO)
Solyc01g005140.3.1	Cytochrome b561, eukaryote (AHRD V3.3 *** A0A124SAW4_CYNCS)
Solyc01g005160.3.1	Avr9/Cf-9 rapidly elicited protein 1
Solyc01g005170.2.1	ENTH/ANTH/VHS superfamily protein (AHRD V3.3 *** G7LBJ2_MEDTR)
Solyc01g005180.1.1	Homeobox-leucine zipper protein HOX9, putative (AHRD V3.3 --* A0A061DUZ5_THECC)
Solyc01g005200.2.1	Zinc finger family protein (AHRD V3.3 *-* U7E1E1_POPTR)
Solyc01g005210.3.1	Trehalose-phosphate synthase 6 (AHRD V3.3 *** W8Q024_CAMSI)
Solyc01g005220.3.1	MACPF domain-containing protein (AHRD V3.3 *** A0A0B2Q4M6_GLYSO)
Solyc01g005230.3.1	S-adenosyl-L-methionine-dependent methyltransferase superfamily protein (AHRD V3.3 *** AT5G37990.1)
Solyc01g005240.3.1	Aspartokinase (AHRD V3.3 *** A0A0V0ILQ3_SOLCH)
Solyc01g005250.3.1	Aspartate-semialdehyde dehydrogenase (AHRD V3.3 *** V5N8M5_PHAVU)
Solyc01g005260.3.1	Sec14p-like phosphatidylinositol transfer family protein (AHRD V3.3 *** AT1G14820.3)
Solyc01g005270.3.1	Sec14p-like phosphatidylinositol transfer family protein (AHRD V3.3 *** AT1G14820.3)
Solyc01g005280.3.1	Sec14p-like phosphatidylinositol transfer family protein (AHRD V3.3 *** AT1G14820.3)
Solyc01g005290.3.1	Sec14p-like phosphatidylinositol transfer family protein (AHRD V3.3 *-* AT1G14820.3)
Solyc01g005295.1.1	Sec14p-like phosphatidylinositol transfer family protein (AHRD V3.3 *-* AT1G14820.3)
Solyc01g005300.3.1	Flavin-binding kelch domain F box protein (AHRD V3.3 *** A0A088AWQ7_SOYBN)
Solyc01g005305.1.1	Eukaryotic aspartyl protease family protein (AHRD V3.3 --* AT4G12920.1)
Solyc01g005310.3.1	Dynamin (AHRD V3.3 *-* E5GB64_CUCME)
Solyc01g005340.3.1	Ankyrin repeat family protein (AHRD V3.3 *** B9HW17_POPTR)
Solyc01g005360.3.1	S-adenosyl-L-methionine-dependent methyltransferase superfamily protein (AHRD V3.3 *** AT5G37990.1)
Solyc01g005370.3.1	EF hand calcium-binding family protein (AHRD V3.3 *** G8A011_MEDTR)
Solyc01g005380.2.1	Unknown protein (AHRD V3.3 )
Solyc01g005385.1.1	Histone-lysine N-methyltransferase setd3 (AHRD V3.3 *** A0A0B0MR23_GOSAR)
Solyc01g005390.3.1	Nudix hydrolase (AHRD V3.3 *** A0A061E9N4_THECC)
Solyc01g005400.3.1	Caleosin-related family protein (AHRD V3.3 *** AT1G70670.1)
Solyc01g005410.3.1	Caleosin-related family protein (AHRD V3.3 *** AT1G70680.1)
Solyc01g005420.2.1	LOW QUALITY:Calcium-dependent lipid-binding (CaLB domain) family protein (AHRD V3.3 --* AT4G15740.1)
Solyc01g005430.3.1	UBX domain-containing protein (AHRD V3.3 *** A0A0K9Q356_ZOSMR)
Solyc01g005440.3.1	Jasmonate ZIM-domain protein 3 (AHRD V3.3 *** B2XVS2_SOLLC)
Solyc01g005460.3.1	Dynein light chain (AHRD V3.3 *** W9T250_9ROSA)
Solyc01g005470.3.1	PLANT CADMIUM RESISTANCE 2 (AHRD V3.3 *** AT1G14870.1)
Solyc01g005480.3.1	UPF0496 protein (AHRD V3.3 *** A0A199VAF6_ANACO)
Solyc01g005490.3.1	IAA-amino acid hydrolase ILR1, putative (AHRD V3.3 *** B9SWZ5_RICCO)
Solyc01g005500.3.1	NAD(P)-binding Rossmann-fold superfamily protein (AHRD V3.3 *** A0A061EUQ7_THECC),Pfam:PF13561
Solyc01g005510.3.1	L-ascorbate oxidase homolog (AHRD V3.3 *** ASOL_TOBAC)
Solyc01g005520.3.1	Tetratricopeptide repeat containing protein (AHRD V3.3 *** M4Q9V8_TRIMO)
Solyc01g005530.3.1	nuclear polyadenylated RNA-binding protein (AHRD V3.3 *** AT3G13480.2)
Solyc01g005540.3.1	Lysine--tRNA ligase (AHRD V3.3 *** K4ASC0_SOLLC)
Solyc01g005550.3.1	carboxyl-terminal peptidase (DUF239) (AHRD V3.3 *** AT2G44210.1)
Solyc01g005560.3.1	Isocitrate dehydrogenase [NADP] (AHRD V3.3 *** IDHC_SOLTU)
Solyc01g005570.3.1	DUF1639 family protein (AHRD V3.3 *** A0A072U1E7_MEDTR)
Solyc01g005575.1.1	DUF1639 family protein (AHRD V3.3 *** A0A072U1E7_MEDTR)
Solyc01g005590.2.1	Arabinogalactan peptide 14 (AHRD V3.3 *** A0A151TQT2_CAJCA)
Solyc01g005600.3.1	5'-adenylylsulfate reductase-like 5 (AHRD V3.3 *** APRL5_ARATH)
Solyc01g005610.3.1	GDSL esterase/lipase (AHRD V3.3 *** W9R6R2_9ROSA)
Solyc01g005620.3.1	oxoglutarate/malate translocator
Solyc01g005630.2.1	Ethylene-responsive transcription factor (AHRD V3.3 *** W9SBA4_9ROSA)
Solyc01g005640.3.1	histidine-tRNA ligase (AHRD V3.3 *** AT3G10250.5)
Solyc01g005650.2.1	RING/U-box superfamily protein (AHRD V3.3 *** AT1G05890.1)
Solyc01g005660.2.1	R2R3MYB transcription factor 5
Solyc01g005665.1.1	MYB transcription factor (AHRD V3.3 --* A0A0A0R621_PAESU)
Solyc01g005670.3.1	BTB/POZ domain-containing protein (AHRD V3.3 *** W9S1B2_9ROSA)
Solyc01g005680.3.1	Cytokinin riboside 5'-monophosphate phosphoribohydrolase (AHRD V3.3 *** K4ASD4_SOLLC)
Solyc01g005690.3.1	Calcium ion binding (AHRD V3.3 *** A0A061GR33_THECC)
Solyc01g005700.3.1	Mutator-like transposase-like protein (AHRD V3.3 *** Q9FI74_ARATH)
Solyc01g005705.1.1	LYR family of Fe/S cluster biogenesis protein (AHRD V3.3 --* AT2G39725.2)
Solyc01g005710.2.1	LOW QUALITY:Leucine-rich repeat receptor-like protein kinase family protein (AHRD V3.3 *-* AT4G08850.2)
Solyc01g005715.1.1	Leucine-rich repeat receptor-like protein kinase family protein (AHRD V3.3 *-* AT4G08850.1)
Solyc01g005730.3.1	Leucine-rich repeat receptor-like protein kinase family protein (AHRD V3.3 *** AT4G08850.1)
Solyc01g005740.3.1	Unknown protein (AHRD V3.3 )
Solyc01g005750.1.1	LOW QUALITY:Lipoxygenase (AHRD V3.3 *-* O49878_SOLLC)
Solyc01g005755.1.1	Leucine-rich repeat receptor-like protein kinase family protein (AHRD V3.3 *-* AT2G33170.2)
Solyc01g005770.3.1	Pentatricopeptide repeat-containing family protein (AHRD V3.3 --* B9NA20_POPTR)
Solyc01g005775.1.1	Leucine-rich repeat receptor-like protein kinase family protein (AHRD V3.3 *-* AT4G08850.2)
Solyc01g005790.1.1	Pentatricopeptide repeat-containing protein, putative (AHRD V3.3 *** B9SFS4_RICCO)
Solyc01g005795.1.1	AIG2-like (avirulence induced gene) family protein (AHRD V3.3 --* AT4G31310.2)
Solyc01g005800.3.1	calmodulin-binding family protein (AHRD V3.3 *** AT3G13600.2)
Solyc01g005810.3.1	MAK16 protein-like protein (AHRD V3.3 *** AT1G23280.1)
Solyc01g005820.3.1	Serine/arginine-rich-splicing factor SCL30A (AHRD V3.3 *-* A0A0M9UMR8_NICAT)
Solyc01g005825.1.1	P-loop nucleoside triphosphate hydrolases superfamily protein with CH (Calponin Homology) domain-containing protein (AHRD V3.3 --* AT3G10310.2)
Solyc01g005830.3.1	Glucan endo-1,3-beta-glucosidase, putative (AHRD V3.3 *-* B9T1E3_RICCO)
Solyc01g005840.3.1	ubiquitin-conjugating enzyme E2 -like protein
Solyc01g005850.2.1	LOW QUALITY:Extensin-like protein Dif54 (AHRD V3.3 *** Q43505_SOLLC)
Solyc01g005860.2.1	LOW QUALITY:WD repeat protein (AHRD V3.3 --* Q84VB4_ORYSJ)
Solyc01g005865.1.1	Leucine-rich repeat receptor-like protein kinase family protein (AHRD V3.3 --* AT4G08850.2)
Solyc01g005880.1.1	LOW QUALITY:Extensin-like protein Dif10 (AHRD V3.3 *** Q43504_SOLLC)
Solyc01g005890.1.1	LOW QUALITY:NAD(P)H-quinone oxidoreductase subunit 2 B, chloroplastic (AHRD V3.3 --* NU2C2_ILLOL)
Solyc01g005895.1.1	Transferase family protein (AHRD V3.3 *** B9H2L2_POPTR)
Solyc01g005910.3.1	Acid phosphatase/vanadium-dependent haloperoxidase-related protein (AHRD V3.3 *** AT3G12685.1)
Solyc01g005930.3.1	Lipase/lipooxygenase, PLAT/LH2 (AHRD V3.3 *** A0A118JU91_CYNCS)
Solyc01g005940.3.1	Phytoene synthase (AHRD V3.3 *** A0A0K1L5A0_MALDO)
Solyc01g005950.3.1	Serine/threonine-protein phosphatase (AHRD V3.3 *** B9GY91_POPTR)
Solyc01g005960.3.1	RNA helicase DEAD1
Solyc01g005970.3.1	F-box/kelch-repeat protein (AHRD V3.3 *** W9S3L7_9ROSA)
Solyc01g005980.3.1	transmembrane protein, putative (Protein of unknown function, DUF538) (AHRD V3.3 *** AT5G19860.1)
Solyc01g005990.3.1	Lipid transfer protein (AHRD V3.3 *** A0A072TPI6_MEDTR)
Solyc01g006000.3.1	GPI mannosyltransferase 2 (AHRD V3.3 *** W9S353_9ROSA)
Solyc01g006010.3.1	RNA-binding KH domain protein (AHRD V3.3 *** G7JA56_MEDTR)
Solyc01g006020.3.1	6,7-dimethyl-8-ribityllumazine synthase (AHRD V3.3 *** AT3G32930.2)
Solyc01g006040.3.1	E3 ubiquitin-protein ligase BRE1-like 2 (AHRD V3.3 *** A0A0B0NKV7_GOSAR)
Solyc01g006050.2.1	LOW QUALITY:Transmembrane protein 45B (AHRD V3.3 *** A0A151U0K4_CAJCA)
Solyc01g006060.3.1	Dirigent protein (AHRD V3.3 *** K4ASH2_SOLLC)
Solyc01g006070.2.1	LOW QUALITY:Transmembrane protein 45B (AHRD V3.3 *** A0A151U0K4_CAJCA)
Solyc01g006080.2.1	plant/protein (DUF789) (AHRD V3.3 *** AT1G03610.1)
Solyc01g006090.3.1	rRNA processing protein EBP2 (AHRD V3.3 *** B9ICW5_POPTR)
Solyc01g006100.3.1	cytosine-5 DNA methyltransferase1L
Solyc01g006110.3.1	PP2A regulatory subunit TAP46 (AHRD V3.3 *** TAP46_ARATH)
Solyc01g006120.3.1	Protein kinase family protein (AHRD V3.3 *** AT3G13670.1)
Solyc01g006130.3.1	Chaperone protein dnaJ (AHRD V3.3 *** B9GLJ5_POPTR)
Solyc01g006140.3.1	CDT1-like protein a, chloroplastic (AHRD V3.3 *** A0A0B0P9Z8_GOSAR)
Solyc01g006150.3.1	Metal tolerance protein (AHRD V3.3 *** D7RJ71_CARPA)
Solyc01g006160.3.1	60S acidic ribosomal protein P1 (AHRD V3.3 *** B9IDH5_POPTR)
Solyc01g006170.3.1	rRNA processing protein EBP2 (AHRD V3.3 *** B9ICW5_POPTR)
Solyc01g006180.3.1	P-loop containing nucleoside triphosphate hydrolases superfamily protein (AHRD V3.3 *** AT4G10620.1)
Solyc01g006190.3.1	E3 ubiquitin-protein ligase (AHRD V3.3 *** K4ASI5_SOLLC)
Solyc01g006195.1.1	histidine kinase 3 (AHRD V3.3 --* AT1G27320.1)
Solyc01g006200.3.1	Reticulon-like protein B14 (AHRD V3.3 --* RTNLN_ARATH)
Solyc01g006210.3.1	Non-structural maintenance of chromosomes element 1 (AHRD V3.3 *** A0A118K055_CYNCS)
Solyc01g006220.2.1	Histone-lysine N-methyltransferase (AHRD V3.3 *** A0A072UKT3_MEDTR)
Solyc01g006230.3.1	Cysteine protease ATG4B, putative (AHRD V3.3 *** B9STA6_RICCO)
Solyc01g006240.3.1	Mannose-binding lectin superfamily protein (AHRD V3.3 *** AT1G05760.2)
Solyc01g006250.2.1	F-box family protein (AHRD V3.3 --* AT1G67390.1)
Solyc01g006260.3.1	Ribonuclease P/MRP protein subunit POP5 (AHRD V3.3 *** A0A068TLU2_COFCA)
Solyc01g006270.2.1	LOW QUALITY:Receptor kinase-like protein Xa21 (AHRD V3.3 --* XA21_ORYSI)
Solyc01g006280.3.1	Formate--tetrahydrofolate ligase (AHRD V3.3 *** FTHS_SPIOL)
Solyc01g006290.3.1	Peroxidase (AHRD V3.3 *** K4ASJ5_SOLLC)
Solyc01g006300.3.1	LECEVI1A
Solyc01g006310.3.1	SlPeroxidase
Solyc01g006320.3.1	Late embryogenesis abundant (LEA) hydroxyproline-rich glycoprotein family (AHRD V3.3 *** AT3G20600.1)
Solyc01g006340.3.1	Dead box ATP-dependent RNA helicase, putative (AHRD V3.3 *** B9RGT5_RICCO)
Solyc01g006350.3.1	Callose synthase-like protein (AHRD V3.3 *-* A0A072VRY1_MEDTR)
Solyc01g006360.3.1	glucan synthase-like 10 (AHRD V3.3 *** AT3G07160.3)
Solyc01g006370.3.1	Callose synthase (AHRD V3.3 *** K7PRK8_MAIZE)
Solyc01g006380.2.1	U-box domain-containing protein (AHRD V3.3 *** B6V8G2_HELAN)
Solyc01g006390.2.1	LOW QUALITY:Extensin-like protein (AHRD V3.3 *** Q9XG52_SOLLC)
Solyc01g006400.3.1	Extensin-like protein (AHRD V3.3 *** O49946_SOLTU)
Solyc01g006410.3.1	LOW QUALITY:Cysteine-rich extensin-like protein (AHRD V3.3 *** Q08198_TOBAC)
Solyc01g006420.3.1	LOW QUALITY:wall associated kinase-like 6 (AHRD V3.3 --* AT1G16110.1)
Solyc01g006430.3.1	Fatty acid desaturase (AHRD V3.3 *** M4QSE6_9ERIC)
Solyc01g006440.2.1	Major facilitator superfamily protein (AHRD V3.3 *** A0A061GSQ4_THECC)
Solyc01g006450.3.1	Enoyl reductase (AHRD V3.3 *** P93062_BRANA)
Solyc01g006460.2.1	Non-structural maintenance of chromosome element 4 (AHRD V3.3 *** A0A1D1XPL1_9ARAE)
Solyc01g006480.3.1	alpha/beta-Hydrolases superfamily protein (AHRD V3.3 *** AT5G19630.1)
Solyc01g006490.3.1	uncharacterized protein
Solyc01g006500.3.1	Pentatricopeptide repeat-containing protein, putative (AHRD V3.3 *** A0A061DV75_THECC)
Solyc01g006510.3.1	sorbitol related enzyme
Solyc01g006530.2.1	Serine/threonine-protein kinase (AHRD V3.3 *** K4ASL8_SOLLC)
Solyc01g006540.3.1	lipoxygenase C
Solyc01g006545.1.1	Leucine-rich repeat receptor-like protein kinase family protein (AHRD V3.3 *-* AT3G24240.1)
Solyc01g006560.3.1	Lipoxygenase (AHRD V3.3 *** C0KKU8_SOLLC)
Solyc01g006565.1.1	Lipoxygenase (AHRD V3.3 *-* C0KKU8_SOLLC)
Solyc01g006570.1.1	Lipoxygenase (AHRD V3.3 *-* K4DCJ0_SOLLC)
Solyc01g006575.1.1	2-oxoglutarate-dependent dioxygenase-related family protein (AHRD V3.3 *** B9GL08_POPTR)
Solyc01g006580.3.1	2-oxoglutarate-dependent dioxygenase-related family protein (AHRD V3.3 *** B9GL08_POPTR)
Solyc01g006590.2.1	Serine/threonine-protein kinase (AHRD V3.3 *** K4ASL8_SOLLC)
Solyc01g006600.2.1	Long-chain-fatty-acid--AMP ligase FadD28 (AHRD V3.3 *** W9QXF8_9ROSA)
Solyc01g006610.2.1	2-oxoglutarate-dependent dioxygenase-related family protein (AHRD V3.3 *** B9GL08_POPTR)
Solyc01g006620.3.1	C2 calcium/lipid-binding and GRAM domain protein (AHRD V3.3 *** A0A072ULK6_MEDTR)
Solyc01g006630.3.1	Oxidoreductase, putative (AHRD V3.3 *** B9RI76_RICCO)
Solyc01g006640.1.1	LOW QUALITY:AMP-dependent synthetase and ligase family protein (AHRD V3.3 *** A0A061GTM3_THECC)
Solyc01g006650.2.1	ETHYLENE INSENSITIVE 3-like 3 protein (AHRD V3.3 *** A0A0B2RCL4_GLYSO)
Solyc01g006660.2.1	Subtilisin-like protease (AHRD V3.3 *** A0A0B2PIS0_GLYSO)
Solyc01g006665.1.1	Major facilitator superfamily protein (AHRD V3.3 --* AT1G79710.3)
Solyc01g006690.3.1	DNA double-strand break repair rad50 ATPase (AHRD V3.3 *** A0A061GZ54_THECC)
Solyc01g006700.3.1	Protein downstream neighbor of Son (AHRD V3.3 *** A0A0B0NFM1_GOSAR)
Solyc01g006710.3.1	ATP-dependent RNA helicase, putative (AHRD V3.3 *** B9RL32_RICCO)
Solyc01g006720.3.1	ABC transporter family protein (AHRD V3.3 *** B9IIG9_POPTR)
Solyc01g006730.3.1	Calcium-dependent protein kinase (AHRD V3.3 *** H6UM43_TOBAC)
Solyc01g006735.1.1	LOW QUALITY:Invertase/pectin methylesterase inhibitor family protein (AHRD V3.3 --* B9MVC0_POPTR)
Solyc01g006740.3.1	Sucrose phosphate phosphatase (AHRD V3.3 *** Q5J3N8_ACTCH)
Solyc01g006750.2.1	LOW QUALITY:RNAhelicase-like 8 (AHRD V3.3 --* AT4G00660.2)
Solyc01g006755.1.1	LOW QUALITY:Pectinesterase inhibitor (AHRD V3.3 --* A0A103TTB1_CYNCS)
Solyc01g006760.3.1	Transmembrane protein, putative (AHRD V3.3 *** A0A072UES2_MEDTR)
Solyc01g006770.2.1	transferring glycosyl group transferase (DUF604) (AHRD V3.3 *** AT4G11350.1)
Solyc01g006780.3.1	LOW QUALITY:Nitrate reductase [NADH] 1 (AHRD V3.3 --* NIA1_PHAVU)
Solyc01g006790.2.1	BnaAnng41820D protein (AHRD V3.3 *** A0A078K412_BRANA)
Solyc01g006800.3.1	Methionine aminopeptidase 2 (AHRD V3.3 *** K4ASP6_SOLLC)
Solyc01g006810.3.1	RING/U-box superfamily protein (AHRD V3.3 --* AT5G15790.5)
Solyc01g006820.2.1	LOW QUALITY:basic helix-loop-helix (bHLH) DNA-binding superfamily protein (AHRD V3.3 --* AT5G57150.5)
Solyc01g006825.1.1	Fasciclin-like arabinogalactan protein 17 (AHRD V3.3 *** FLA17_ARATH)
Solyc01g006830.3.1	TPX2 (targeting protein for Xklp2) protein family (AHRD V3.3 *** AT2G35880.3)
Solyc01g006840.3.1	Calcium-dependent protein kinase, putative (AHRD V3.3 *** B9RL17_RICCO)
Solyc01g006850.1.1	Pentatricopeptide repeat-containing family protein (AHRD V3.3 *** B9H9M3_POPTR)
Solyc01g006870.3.1	polyketide cyclase/dehydrase/lipid transport superfamily protein (AHRD V3.3 *-* AT5G06440.3)
Solyc01g006880.3.1	Histone-lysine N-methyltransferase (AHRD V3.3 *-* A0A0K9P7Q5_ZOSMR)
Solyc01g006890.3.1	EEIG1/EHBP1 N-terminal domain-containing protein (AHRD V3.3 *** A0A103XH66_CYNCS)
Solyc01g006900.3.1	MD-2-related lipid recognition domain-containing protein / ML domain-containing protein (AHRD V3.3 *** AT3G11780.1)
Solyc01g006910.3.1	RING/U-box superfamily protein (AHRD V3.3 *** AT5G06490.1)
Solyc01g006920.3.1	Pentatricopeptide repeat-containing protein (AHRD V3.3 *** A0A0B2S1E2_GLYSO)
Solyc01g006925.1.1	Serine/threonine-protein phosphatase (AHRD V3.3 --* K4DBE7_SOLLC)
Solyc01g006930.3.1	Nuclear transcription factor Y subunit A-10, putative (AHRD V3.3 *** A0A061EVQ6_THECC)
Solyc01g006940.3.1	RNA-binding (RRM/RBD/RNP motifs) family protein (AHRD V3.3 *** AT2G37220.1)
Solyc01g006950.3.1	Syntaxin, putative (AHRD V3.3 *** B9SDJ9_RICCO)
Solyc01g006960.3.1	Trafficking protein particle complex subunit 8 (AHRD V3.3 *** A0A0B2QRW8_GLYSO)
Solyc01g006970.3.1	RNA helicase family protein (AHRD V3.3 *** AT2G35920.2)
Solyc01g006980.3.1	Malonyl-CoA:Acyl carrier protein transacylase (AHRD V3.3 *** M9PMR7_LINUS)
Solyc01g006990.3.1	F-box family protein (AHRD V3.3 *** E5GBH4_CUCME)
Solyc01g006993.1.1	Dof zinc finger protein (AHRD V3.3 *-* W9S694_9ROSA)
Solyc01g006997.1.1	Dof zinc finger protein (AHRD V3.3 *** W9S694_9ROSA)
Solyc01g007010.3.1	U-box domain-containing family protein (AHRD V3.3 *** B9P691_POPTR)
Solyc01g007020.3.1	U-box domain-containing family protein (AHRD V3.3 *** B9IIK9_POPTR)
Solyc01g007025.1.1	U-box domain-containing family protein (AHRD V3.3 *-* B9IIK9_POPTR)
Solyc01g007030.3.1	U-box domain-containing family protein (AHRD V3.3 *** B9P691_POPTR)
Solyc01g007040.3.1	U-box domain-containing family protein (AHRD V3.3 *-* B9P691_POPTR)
Solyc01g007050.2.1	U-box domain-containing family protein (AHRD V3.3 *** B9IIL0_POPTR)
Solyc01g007060.3.1	BTB/POZ domain-containing protein (AHRD V3.3 *** AT3G05675.3)
Solyc01g007070.3.1	BEL1-like homeodomain protein 1 (AHRD V3.3 *** A0A151SQ36_CAJCA)
Solyc01g007080.3.1	aluminum activated malate transporter family protein (AHRD V3.3 *** AT3G11680.2)
Solyc01g007090.1.1	aluminum activated malate transporter family protein (AHRD V3.3 *** AT3G11680.2)
Solyc01g007100.3.1	Digalactosyldiacylglycerol synthase 1 (AHRD V3.3 *** W8SVK3_TOBAC)
Solyc01g007110.3.1	NC domain-containing protein-like protein (AHRD V3.3 *** AT5G06370.1)
Solyc01g007120.3.1	protein serine/threonine kinase (AHRD V3.3 *** AT3G51270.4)
Solyc01g007130.3.1	Receptor-like protein kinase (AHRD V3.3 *** Q58JF6_SOLPI)
Solyc01g007140.3.1	ARM repeat superfamily protein (AHRD V3.3 *** AT5G06350.2)
Solyc01g007150.3.1	Coatomer subunit beta (AHRD V3.3 *** K4AST1_SOLLC)
Solyc01g007160.3.1	N-acetyltransferase ESCO2 (AHRD V3.3 *** A0A1D1YG22_9ARAE)
Solyc01g007170.3.1	C2 calcium/lipid-binding plant phosphoribosyltransferase family protein (AHRD V3.3 *** AT3G03680.1)
Solyc01g007180.3.1	Gamma-tubulin complex component (AHRD V3.3 *** K4AST4_SOLLC)
Solyc01g007190.3.1	LOW QUALITY:UvrABC system protein A (AHRD V3.3 *** A0A1D1YSC2_9ARAE)
Solyc01g007200.2.1	LOW QUALITY:Integrase-type DNA-binding superfamily protein (AHRD V3.3 -** AT1G72360.3)
Solyc01g007210.3.1	LOW QUALITY:glutamate receptor 2 (AHRD V3.3 --* AT2G17260.1)
Solyc01g007220.3.1	Late embryogenesis abundant (LEA) hydroxyproline-rich glycoprotein family (AHRD V3.3 *** AT3G52470.1)
Solyc01g007230.3.1	Late embryogenesis abundant (LEA) hydroxyproline-rich glycoprotein family, putative (AHRD V3.3 *** A0A061F1P4_THECC)
Solyc01g007240.3.1	LOW QUALITY:Late embryogenesis abundant (LEA) hydroxyproline-rich glycoprotein family (AHRD V3.3 *** AT2G35460.1)
Solyc01g007250.3.1	U3 small nucleolar ribonucleoprotein protein imp4, putative (AHRD V3.3 *** B9RGD5_RICCO)
Solyc01g007260.3.1	Double Clp-N motif-containing P-loop nucleoside triphosphate hydrolases superfamily protein (AHRD V3.3 *** A0A061ETP2_THECC)
Solyc01g007265.1.1	Cytokinin riboside 5'-monophosphate phosphoribohydrolase (AHRD V3.3 *-* M1BCW3_SOLTU)
Solyc01g007740.3.1	2-Cys peroxiredoxin 2
Solyc01g007750.3.1	Mitochondrial transcription termination factor family protein (AHRD V3.3 *** AT2G36000.1)
Solyc01g007760.3.1	Transcription factor E2F (AHRD V3.3 *** Q9LEL4_DAUCA)
Solyc01g007770.2.1	LOW QUALITY:COPII coat assembly protein SEC16, putative (AHRD V3.3 *** A0A061EUC6_THECC)
Solyc01g007780.3.1	HVA22-like protein (AHRD V3.3 *** M1BCP5_SOLTU)
Solyc01g007790.3.1	alpha/beta-Hydrolases superfamily protein (AHRD V3.3 *** AT3G11620.8)
Solyc01g007800.3.1	ovate family protein 2
Solyc01g007810.1.1	LOW QUALITY:ovate family protein 3
Solyc01g007830.2.1	Condensin complex subunit 2 (AHRD V3.3 --* CND2_ARATH)
Solyc01g007840.3.1	Polynucleotidyl transferase, ribonuclease H-like superfamily protein (AHRD V3.3 *** AT5G22250.1)
Solyc01g007850.2.1	Pentatricopeptide repeat superfamily protein, putative (AHRD V3.3 *** A0A061F6E7_THECC)
Solyc01g007855.1.1	Pentatricopeptide repeat (PPR) superfamily protein (AHRD V3.3 --* AT3G46870.2)
Solyc01g007860.3.1	ubiquitin-conjugating enzyme E2 variant 1D
Solyc01g007870.3.1	E3 ubiquitin-protein ligase (AHRD V3.3 *** AT3G11600.1)
Solyc01g007880.3.1	1-phosphatidylinositol-4-phosphate 5-kinase, putative (AHRD V3.3 *** B9S7B0_RICCO)
Solyc01g007890.2.1	Zinc finger protein, putative (AHRD V3.3 *-* B9S7A8_RICCO)
Solyc01g007895.1.1	basic helix-loop-helix (bHLH) DNA-binding superfamily protein (AHRD V3.3 *-* AT1G31050.6)
Solyc01g007900.3.1	Tobamovirus multiplication 1 homolog (AHRD V3.3 *** Q402F2_SOLLC)
Solyc01g007910.3.1	succinyl-CoA ligase alpha 1 subunit
Solyc01g007920.2.1	Isochorismatase hydrolase family protein (AHRD V3.3 *** G7IBE1_MEDTR)
Solyc01g007930.3.1	F-box family protein (AHRD V3.3 *** AT1G70590.1)
Solyc01g007940.3.1	Alanine aminotransferase 2 (AHRD V3.3 *** A0A151TGW4_CAJCA)
Solyc01g007950.3.1	Peroxidase (AHRD V3.3 *** K4ASZ3_SOLLC)
Solyc01g007955.1.1	alpha/beta-Hydrolases superfamily protein (AHRD V3.3 *** AT1G10740.4)
Solyc01g007960.3.1	Kinase family protein (AHRD V3.3 *-* B9HTV7_POPTR)
Solyc01g008000.3.1	ADP-ribosylation factor (AHRD V3.3 *** ARF_VIGUN)
Solyc01g008005.1.1	TATA-box-binding protein (AHRD V3.3 *** TBP_SOLTU)
Solyc01g008010.3.1	OBP32pep protein, putative (Domain of unknown function DUF220) (AHRD V3.3 *** AT1G23600.1)
Solyc01g008020.3.1	Equilibrative nucleoside transporter (AHRD V3.3 *** A0A103YAP6_CYNCS)
Solyc01g008030.3.1	Methionine sulfoxide reductase (AHRD V3.3 --* H2ESC5_MORAL)
Solyc01g008040.1.1	LOW QUALITY:F-box protein family (AHRD V3.3 *** A0A151SU61_CAJCA)
Solyc01g008050.3.1	Trichome birefringence-like 27 (AHRD V3.3 *** A0A061E629_THECC)
Solyc01g008070.3.1	Gut esterase (DUF1350) (AHRD V3.3 *** AT5G47860.1)
Solyc01g008090.3.1	40S ribosomal protein S27 (AHRD V3.3 *-* M0TJU4_MUSAM)
Solyc01g008100.3.1	Transferase, transferring glycosyl groups, putative (AHRD V3.3 *** B9RG20_RICCO)
Solyc01g008110.3.1	Cytochrome P450 (AHRD V3.3 *** A0A118JS81_CYNCS)
Solyc01g008115.1.1	phosphoinositide 4-kinase gamma 7 (AHRD V3.3 --* AT2G03890.2)
Solyc01g008120.3.1	Histone acetyltransferase (AHRD V3.3 *** A0A0U5B4W5_TOBAC)
Solyc01g008130.3.1	electron protein, putative (Protein of unknown function, DUF547) (AHRD V3.3 *-* AT1G43020.1)
Solyc01g008140.3.1	Receptor kinase (AHRD V3.3 *** A0A0K9Q671_ZOSMR)
Solyc01g008150.1.1	LOW QUALITY:cytochrome B5-like protein (AHRD V3.3 --* AT1G60660.1)
Solyc01g008160.3.1	Tetratricopeptide repeat-containing family protein (AHRD V3.3 *** B9HVN0_POPTR)
[truncated: 33,752 more rows]
[truncated: 1 more columns]
