# Supplementary material for: Global analysis of the MATE gene family of metabolite transporters in tomato
Source: BMC Plant Biol. 2017 Oct 30;17:185. doi: 10.1186/s12870-017-1115-2 (PMC5663081; doi:10.1186/s12870-017-1115-2)
Supplement: Supplementary file 5 — Gene expression and Spearman’s rank correlations between MATE transporters and putative transcriptional regulators identified in tomato. (XLSX 8715 kb) [file 12870_2017_1115_MOESM5_ESM.xlsx]

## Sheet: expression and correlations
Tomato gene ID	Family	S.pimp|LA.1589|WT|Seed|Embryo|4DPA|-|-	S.pimp|LA.1589|WT|Seed|Endosperm|4DPA|-|-	S.pimp|LA.1589|WT|Seed|Seed.Coat|4DPA|-|-	S.pimp|LA.1589|WT|Seed|Funiculus|4DPA|-|-	S.lyco|SUN1642|WT|Seed|Whole|7DPA|-|-	S.lyco|SUN1642|WT|Seed|Whole|10DPA|-|-	S.lyco|Micro.Tom|WT|Seed|Whole|10DPA_(IG)|-|-	S.lyco|Micro.Tom|WT|Seed|Whole|35DPA_(MG)|-|-	S.lyco|Micro.Tom|WT|Seed|Whole|38DPA_(Br)|-|-	S.lyco|Micro.Tom|WT|Seed|Whole|41DPA_(Or)|-|-	S.lyco|Micro.Tom|WT|Seed|Whole|44DPA_(Rd)|-|-	S.lyco|M82|WT|Seedling|Whole|10DPG|sun|-	S.lyco|M82|WT|Seedling|Whole|10DPG|shade|-	S.lyco|M82|WT|Seedling|Whole|10DPG|shade|-	S.lyco|M82|WT|Seedling|Leaf|2_Leaves|PAC|3d	S.lyco|M82|WT|Seedling|Leaf|2_Leaves|PAC_GA|3d_30min	S.lyco|Micro.Tom|WT|Root|Whole|nc|-|-	S.lyco|Heinz.1706|WT|Root|Whole|nc|-|-	S.lyco|M82|WT|Root|Whole|10DPG|sun|-	S.lyco|M82|WT|Root|Whole|10DPG|shade|-	S.lyco|Micro.Tom|WT|Root|Whole|14DPG|DMSO|24h	S.lyco|Micro.Tom|WT|Root|Whole|14DPG|Cytok|24h	S.lyco|Micro.Tom|WT|Root|Whole|14DPG|Auxin|24h	S.lyco|Micro.Tom|WT|Root|Lateral|14DPG|DMSO|24h	S.lyco|Micro.Tom|WT|Root|Lateral|14DPG|Cytok|24h	S.lyco|Micro.Tom|WT|Root|Lateral|14DPG|Auxin|24h	S.lyco|Micro.Tom|WT|Root|Tip|14DPG|DMSO|24h	S.lyco|Micro.Tom|WT|Root|Tip|14DPG|Cytok|24h	S.lyco|Micro.Tom|WT|Root|Tip|14DPG|Auxin|24h	S.lyco|Avigail.(870)|WT|Root|Whole|15DPG|Meljav|0d	S.lyco|Avigail.(870)|WT|Root|Whole|15DPG|Meljav|2d	S.lyco|Avigail.(870)|WT|Root|Whole|15DPG|Meljav|5d	S.lyco|Avigail.(870)|WT|Root|Whole|15DPG|Meljav|15d	S.lyco|M82|WT|Meristem|Shoot.Apical.Meristem|4DAPL|-|-	S.lyco|M82|WT|Meristem|Shoot.Apical.Meristem|5DAPL|-|-	S.lyco|M82|WT|Meristem|Whole|7DPG_EVM|-|-	S.lyco|M82|WT|Meristem|Whole|10DPG_MVM|-|-	S.lyco|M82|WT|Meristem|Shoot.Apical.Meristem|11DAPL|-|-	S.lyco|M82|WT|Meristem|Whole|13DPG_LVM|-|-	S.lyco|M82|WT|Meristem|Shoot.Apical.Meristem|14DAPL|-|-	S.lyco|M82|WT|Meristem|Whole|15DPG_TM|-|-	S.lyco|M82|WT|Meristem|Whole|16DPG_FM|-|-	S.lyco|M82|WT|Meristem|Whole|17DPG_SIM|-|-	S.lyco|M82|WT|Meristem|Shoot.Apical.Meristem|17DAPL|-|-	S.lyco|M82|WT|Meristem|Whole|19DPG_SYM|-|-	S.lyco|M82|WT|Meristem|Shoot.Apical.Meristem|19DAPL|Shade|Cont	S.lyco|M82|WT|Meristem|Shoot.Apical.Meristem|19DAPL|Sun|Cont	S.lyco|M82|WT|Meristem|Shoot.Apical.Meristem|19DAPL|Tr.Shade|28.h
Solyc00g007220	C2H2	0.3168	0.173	0.7311	0.1774	0.0345	0.0954	0.2641	0.2038	0.243	0.3032	0.1557	0.0118	0.0043	0.0201	0.018	0.0203	0.0217	0.0131	0.0124	0.0129	0.0057	0.0101	0.0051	0.0033	0.0042	0.0063	0.0021	0.0033	0.0054	0.0126	0.0055	0.0068	0.0064	0.0238	0.0335	0.0247	0.0312	0.0196	0.0303	0.0199	0.0306	0.0359	0.027	0.0097	0.022	0.0188	0.0201	0.0156
Solyc00g007330	C3H	0.0038	0.0059	0.0011	0.0035	0	0	0	0	0	0	0	0	0	0	0	0	0	0	0	0	0	0	0	0	0	0	0	0	0	0	0	0	0	0	0	0	0	0	0	0	0	0	0	0	0	0	0.0008	0.0065
Solyc00g007450	C3H	0.0041	0.0014	0.0012	0.0026	0	0.0001	0	0	0	0	0	0	0	0	0	0	0	0	0	0	0	0	0	0	0	0	0	0	0	0	0	0	0	0	0	0	0	0	0	0	0	0	0	0	0	0	0	0.0818
Solyc00g012700	FAR	0	0	0	0	0	0	0	0	0	0	0	0	0	0	0	0	0.0006	0	0	0	0	0	0	0	0	0	0	0	0	0	0	0	0	0	0	0	0	0	0	0	0	0	0.0004	0	0	0.0014	0.0026	0
Solyc00g014800	C2H2	0.0966	0.0845	0.0902	0.0746	0.003	0.0031	0.0027	0.0019	0.003	0.0076	0.0045	0.002	0.0056	0	0.003	0	0	0.0037	0.0119	0	0	0	0.0007	0.0007	0	0.0016	0.0008	0.0008	0	0.0013	0.0029	0	0	0.012	0.0136	0.0133	0.0197	0.0289	0.0235	0.0158	0.0317	0.0161	0.02	0.0079	0.0179	0.1259	0.0789	1.3929
Solyc00g015730	C2H2	0	0	0	0	0	0	0	0	0	0	0	0	0	0	0	0	0	0	0	0	0	0	0	0	0	0	0	0	0	0	0	0	0	0	0	0	0	0	0	0	0	0	0	0	0	0	0	0
Solyc00g017880	JmjC	0.0001	0.0001	0	0.0001	0	0	0	0	0	0	0	0	0	0	0	0.0004	0	0	0	0	0	0	0	0	0	0	0	0	0	0	0	0	0	0	0	0	0	0	0	0	0.0001	0	0	0.0001	0	0.0006	0.0012	0.0002
Solyc00g020970	C2H2	0	0	0.0001	0	0	0	0	0	0	0	0	0	0	0	0	0	0	0	0	0	0	0	0	0	0	0	0	0	0	0	0	0	0	0	0	0	0	0	0	0	0	0	0	0	0	0.0008	0.0006	0
Solyc00g024150	Tc-PD	0.097	0.1064	0.2524	0.5259	0.7843	0.5848	0.236	0.0907	0.2246	0.3242	0.2169	1.8977	2.0684	1.7668	5.8966	6.0051	0.1311	0.0484	0.3745	0.1538	0.1032	0.1157	0.0936	0.0917	0.098	0.0805	0.0561	0.0521	0.0591	0.1356	0.1858	0.0669	0.1914	1.7047	0.712	0.3668	0.3106	1.0747	0.2423	0.8209	0.2203	0.2082	0.1677	0.6313	0.1563	0.1884	0.2313	0.2552
Solyc00g024160	C2H2	0.0054	0.0037	0.0064	0.0109	0.0008	0.0019	0.0031	0.0006	0.0026	0.0033	0.0005	0.004	0.0019	0.0021	0.0012	0	0.001	0.0009	0.0035	0.0044	0.001	0	0	0	0.001	0	0.0005	0.0005	0.0005	0.0008	0.0008	0	0.0017	0.0105	0.0105	0.0026	0.0025	0.0101	0.0019	0.0066	0.0032	0.0022	0.0038	0.0052	0.0031	0.0056	0.0161	0.0048
Solyc00g024690	C2C2-Dof	0	0	0	0	0	0	0	0	0	0	0	0	0	0	0	0	0	0	0	0	0	0	0	0	0	0	0	0	0	0	0	0	0	0	0	0	0	0	0.0009	0	0	0	0	0	0	0	0	0
Solyc00g025650	CCHC(Zn)	0.0001	0	0.0001	0	0	0	0.0003	0	0	0	0	0	0	0	0	0	0	0	0	0	0	0	0	0	0	0	0	0	0	0	0	0	0	0	0	0	0	0	0	0	0	0	0	0	0	0.0013	0.0018	0
Solyc00g027670	WD40-like	0	0.0003	0	0	0	0	0	0	0	0	0	0	0	0	0	0	0	0	0	0	0	0	0	0	0	0	0	0	0	0	0	0	0	0	0	0	0	0	0	0	0	0	0	0	0	0.0001	0.0005	0
Solyc00g029290	HMG	0	0.0003	0.0002	0.0001	0	0	0	0	0	0	0	0	0	0	0	0	0	0	0	0	0	0	0	0	0	0	0	0	0	0	0	0	0	0	0	0.0002	0	0	0	0	0	0	0	0	0	0	0.0003	0
Solyc00g035010	C2H2	0	0	0	0	0	0	0	0	0	0	0	0	0.0003	0	0	0	0	0	0	0	0	0	0	0	0	0	0	0	0	0	0	0	0	0	0	0	0	0	0	0	0.0001	0	0	0	0	0.0006	0.0016	0.002
Solyc00g036320	ARID	1.4504	0.701	0.0244	0.0219	0.006	0.0061	0.089	0.0061	0	0	0	0	0	0	0	0	0	0.0012	0	0	0	0	0	0	0	0	0	0	0	0	0	0	0.0045	0	0	0	0	0	0	0.0019	0	0	0	0.0017	0	0.0028	0.0018	0.0188
Solyc00g050430	bHLH	0.0435	0.0273	0.2173	0.0686	0.1079	0.0539	0.0131	0.0092	0.0237	0.0101	0.0203	0.0154	0.0428	0.0181	0.0183	0.0244	0.0412	0.1694	0.0706	0.0292	0.1392	0.1341	0.1986	0.1762	0.2481	0.3624	0.4333	0.2952	0.7172	0.0874	0.1114	0.3193	0.2444	0.2391	0.2344	0.0756	0.059	0.3342	0.0626	0.4425	0.1557	0.409	0.2928	0.3029	0.1163	0.3934	0.377	0.5933
Solyc00g055950	RR-A-type	0	0.0005	0	0	0	0	0	0	0	0	0	0	0	0	0	0	0	0	0	0	0	0	0	0	0	0	0	0	0	0	0	0	0	0	0	0.0003	0	0	0	0	0.0005	0	0	0	0.0009	0	0	0
Solyc00g057280	B3-Domain	0.3636	0.0575	0.0073	0.0053	0	0	0	0	0	0	0	0	0	0	0	0	0	0	0	0	0	0	0	0	0	0	0	0	0	0	0	0	0	0.0034	0.0012	0	0	0.0005	0	0	0	0	0	0	0	0.0007	0	0
Solyc00g059100	WD40-like	0.855	0.2625	0.0678	0.0834	0.0369	0.0826	0.2497	0.123	0.0992	0.1256	0.0608	0.0263	0.0257	0.033	0.0089	0.0146	0.0368	0.0562	0.0451	0.0488	0.0389	0.0277	0.026	0.0399	0.0355	0.0364	0.0405	0.0326	0.0325	0.0198	0.0174	0.0142	0.0175	0.0579	0.0716	0.0604	0.0586	0.0593	0.067	0.0625	0.0527	0.0349	0.051	0.0545	0.0461	0.1036	0.079	0.0652
Solyc00g075030	CCHC(Zn)	0.0105	0.0012	0.0006	0.0009	0	0.0003	0.0071	0.0189	0.0183	0.014	0.0094	0.0007	0.0007	0	0	0	0.0296	0.0033	0	0	0.0152	0.1399	0.0233	0.0387	0.1445	0.0221	0.0386	0.3957	0.0318	0.0027	0.0042	0.002	0	0	0	0	0	0.0008	0	0	0	0	0	0	0.0001	0.0006	0.0005	0
Solyc00g084870	TCP	0.0775	0.1063	0.0246	0.0243	0.0076	0.0059	0.0161	0.0074	0.0393	0.0861	0.0457	0	0.0006	0	0.0526	0.0438	0.0143	0.0133	0.0011	0	0.0088	0.0064	0.0103	0.0067	0.0024	0.0053	0.0079	0.0044	0.007	0	0	0	0.0025	0.0136	0.0184	0.0513	0.0707	0.0237	0.0634	0.0144	0.0529	0.0447	0.0645	0.005	0.0688	0.0172	0.0148	0.0329
Solyc00g099580	Homobox-WOX	0.0015	0.0009	0.0002	0.0011	0.0081	0.003	0.0032	0.0154	0.0058	0.0007	0.0136	0.0099	0.0131	0.0026	0.0123	0.0081	0.0012	0	0	0	0	0	0	0	0	0	0	0	0	0	0	0	0	0.0278	0.007	0.005	0.003	0.0111	0.0048	0.0138	0.0092	0.0068	0.0105	0.0184	0.0062	0.0983	0.0849	0.0387
Solyc00g107050	Hap3/NF-YB	0.0481	0.0108	0.001	0.0003	0.0063	0.0187	0.0365	0	0.0017	0.0129	0.0041	0	0	0	0	0	0	0	0	0	0	0	0	0	0	0	0	0	0	0	0	0	0	0	0	0	0	0	0	0	0	0	0	0	0	0.0004	0	0.0012
Solyc00g110070	C2H2	0.0001	0.0001	0.0001	0.0001	0	0	0	0	0	0	0	0	0	0	0	0	0	0	0	0	0	0	0.0002	0	0	0.0002	0	0	0	0	0	0	0	0	0	0	0	0	0	0	0	0	0	0	0	0.0006	0.001	0.0017
Solyc00g110370	Homeodomain-LIKE	0.1051	0.0299	0.0969	0.0243	0	0.0004	0.0626	0.089	0.0211	0.0081	0	0	0	0	0	0	0	0	0	0	0	0	0	0	0	0	0	0	0	0	0	0	0	0	0	0	0	0	0	0	0	0	0	0	0	0	0	0
Solyc00g117450	STY-LRP1	0.0003	0	0	0.0016	0.0002	0	0	0	0	0	0	0.0121	0.0193	0.0165	0.009	0.0032	0.0006	0	0.0071	0	0.0025	0.0066	0.0038	0.0023	0.0098	0.0052	0	0.0036	0.0029	0.002	0.0032	0.0124	0.0142	0.0164	0.0184	0.0218	0.0164	0.0131	0.0287	0.0108	0.0301	0.0118	0.0153	0.0184	0.0126	0.1102	0.0873	0.1014
Solyc00g133110	CCHC(Zn)	0	0	0.0001	0	0	0	0	0	0	0	0	0	0	0	0	0	0	0	0	0	0	0	0	0	0	0	0	0	0	0	0	0	0	0	0	0	0	0	0	0	0	0	0	0	0	0.0004	0.0003	0
Solyc00g136260	C2H2	0.0416	0.051	0.0546	0.1932	0.1839	0.2592	0.7188	0.1023	0.0833	0.0182	0.0184	0.0533	0.0653	0.0609	0.3905	0.3054	0.1298	0.023	0.0136	0.0564	0.0394	0.0222	0.0099	0.0182	0.0163	0.0136	0.0092	0.0245	0.0094	0.0161	0.0051	0	0.0035	0.0241	0.038	0.0017	0.003	0.037	0.0013	0.0149	0.0004	0.0002	0.0002	0.0207	0.0025	0.0015	0.0033	0.0058
Solyc00g154980	EIL	0.0005	0	0.0003	0.0003	0	0.0004	0.0727	0.0201	0.0008	0	0.029	0	0	0	0	0	0.0014	0.0008	0	0	0.0027	0.0005	0	0.0017	0.0019	0	0	0.001	0	0	0	0	0	0	0	0	0	0	0	0	0	0	0	0	0	0.0007	0.0004	0
Solyc00g179240	MADS-type1	0.018	0.0362	0.0177	0.0105	0	0.0008	0.008	0.0029	0.0044	0	0.0054	0.0323	0.0589	0.0108	0.3042	0.2651	0.2264	0.218	0.0746	0	0.041	0.058	0.0236	0.141	0.0685	0.0549	0.074	0.0914	0.0377	0.2566	0.2477	0.0978	0.1247	0.2763	0.4386	0.2441	0.2766	0.7717	0.2943	0.5937	0.2474	0.0849	0.0587	0.4372	0.3901	0.9866	0.9758	1.1872
Solyc00g198360	C3H	0.0033	0.001	0.001	0.0024	0	0.0002	0	0	0	0	0	0	0	0	0	0	0	0	0	0	0	0	0	0	0	0	0	0	0	0	0	0	0	0	0	0	0	0	0	0	0	0	0	0	0	0	0	0.0169
Solyc00g217560	TCP	0.004	0.0003	0	0.0011	0	0	0	0	0	0	0	0.0009	0.0053	0	0.0019	0.0039	0.0039	0.0007	0.0072	0	0	0	0.0007	0	0	0	0.0007	0	0	0	0	0	0	0	0	0	0	0.0006	0	0	0.0005	0	0	0.0016	0	0.0012	0	0
Solyc00g217960	C2H2	0.1529	0.097	0.1368	0.07	0.045	0.0924	0.3029	0.1862	0.2099	0.0841	0.1215	0.024	0.0106	0.0242	0.1076	0.1753	0.4983	0.0907	0.1091	0.0614	0.1387	0.1533	0.1394	0.1441	0.1494	0.1627	0.1127	0.1569	0.1597	0.1639	0.1524	0.0651	0.0847	0.0642	0.0706	0.0041	0.0059	0.1056	0.0051	0.0667	0.0041	0.0106	0.0108	0.0684	0.0029	0	0	0.0033
Solyc00g255510	NAM	0.0005	0.0017	0.0056	0.0026	0.0016	0.0023	0.002	0.0007	0	0.0007	0.0007	0	0	0	0	0	0.0042	0	0	0	0	0	0.0005	0	0.0004	0	0	0	0	0	0	0	0	0	0	0	0	0.0002	0	0	0	0	0	0	0	0.001	0.0004	0.3704
Solyc00g270510	Hap3/NF-YB	0.0003	0.0007	0	0	0	0	0	0.0009	0	0	0	0	0	0	0	0	0	0	0	0	0	0	0	0	0	0	0	0	0	0	0	0	0	0	0	0.0024	0.0029	0	0.0063	0	0.0026	0.0014	0.0012	0	0.0019	0.0071	0.014	0.0057
Solyc00g300730	C2H2	0	0	0	0	0	0	0	0	0	0	0	0	0	0	0	0	0	0	0	0	0	0	0	0	0	0	0	0	0	0	0	0	0	0	0	0	0	0	0	0	0	0	0	0	0	0	0	0
Solyc01g005060	C2H2	0.0101	0.0014	0.0073	0.0641	0.1202	0.0714	0.0465	0.0724	0.0443	0.0597	0.0539	0.0211	0.0329	0.0124	0.01	0.0026	0.0987	0.0151	0.002	0.0088	0.0285	0.0154	0.0153	0.0176	0.0159	0.0101	0.0168	0.0111	0.0147	0.0061	0.0027	0.0031	0.006	0.0528	0.0434	0.0065	0.0061	0.0541	0.0056	0.0645	0.0013	0.0035	0.0017	0.0624	0.0042	0.0098	0.0081	0.0263
Solyc01g005130	C2H2	0.0178	0.0265	0.0093	0.0957	0.0305	0.0715	0.0749	0.0737	0.1136	0.2723	0.1231	0.2759	0.1549	0.3193	0.43	0.3314	0.1678	0.3033	0.241	0.5337	0.1293	0.1392	0.0923	0.0943	0.1295	0.0837	0.0817	0.1276	0.0767	0.0865	0.0942	0.0734	0.1101	0.1054	0.1015	0.0395	0.0534	0.1151	0.0298	0.0834	0.0168	0.0079	0.0192	0.0758	0.0393	0.0217	0.0222	0.0235
Solyc01g005200	C2H2	0.0078	0.0088	0.0016	0.001	0.0005	0.001	0	0.0021	0.0008	0.0021	0.0025	0	0	0	0	0.0009	0.0143	0.0004	0.0033	0	0.0014	0.0011	0.0004	0.0012	0	0.0004	0.0004	0.0009	0.0004	0	0.0008	0.0008	0.0008	0	0.0023	0.0013	0.0005	0.0012	0.0006	0.0016	0.0002	0	0	0.0005	0.0001	0.0005	0.0012	0.0024
Solyc01g005440	TIFY	0.3018	0.3211	0.801	1.4992	1.7972	3.0977	1.7752	0.6128	0.4606	0.4049	0.3625	0.8866	0.7229	0.9589	4.1904	6.3227	0.504	0.6027	0.3584	0.2283	0.5646	0.5452	0.6576	0.7675	0.6924	0.7103	0.4001	0.4798	0.4976	0.4502	0.5572	0.3903	0.6063	1.2173	1.1998	0.5052	0.5619	2.6089	0.605	2.3201	0.9779	1.1159	1.1537	1.3987	0.8507	0.2587	0.2346	0.1933
Solyc01g005630	AP2-EREBP	0.0025	0.006	0.001	0.0002	0	0	0	0	0	0	0	0	0	0	0	0.0006	0.0006	0.0922	0.0305	0.014	0.0381	0.0128	0.0063	0.0554	0.018	0.014	0.071	0.0484	0.0127	0.1924	0.129	0.0276	0.007	0	0	0	0	0	0	0	0	0	0.0001	0	0	0	0	0.2246
Solyc01g005660	MYB-HB-like	0.0844	0.1952	0.1247	0.0321	0.017	0.049	0.1498	0.16	0.1115	0.0473	0.0409	0	0	0	0	0	0.0004	0	0	0	0	0	0	0	0	0	0	0	0	0	0	0	0	0.0006	0	0	0	0	0	0	0	0	0	0	0	0.0003	0	0.0006
Solyc01g005700	CCHC(Zn)	0.1181	0.11	0.0729	0.0531	0.05	0.0589	0.0747	0.0701	0.0439	0.0571	0.0596	0.0474	0.0467	0.0411	0.0478	0.0349	0.0419	0.0359	0.0386	0.0464	0.0334	0.0493	0.0385	0.0374	0.0432	0.0407	0.0365	0.0371	0.0369	0.0425	0.0386	0.0331	0.0448	0.0205	0.0265	0.0841	0.0971	0.0212	0.0917	0.0206	0.0954	0.0891	0.0911	0.0243	0.0861	0.0733	0.0684	0.0536
Solyc01g006100	CHROMO-DOMAIN	0.2109	0.2097	0.4404	0.3416	0.1452	0.0398	0.0261	0.0106	0.0003	0.0008	0.0014	0.0531	0.0547	0.0677	0.0095	0.0072	0.0079	0.0364	0.0462	0.0482	0.0537	0.0669	0.0809	0.0655	0.0568	0.0698	0.0832	0.0575	0.0638	0.0415	0.0414	0.0606	0.0309	0.1263	0.1696	0.5074	0.4583	0.1188	0.4521	0.1219	0.4658	0.4073	0.4322	0.121	0.4766	0.4183	0.4407	0.4095
Solyc01g006190	C2H2	0.5862	0.779	1.7289	1.6572	0.2328	0.1967	0.2679	0.2943	0.4054	0.5315	0.3832	0.5816	0.508	0.5515	0.1824	0.1993	0.5643	0.3477	0.5609	0.6577	0.3636	0.3817	0.3968	0.3316	0.3732	0.4488	0.2684	0.3381	0.4485	0.4194	0.3946	0.4806	0.398	1.2966	1.3115	1.1641	1.4592	1.2309	1.363	1.3393	1.2969	0.8625	1.064	1.2326	1.0242	0.9043	0.9682	0.6911
Solyc01g006210	PHD	0.1044	0.1276	0.082	0.0619	0.0544	0.0372	0.038	0.0142	0.0107	0.022	0.0257	0.0315	0.0248	0.0305	0.0087	0.0098	0.0037	0.0159	0.0265	0.0093	0.0134	0.0127	0.0332	0.0145	0.0107	0.0354	0.016	0.0135	0.0352	0.0274	0.0286	0.0317	0.034	0.0688	0.0673	0.097	0.0989	0.064	0.1011	0.0574	0.0974	0.1009	0.0944	0.0726	0.1042	0.0597	0.0475	0.053
Solyc01g006220	SET	0.0245	0.0282	0.0221	0.0221	0.0585	0.0396	0.0453	0.0301	0.012	0.0039	0.0208	0.0444	0.0335	0.0518	0.0182	0.0185	0.024	0.0294	0.0502	0.0575	0.0313	0.0264	0.0414	0.0311	0.0317	0.0351	0.0436	0.0299	0.0426	0.0301	0.0304	0.0421	0.026	0.0083	0.005	0.1048	0.0949	0.0068	0.1083	0.0067	0.1079	0.1017	0.0986	0.0092	0.0899	0.1333	0.1357	0.1915
Solyc01g006650	EIL	0.0596	0.0336	0.0046	0.0032	0.0025	0.0031	0.0087	0.035	0.025	0.0193	0.024	0.0312	0.0283	0.0234	0.0015	0.0019	0.0166	0.0097	0.0209	0.0089	0.0123	0.0103	0.0136	0.0137	0.0141	0.015	0.0069	0.0111	0.0134	0.019	0.0217	0.018	0.0211	0.0008	0.0023	0.0193	0.0248	0.0026	0.0246	0.0005	0.0213	0.0205	0.0224	0.0016	0.0212	0.0171	0.0255	0.0161
Solyc01g006660	JmjC	0.0391	0.0268	0.0028	0.0018	0.0155	0.0021	0.0039	0.0119	0.0144	0.0189	0.0264	0.0299	0.0389	0.0273	0.0063	0.0087	0.0168	0.0462	0.1608	0.1456	0.2616	0.2066	0.1289	0.5975	0.3706	0.1094	0.5787	0.8097	0.0397	0.4051	0.6526	0.0766	0.0318	0.0011	0.0015	0.0159	0.0203	0.0013	0.0284	0.0012	0.2567	0.2629	0.6736	0.0017	0.0177	0.0092	0.0362	0.0153
Solyc01g006810	C2H2	0.1574	0.2777	0.159	0.1544	0.1204	0.0995	0.0705	0.0469	0.0335	0.0226	0.0367	0.0809	0.0802	0.1314	0.0406	0.0573	0.0375	0.1211	0.1312	0.1311	0.0818	0.1231	0.0873	0.1169	0.1471	0.0781	0.1425	0.1612	0.0772	0.2186	0.1805	0.1118	0.1204	0.0326	0.0285	0.1006	0.1076	0.0264	0.1076	0.0222	0.0896	0.1087	0.0914	0.0197	0.0985	0.0464	0.0547	0.0219
Solyc01g006880	SET	0.126	0.1201	0.0693	0.056	0.042	0.0407	0.0579	0.065	0.0384	0.029	0.0413	0.0478	0.0447	0.0449	0.0182	0.0188	0.0536	0.0479	0.0465	0.0763	0.0558	0.0439	0.0498	0.0508	0.0529	0.0549	0.0447	0.05	0.0578	0.04	0.0311	0.0323	0.0262	0.0331	0.0294	0.0567	0.0605	0.0319	0.0599	0.0338	0.0623	0.0501	0.0525	0.0357	0.0524	0.0954	0.0998	0.0611
Solyc01g006910	C2H2	0.0012	0.0003	0.0006	0.0005	0	0	0.0006	0	0	0	0	0.0019	0.0044	0.0071	0.0012	0.0038	0.0022	0.0058	0.0332	0.0129	0.011	0.0069	0.0081	0.0177	0.013	0.0114	0.0193	0.0169	0.0128	0.043	0.0225	0.0071	0.0085	0	0	0	0	0	0	0	0.0002	0	0.0003	0	0	0	0.0015	0
Solyc01g006930	Hap2/NF-YA	0.0056	0.0131	0.0131	0.0176	0.0135	0.0204	0.0498	0.0204	0.0236	0.0272	0.0303	0.0397	0.0401	0.0613	0.0075	0.0082	0.8132	0.4153	0.2743	0.1602	0.4364	0.1976	0.2338	0.409	0.2565	0.2479	0.1377	0.1354	0.1638	0.2649	0.33	0.1501	0.3652	0.016	0.02	0.0543	0.0763	0.0334	0.0873	0.0354	0.0389	0.0187	0.0179	0.0395	0.0777	0.0307	0.022	0.0215
Solyc01g007060	BTB-POZ	0.0658	0.0924	0.074	0.0801	0.0589	0.0414	0.0697	0.0761	0.0733	0.1023	0.0642	0.1229	0.0997	0.0991	0.0756	0.0765	0.0583	0.0733	0.1198	0.1235	0.0782	0.082	0.0741	0.0729	0.0739	0.0856	0.0835	0.0834	0.0872	0.0522	0.0498	0.0505	0.0348	0.0867	0.0835	0.1737	0.1704	0.0857	0.1599	0.0846	0.2028	0.2127	0.2418	0.0864	0.175	0.1206	0.1338	0.0705
Solyc01g007070	Homobox-WOX	0.0213	0.0534	0.0223	0.0166	0.4305	0.9728	0.3758	0.2718	0.2326	0.1618	0.1551	0.2102	0.1587	0.2109	0.0623	0.0644	0.5017	0.3463	0.2318	0.3714	0.285	0.2376	0.2387	0.2031	0.2518	0.2496	0.1118	0.1799	0.2162	0.3502	0.3295	0.4166	0.7446	0.0202	0.0213	0.0234	0.0236	0.0341	0.0192	0.0416	0.0161	0.0143	0.0177	0.0347	0.0181	0.0104	0.0105	0.0072
Solyc01g007760	E2F-DP	0.1743	0.2604	0.0998	0.0797	0.1101	0.1061	0.1613	0.0953	0.0667	0.0739	0.105	0.1202	0.1114	0.1136	0.0422	0.0383	0.035	0.0873	0.0875	0.0612	0.0669	0.0633	0.0909	0.0717	0.0559	0.1003	0.081	0.0746	0.1034	0.08	0.0865	0.1034	0.0734	0.1208	0.1224	0.1675	0.1607	0.116	0.1825	0.1165	0.1747	0.1678	0.17	0.1118	0.1784	0.1511	0.1523	0.1269
Solyc01g008120	PHD	0.0579	0.0513	0.0482	0.0504	0.1038	0.0806	0.0513	0.0713	0.0785	0.0637	0.114	0.2213	0.1665	0.2209	0.0718	0.0735	0.1226	0.2157	0.2425	0.3278	0.1685	0.1734	0.1765	0.1901	0.1756	0.1842	0.1742	0.1942	0.1996	0.2175	0.22	0.2013	0.2176	0.0446	0.0542	0.1913	0.2027	0.0518	0.2089	0.0496	0.2001	0.2122	0.228	0.0473	0.2059	0.1668	0.1833	0.117
Solyc01g008170	C3H	0.2535	0.1896	0.18	0.1373	0.1492	0.1359	0.1663	0.2474	0.2438	0.3072	0.2909	0.1649	0.1317	0.1428	0.1558	0.1296	0.1442	0.1372	0.1417	0.2181	0.129	0.1267	0.1531	0.1228	0.1314	0.1532	0.1226	0.1275	0.1659	0.1626	0.15	0.1616	0.184	0.1542	0.1399	0.245	0.2538	0.1379	0.2329	0.1429	0.2246	0.2158	0.2353	0.1447	0.2426	0.2509	0.2593	0.1928
Solyc01g008230	TCP	0.2155	0.179	0.4272	0.4615	0.4689	0.6211	0.1737	0.2392	0.3194	0.3757	0.3519	0.4777	0.3617	0.5032	1.0511	1.5287	0.2896	0.2252	0.2204	0.1914	0.2409	0.2992	0.2058	0.1749	0.2299	0.1688	0.1589	0.1564	0.1692	0.0882	0.0989	0.0865	0.116	0.8379	1.0268	0.4542	0.5124	1.0245	0.4362	0.881	0.3888	0.3339	0.3631	0.7469	0.3697	1.4021	1.2361	0.9731
Solyc01g008490	Hap2/NF-YA	0.1745	0.1126	0.0895	0.0692	0.047	0.0852	0.1463	0.1065	0.0835	0.112	0.1201	0.0403	0.0613	0.0516	0.0858	0.0895	0.13	0.0642	0.0609	0.053	0.0511	0.0595	0.0345	0.0504	0.0449	0.0357	0.0386	0.033	0.0369	0.0522	0.0503	0.048	0.063	0.0444	0.0491	0.0475	0.057	0.0517	0.0538	0.0448	0.0587	0.0465	0.0451	0.0493	0.0509	0.0304	0.0282	0.065
Solyc01g008600	C3H	0.0537	0.0707	0.0854	0.1072	0.2816	0.1669	0.1322	0.0699	0.0178	0.0158	0.0392	0.1368	0.1357	0.1033	0.0147	0.0045	0.0347	0.0314	0.0466	0.0655	0.0474	0.0392	0.0486	0.0401	0.0313	0.0477	0.0552	0.0423	0.0654	0.0572	0.0755	0.0799	0.0894	0.3809	0.5394	0.9093	0.9288	0.5531	0.8551	0.5397	0.8215	0.7471	0.9806	0.5508	0.9441	0.8486	0.8188	0.5921
Solyc01g008730	bZIP	0.1286	0.191	0.1062	0.0902	0.0742	0.0918	0.1311	0.1249	0.1496	0.1925	0.1416	0.0852	0.0835	0.0759	0.06	0.0595	0.1566	0.1296	0.1634	0.1273	0.1394	0.1074	0.0989	0.1244	0.1127	0.0986	0.0845	0.1004	0.1107	0.1251	0.1178	0.1137	0.1167	0.0847	0.1002	0.0825	0.091	0.0793	0.0941	0.0915	0.0829	0.0979	0.0891	0.103	0.0823	0.0294	0.0311	0.0319
Solyc01g008800	C2H2	0.0011	0.0023	0.0034	0.0047	0.0172	0.0091	0.0046	0.0027	0.0015	0.0009	0.0018	0.0167	0.0234	0.012	0.0094	0.0089	0.0392	0.0359	0.0283	0.0184	0.0617	0.052	0.0607	0.0542	0.0619	0.0609	0.0575	0.0642	0.0619	0.0459	0.0308	0.0448	0.0354	0.0017	0.0026	0.0043	0.0026	0.0025	0.0023	0.0021	0.0012	0.0013	0.0022	0.002	0.0023	0.0015	0.0026	0.0004
Solyc01g008880	AP2-EREBP	0.0226	0.0124	0.0127	0.0086	0.0037	0.0247	0.0412	0.0039	0.0061	0.0093	0.003	0	0	0	0	0	0	0	0.0084	0.0033	0.0029	0	0.0006	0.002	0	0.0016	0	0	0.0014	0	0	0.0011	0	0	0	0.0006	0	0	0	0	0	0	0	0	0	0.0007	0.0006	0
Solyc01g008890	AP2-EREBP	0.0705	0.1158	0.0959	0.1037	0.0705	0.0743	0.1	0.2573	0.4174	0.4951	0.5396	0.1007	0.1207	0.0905	0.0596	0.0593	0.1094	0.0851	0.0571	0.0256	0.0887	0.0706	0.0661	0.0883	0.052	0.0683	0.0543	0.0618	0.0713	0.077	0.0689	0.0969	0.0916	0.0625	0.0744	0.1562	0.1679	0.0836	0.158	0.0734	0.1649	0.161	0.146	0.0761	0.1638	0.1495	0.1544	0.1267
Solyc01g008910	GRAS	0.0597	0.0461	0.247	0.2298	0.0393	0.0263	0.038	0.0736	0.0897	0.1821	0.0987	0.0482	0.0423	0.0492	0.0514	0.0059	0.0427	0.0242	0.023	0.0382	0.0194	0.0202	0.0219	0.0179	0.0198	0.0196	0.0186	0.0167	0.017	0.0203	0.0186	0.0135	0.0195	0.0386	0.0612	0.072	0.084	0.0508	0.0915	0.0582	0.0921	0.1401	0.125	0.0646	0.0824	0.149	0.1333	0.1071
Solyc01g008960	PAZ-Argonaute	2.2416	3.2113	3.0782	2.4999	1.7679	1.6109	2.2238	3.9031	2.7749	3.7687	3.7392	1.0342	0.9042	1.073	0.6744	0.5808	1.4937	1.1016	1.122	1.4141	1.1582	1.2065	1.2781	1.0749	1.0474	1.1996	0.9692	0.9441	1.2552	1.3104	1.4498	1.1882	1.8169	1.3851	1.7394	4.0441	4.3527	1.8644	4.3027	1.8888	4.0111	3.9071	4.4136	1.7237	4.4072	3.2085	3.1867	2.2914
Solyc01g009000	C2H2	0.1976	0.2843	0.2396	0.3194	0.2482	0.276	0.2604	0.1657	0.2139	0.3535	0.2183	0.2073	0.1881	0.2297	0.4177	0.3762	0.1847	0.2426	0.2865	0.2151	0.1967	0.1766	0.1508	0.1676	0.1755	0.1808	0.1659	0.2051	0.1661	0.3141	0.3558	0.2909	0.3279	0.2027	0.2275	0.1514	0.1935	0.2434	0.1825	0.2399	0.1759	0.1992	0.1953	0.2411	0.1772	0.1885	0.1598	0.2052
Solyc01g009060	BTB-POZ-MATH	0.2549	0.2755	0.2479	0.198	0.1542	0.1727	0.2016	0.2256	0.2103	0.2893	0.1755	0.1175	0.1094	0.1265	0.2943	0.2583	0.1258	0.1407	0.1308	0.0963	0.1253	0.1351	0.1292	0.1363	0.1223	0.1312	0.1377	0.1263	0.1368	0.1397	0.138	0.0963	0.1495	0.1432	0.1527	0.2237	0.255	0.1379	0.2248	0.1223	0.2442	0.2179	0.2262	0.1166	0.2301	0.2487	0.2541	0.2244
Solyc01g009070	MYB-HB-like	0.0563	0.1028	0.1005	0.0441	0.0593	0.0551	0.1893	0.1384	0.0812	0.1152	0.0773	0.058	0.0586	0.0695	0.012	0.0119	0.0715	0.0673	0.0649	0.0926	0.0542	0.0461	0.0424	0.0504	0.0408	0.0462	0.0345	0.0411	0.0444	0.0399	0.0222	0.0492	0.026	0.0462	0.0463	0.0574	0.0626	0.0432	0.0629	0.0469	0.0548	0.0786	0.0788	0.0439	0.0935	0.0576	0.0496	0.0402
Solyc01g009080	FHA-SMAD	0.0093	0.0036	0.0104	0.0194	0.2466	0.3073	0.1214	0.071	0.0532	0.0236	0.0169	1.7527	1.3515	2.4312	1.284	1.4267	0.0081	0.002	0.0378	0.0213	0.0006	0.002	0.0017	0.0011	0	0.0007	0	0	0	0.0028	0.001	0	0.004	0.3354	0.179	0.0702	0.0928	0.5674	0.0622	0.4224	0.0367	0.0456	0.0447	0.2383	0.0519	0.0084	0.009	0.0187
Solyc01g009170	EIL	0.2739	0.3377	0.0877	0.0625	0.066	0.1327	0.3711	1.1588	1.5413	1.692	2.5525	0.4297	0.3566	0.4381	1.1222	1.2803	5.641	0.7554	0.8014	0.9625	0.6948	0.4743	0.3907	0.5598	0.4378	0.3677	0.3742	0.4064	0.3945	0.6111	0.6697	0.5738	0.9687	0.0999	0.1218	0.2353	0.2523	0.1367	0.2342	0.1485	0.2076	0.2269	0.1977	0.1277	0.2595	0.1529	0.1736	0.0959
Solyc01g009440	AP2-EREBP	0.0003	0.0002	0	0	0	0.0003	0	0.0067	0	0	0	0	0	0	0.0015	0.0007	0	0	0	0	0	0	0.0019	0.0006	0	0	0.0006	0.0007	0.0007	0	0	0	0	0	0.0012	0.0003	0	0.0004	0	0.0008	0	0	0	0.0046	0	0	0	0
Solyc01g009510	bZIP	0.0035	0.0004	0.0002	0.0004	0.0023	0.0753	0.5448	0.1698	0.0343	0.0049	0.0023	0	0	0	0	0	0	0	0	0	0	0	0	0	0	0	0	0	0	0	0	0	0	0	0	0	0	0	0	0	0.0003	0	0	0.0008	0	0	0	0
Solyc01g009730	TIFY	0.0313	0.0202	0.0214	0.0095	0.0002	0.001	0.0154	0.0052	0.0609	0.0214	0.0213	0.0021	0.0073	0	13.1654	4.9519	0.0176	0	0	0	0	0	0	0.0003	0	0	0	0	0	0	0	0	0	0.6075	0.1666	0.0002	0.0006	0.3927	0.0002	0.2422	0.0009	0.0009	0.0004	0.206	0.0012	9.5974	13.0494	3.2733
Solyc01g009740	TIFY	0.1806	0.0717	0.0067	0.0022	0	0.0002	0.0012	0	0	0	0	0	0.0004	0.0009	0	0	0	0	0	0	0	0	0	0	0	0	0	0	0	0	0	0	0	0	0	0	0	0	0	0	0	0	0	0.0003	0	0	0	0.0003
Solyc01g009840	GRAS	0.0064	0.0119	0.006	0.0018	0	0	0	0	0	0	0	0	0	0	0	0	0	0	0.0008	0	0	0	0	0	0	0	0	0	0	0	0	0	0	0	0	0	0	0	0	0	0.0001	0	0.0003	0	0	0.0028	0.004	0.0037
Solyc01g009860	NAM	1.0825	2.5352	0.519	0.2427	0.2311	0.5825	1.4167	1.5975	1.1396	1.9494	0.7253	0.074	0.122	0.064	0.5648	0.6335	1.2367	0.6759	0.1543	0.102	0.63	0.571	0.455	0.6569	0.7686	0.6152	0.5215	0.6331	0.5207	0.6225	0.4496	0.5036	0.4692	0.0532	0.0846	0.0332	0.0262	0.0989	0.0301	0.121	0.0568	0.0403	0.0313	0.1114	0.0447	0.0924	0.0863	0.0946
Solyc01g010240	C2C2-YABBY	0.0047	0.0023	0.0073	0.0006	0	0	0	0	0	0	0	0.0011	0.0018	0	0	0	0	0	0.0023	0	0	0	0	0	0	0	0	0	0	0	0	0	0	0.0229	0.046	0.0566	0.0444	0.0359	0.042	0.0306	0.0184	0.008	0.0048	0.0458	0.0731	0.0256	0.0278	0.0396
Solyc01g010410	C2H2	0.0078	0.0032	0.0045	0.001	0.0025	0.0058	0.0148	0.0148	0.0062	0.0028	0.0049	0.0004	0.0008	0.0008	0	0.0002	0.0035	0	0	0	0.0004	0	0.0003	0.0006	0.0002	0.0002	0.0014	0.0007	0.0003	0.0003	0.0003	0.0003	0.0009	0	0	0.0024	0.0022	0.0004	0.0011	0	0.0009	0.0017	0.0012	0	0.0012	0.003	0.0029	0.0017
Solyc01g010600	Homobox-WOX	0.0047	0.0019	0.0024	0.0012	0.0001	0.0002	0.0005	0	0	0	0.0039	0.0047	0.0129	0.0119	0.0005	0	0	0.0012	0.0019	0	0.0005	0	0.0005	0.0004	0.0004	0	0.0033	0.0009	0	0	0	0	0	0.0106	0.0322	0.0022	0.0005	0.0511	0.0004	0.0329	0.0022	0.0043	0.0026	0.0434	0.0017	0.0019	0.0072	0.0072
Solyc01g010910	MYB-HB-like	0	0.0005	0.0002	0.0005	0.0001	0	0	0	0	0.0009	0.0004	0.0051	0.0067	0.0071	0.002	0.0033	0.0012	0.0007	0	0	0	0	0	0.0004	0	0	0	0	0.0004	0.0007	0	0.0013	0	0.0094	0.0025	0.0021	0.0015	0.0076	0.003	0.008	0.0018	0.0016	0.0008	0.0072	0.0027	0.0026	0.0044	0.0015
Solyc01g010970	PAZ-Argonaute	0.0027	0.0045	0.0047	0.0021	0.0028	0.0013	0.0079	0.0184	0.0076	0.0121	0.0156	0.0122	0.0114	0.0068	0.0041	0.0043	0.0145	0.014	0.0115	0.0153	0.0182	0.0191	0.0726	0.0136	0.0226	0.0621	0.0128	0.0208	0.0649	0.0073	0.0093	0.011	0.0143	0.0159	0.0286	0.0531	0.059	0.0231	0.0724	0.0234	0.0993	0.1751	0.1117	0.0236	0.0974	0.1203	0.1077	0.1115
Solyc01g067360	C2H2	0.0737	0.083	0.1673	0.0851	0.0127	0.0277	0.173	0.0256	0.0301	0.0233	0.2198	0.3013	0.2629	0.1385	0.0798	0.1123	0.1244	0.079	0.1807	0.2314	0.1545	0.1592	0.1398	0.0858	0.1241	0.1416	0.1866	0.1952	0.2289	0.0165	0.0091	0.0145	0.0128	0.0445	0.0702	0.0737	0.0705	0.0493	0.0722	0.0404	0.0553	0.0989	0.0668	0.0328	0.0582	0.0228	0.0237	0.0171
Solyc01g067390	MYB-HB-like	0.297	0.538	0.2717	0.2745	0.2674	0.2213	0.3586	0.4078	0.4111	0.4795	0.8018	0.3171	0.2621	0.2993	0.0909	0.1037	0.4532	0.4113	0.3375	0.4574	0.3457	0.328	0.3498	0.3459	0.3269	0.3815	0.324	0.3259	0.4045	0.3537	0.32	0.3847	0.3611	0.2595	0.3361	0.5817	0.587	0.3539	0.5518	0.312	0.5465	0.594	0.5335	0.3002	0.5805	1.1691	1.1649	0.7096
Solyc01g067540	AP2-EREBP	0.0011	0.0001	0.0004	0.0005	0.0001	0	0.0005	0	0	0	0	0.0008	0	0	0	0	0.0051	0.0256	0.0251	0.0538	0.0176	0.0025	0.0597	0.0066	0.0023	0.0937	0.0066	0.0014	0.0893	0.0411	0.0511	0.199	0.1029	0.0042	0.0043	0.0006	0.0013	0.0216	0.1438	0.0292	0.5402	0.018	0.5612	0.0127	0.006	0.2645	0.1456	0.295
Solyc01g067550	C3H	0.089	0.1564	0.082	0.1399	0.2152	0.2382	0.1044	0.1677	0.0703	0.0247	0.0582	0.1908	0.1136	0.1998	0.0976	0.1043	0.0715	0.1678	0.1351	0.224	0.1144	0.1551	0.1183	0.125	0.1662	0.1062	0.1221	0.1627	0.1097	0.1653	0.2094	0.2444	0.279	0.0118	0.0211	0.3148	0.3879	0.0213	0.4498	0.0198	0.4577	0.389	0.5225	0.0134	0.4021	0.1413	0.1516	0.0687
Solyc01g067560	MYB-HB-like	0.089	0.0778	0.0668	0.0562	0.0705	0.0646	0.0775	0.0568	0.0788	0.0969	0.1148	0.0471	0.0381	0.0458	0.0156	0.0164	0.0861	0.0662	0.0637	0.0614	0.062	0.0501	0.0646	0.0615	0.0515	0.0753	0.0643	0.058	0.0744	0.0655	0.0602	0.0767	0.0714	0.0321	0.0409	0.1171	0.1051	0.0349	0.1044	0.0312	0.1082	0.1119	0.1166	0.0336	0.114	0.2135	0.2276	0.1381
Solyc01g067600	CW-Zn	0.0337	0.0353	0.0306	0.017	0.0596	0.0456	0.0314	0.0605	0.0407	0.0221	0.063	0.0755	0.0672	0.0493	0.0167	0.0158	0.0703	0.0891	0.0816	0.0974	0.1045	0.0853	0.0981	0.1006	0.0869	0.0971	0.0785	0.0879	0.0971	0.0741	0.0528	0.084	0.0526	0.0217	0.0218	0.113	0.13	0.025	0.1271	0.0249	0.1269	0.1121	0.1164	0.0223	0.1217	0.194	0.1987	0.1297
Solyc01g067680	TUBBY	0.0631	0.0613	0.12	0.0742	0.055	0.1014	0.4157	0.386	0.4342	0.3171	0.2823	0.0401	0.041	0.0505	0.1254	0.1539	0.3126	0.0912	0.0436	0.0971	0.1608	0.3199	0.1341	0.1533	0.2604	0.1542	0.1163	0.1835	0.1138	0.0278	0.0239	0.0194	0.0116	0.0737	0.0766	0.0934	0.1059	0.076	0.0777	0.0556	0.0739	0.114	0.0804	0.0635	0.1061	0.1126	0.1161	0.1021
Solyc01g068070	WD40-like	0.0403	0.0429	0.0189	0.0186	0.0314	0.0275	0.0191	0.0168	0.0161	0.0192	0.0444	0.0224	0.0194	0.0269	0.0057	0.0052	0.0404	0.0309	0.0328	0.0424	0.0334	0.0309	0.0405	0.0279	0.0294	0.0474	0.0374	0.0286	0.0438	0.0292	0.0215	0.0325	0.0242	0.031	0.0289	0.0439	0.0431	0.0271	0.0448	0.0204	0.0474	0.0492	0.0541	0.0313	0.0482	0.056	0.0589	0.0535
Solyc01g068100	SBP	0.2047	0.2398	0.3355	0.4077	0.4517	0.4562	0.3065	0.3625	0.4022	0.2318	0.3702	0.5076	0.4369	0.5083	0.4356	0.383	0.5013	0.6895	0.587	0.7465	0.6632	0.6346	0.7839	0.6852	0.7156	0.7533	0.67	0.7503	0.7653	0.5046	0.5359	0.4369	0.5759	0.2581	0.2637	0.4632	0.4989	0.2968	0.503	0.3179	0.461	0.428	0.442	0.287	0.4379	0.29	0.3182	0.1863
Solyc01g068210	TTF-type(Zn)	0.3886	0.2877	0.4713	0.3472	0.1406	0.1342	0.2092	0.1914	0.2108	0.2099	0.2174	0.1533	0.1745	0.1705	0.0563	0.0564	0.2378	0.2316	0.1796	0.1925	0.2483	0.2213	0.2018	0.2398	0.2221	0.1884	0.179	0.1917	0.1892	0.1335	0.13	0.1326	0.1259	0.4421	0.3928	0.2525	0.2717	0.3867	0.2684	0.3901	0.2805	0.2555	0.2577	0.48	0.2692	0.6962	0.4565	0.6016
Solyc01g068250	WD40-like	0.0133	0.0138	0.0811	0.068	0.0508	0.0115	0.0382	0.0337	0.0058	0	0.0026	0.016	0.0218	0.0117	0.0049	0.0042	0.0493	0.041	0.034	0.0172	0.05	0.0749	0.0797	0.0452	0.056	0.0831	0.0361	0.038	0.0828	0.0496	0.0426	0.0851	0.0408	0.0348	0.0257	0.0131	0.0194	0.0197	0.0092	0.0141	0.013	0.0063	0.0062	0.0144	0.0108	0.0296	0.0246	0.1194
Solyc01g068280	SNF2	0.1328	0.0852	0.1525	0.1216	0.1369	0.0586	0.0424	0.0279	0.0223	0.0293	0.0212	0.057	0.061	0.0595	0.0184	0.0227	0.0363	0.0556	0.0698	0.0701	0.0769	0.0711	0.092	0.0806	0.0669	0.0815	0.1047	0.0714	0.085	0.0723	0.0644	0.1019	0.0506	0.1347	0.1523	0.3766	0.3417	0.1147	0.3744	0.1196	0.3588	0.3247	0.3565	0.1161	0.3714	0.5958	0.5691	0.544
Solyc01g011030	C2H2	0.1881	0.2681	0.2121	0.2377	0.0972	0.1032	0.1179	0.1087	0.1141	0.1734	0.1112	0.0752	0.0506	0.0563	0.1967	0.1848	0.0769	0.0687	0.0776	0.0547	0.0506	0.0545	0.046	0.0561	0.0494	0.0449	0.0545	0.0586	0.0397	0.093	0.1258	0.095	0.0929	0.1106	0.142	0.1108	0.1332	0.1116	0.125	0.097	0.1183	0.1165	0.1086	0.1153	0.1053	0.0586	0.0501	0.042
Solyc01g014180	A20-like	1.7138	2.0254	3.2655	3.6275	1.0221	1.824	2.8796	3.7919	8.3353	17.9387	16.1996	0.7825	0.6777	0.5961	1.0148	0.8872	3.881	1.1196	1.3301	1.1098	1.5251	1.3846	1.2777	1.2488	1.32	1.3435	1.0844	1.2068	1.2901	1.0653	1.0658	1.1924	1.4629	2.9271	3.5665	0.9231	1.2281	2.9512	1.1806	2.9721	1.1431	1.2477	1.2591	3.434	1.2041	3.0856	2.7751	3.3167
Solyc01g014480	EIL	0.06	0.0553	0.0188	0.0227	0.0625	0.0765	0.1087	0.1628	0.1106	0.1028	0.0811	0.0777	0.0749	0.0523	0.0554	0.0545	0.0991	0.1211	0.0889	0.1075	0.0985	0.0954	0.0931	0.1136	0.1087	0.1001	0.0951	0.1137	0.1033	0.1106	0.09	0.1074	0.1032	0.0112	0.0115	0.076	0.0795	0.0109	0.0753	0.0118	0.0732	0.0716	0.0721	0.0107	0.0813	0.073	0.0715	0.0747
Solyc01g014720	AP2-EREBP	0.044	0.0234	0.006	0.0011	0.0001	0.0041	0.0193	0.0072	0.0028	0.0036	0.0034	0	0	0	0	0	0	0	0	0	0	0	0	0	0	0	0	0	0	0	0	0	0	0	0	0	0	0	0	0	0	0	0	0	0	0	0	0
Solyc01g014850	C3H	0.571	0.4827	0.3685	0.3846	0.1657	0.1577	0.2015	0.1845	0.2954	0.5091	0.4179	0.1871	0.1549	0.1632	0.3983	0.3369	0.3073	0.1878	0.2115	0.1621	0.1229	0.1205	0.1355	0.1154	0.1223	0.1379	0.125	0.1207	0.1451	0.192	0.2199	0.1926	0.2077	0.4988	0.4301	0.2985	0.2891	0.3839	0.3104	0.4099	0.3202	0.4248	0.3962	0.3834	0.3537	0.23	0.2058	0.1863
Solyc01g014910	bHLH	0.0918	0.0397	0.0045	0.0034	0.0018	0.006	0.0251	0.001	0.0031	0	0.0009	0	0	0	0	0	0	0	0	0	0	0	0	0	0	0	0	0	0	0	0	0	0	0	0	0	0	0	0	0	0	0	0	0	0	0	0	0
Solyc01g014960	bHLH	0.0009	0.0003	0.0005	0.0002	0.0002	0.0011	0.0153	0	0	0	0	0	0	0	0	0	0	0	0	0	0	0	0	0	0	0	0	0	0	0	0	0	0	0	0	0	0	0	0	0	0	0	0	0	0	0	0	0
Solyc01g014970	HD-ZIP	0.0464	0.0293	0.0005	0.0007	0	0.0002	0.0006	0	0	0	0	0	0	0	0	0	0	0	0	0	0	0	0	0	0	0	0	0	0	0	0	0	0	0	0	0	0	0	0	0	0	0	0	0	0	0.0004	0	0
Solyc01g015210	B3-Domain	0.0022	0.0005	0.0015	0.0017	0.0002	0.002	0.0031	0.0011	0.0009	0	0.001	0	0	0	0	0	0	0	0	0	0	0	0	0	0	0	0	0	0	0	0	0	0	0	0	0	0	0	0	0	0	0	0	0	0	0	0	0
Solyc01g016410	C2H2	0.0173	0.0215	0.0389	0.0259	0.0436	0.0633	0.0503	0.182	0.1803	0.165	0.1305	0.0287	0.0239	0.0239	0.0344	0.048	0.0785	0.0578	0.0388	0.032	0.0419	0.0451	0.049	0.0325	0.0508	0.0415	0.0329	0.0359	0.0368	0.0965	0.0949	0.1395	0.1605	0.0128	0.0217	0.0357	0.0487	0.0206	0.0415	0.0259	0.0453	0.0422	0.0477	0.0188	0.0399	0.0292	0.0318	0.0374
Solyc01g016770	MYB-HB-like	0.0194	0.0068	0.006	0.0041	0.0047	0.0044	0.0026	0	0	0	0	0.002	0.002	0	0	0	0	0	0	0	0	0	0	0	0.0052	0	0.0021	0	0.0022	0	0	0	0	0	0	0.006	0.0104	0	0.006	0	0.0106	0.0155	0.0143	0.0025	0.0122	0.0282	0.0222	0.0476
Solyc01g020170	bHLH	0.048	0.0193	0.0077	0.0059	0.0003	0.0005	0.0019	0	0	0	0.0005	0	0	0	0.0005	0.0009	0	0	0	0	0	0	0	0	0	0	0	0	0	0	0	0	0	0	0.0015	0	0	0.0006	0	0.0033	0	0.0001	0	0.0021	0	0	0	0.0036
Solyc01g021640	WD40-like	0.1488	0.0992	0.1482	0.1158	0.0631	0.0605	0.0664	0.059	0.1255	0.1123	0.1488	0.0532	0.073	0.0447	0.0206	0.0222	0.0671	0.1041	0.0764	0.0566	0.0842	0.065	0.0776	0.0773	0.0703	0.0827	0.0746	0.0735	0.0859	0.0782	0.0613	0.0889	0.0554	0.044	0.038	0.0538	0.0481	0.0412	0.0486	0.0406	0.0529	0.0632	0.0555	0.0366	0.0556	0.0451	0.0417	0.0578
Solyc01g021730	NAM	0.0086	0.0118	0.0095	0.0092	0.0014	0.0007	0.0405	0.0403	0.0902	0.1349	0.0736	0	0	0	0	0	0.2245	0.0003	0	0	0	0.0009	0.0004	0.0004	0	0.0004	0	0	0.0003	0	0	0.0006	0	0.0014	0.0005	0.0005	0.001	0.0005	0.0023	0	0.0002	0.0005	0.0016	0.0008	0.0009	0.001	0.0014	0.0024
Solyc01g044520	AS2-LOB	0.0015	0.002	0.011	0.0144	0.0021	0.0087	0.0094	0.0055	0.0085	0.0018	0.0017	0	0	0	0	0	0	0	0	0	0	0	0	0.0006	0	0	0	0	0	0	0	0	0	0	0	0	0	0	0	0	0	0	0	0	0	0	0	0
Solyc01g049740	SNF2	0	0.0002	0.0017	0	0	0	0	0	0	0	0	0	0	0	0	0	0	0	0	0	0	0	0	0	0	0	0	0	0	0	0	0	0	0	0	0	0	0	0	0	0	0	0	0	0	0.0004	0	0
Solyc01g050040	C2H2	0.0039	0.0016	0.0002	0.0005	0.0387	0.0415	0.068	0.0578	0.1099	0.1242	0.0699	0.0437	0.0496	0.0496	0.0206	0.0293	0.2255	0.0551	0.0609	0.0489	0.0628	0.0706	0.0373	0.0469	0.0551	0.0322	0.049	0.0505	0.042	0.0221	0.0351	0.0302	0.022	0.0403	0.057	0.1187	0.1676	0.056	0.1577	0.0668	0.119	0.1255	0.1239	0.066	0.1298	0.0721	0.067	0.051
Solyc01g056730	CCHC(Zn)	0.0084	0.0172	0	0.0016	0	0.0005	0.0248	0.0232	0.0434	0.0197	0.0626	0	0	0	0	0	0.0288	0.0013	0.0045	0	0.0407	0.0347	0.0285	0.0272	0.0265	0.0347	0.0329	0.0381	0.0285	0	0	0	0	0	0	0	0	0	0	0	0	0	0	0	0	0	0	0
Solyc01g057080	AP2-EREBP	0.0016	0.0066	0.0006	0.0003	0	0	0	0	0.0021	0	0	0.0011	0	0	0.0014	0	0.0012	0	0	0	0.0024	0.003	0.0181	0.0217	0.0131	0.0246	0.0134	0.0049	0.0148	0	0.0021	0	0	0	0	0	0	0.0007	0	0	0	0	0	0	0	0	0	0
Solyc01g057300	bHLH	0.0405	0.006	0.0022	0.0008	0.0145	0.013	0.0534	0.002	0.0032	0	0.0101	0	0	0	0	0	0	0	0	0	0	0	0	0	0	0	0.0004	0	0	0	0	0.0007	0	0.0006	0.0008	0	0	0.0012	0	0.0006	0	0	0	0.0011	0	0	0	0
Solyc01g057850	CCHC(Zn)	0.0112	0.0083	0.0047	0.0037	0.061	0.0507	0.0233	0.0575	0.0232	0.0014	0.062	0.0581	0.0503	0.0392	0.0084	0.015	0.0373	0.0888	0.0598	0.0886	0.0738	0.0886	0.1024	0.0852	0.094	0.1007	0.0897	0.0872	0.1123	0.0653	0.0629	0.0587	0.0591	0.0268	0.0315	0.0824	0.0785	0.0343	0.0874	0.0297	0.0879	0.0817	0.0906	0.031	0.096	0.3862	0.4254	0.2802
Solyc01g057910	MYB-HB-like	0.0023	0.005	0.0059	0.0077	0.0072	0.0075	0.0125	0.0119	0.0033	0.0014	0.0003	0.0058	0.0038	0.0041	0.003	0.0106	0.2134	0.0589	0.0053	0.0131	0.0456	0.0142	0.1801	0.0483	0.0259	0.2528	0.035	0.0218	0.29	0.0131	0.0151	0.0262	0.0168	0.0025	0.0015	0.0002	0.0006	0.0024	0.0002	0.0028	0	0.0009	0.0005	0.0037	0.0005	0.0009	0.0007	0.01
Solyc01g058130	C2H2	0.0011	0.001	0.0002	0	0	0	0	0	0	0	0	0	0	0	0	0	0	0	0	0	0	0	0	0	0	0.0008	0	0	0	0	0	0	0	0	0	0	0	0	0	0	0	0	0	0	0	0.0009	0.001	0
Solyc01g058540	WRKY	0.0305	0.0266	0.0052	0.0032	0.0005	0.0081	0.0817	0.0366	0.0084	0.0058	0.0012	0.0019	0.0014	0.0048	0.0013	0.0029	0.0018	0.0006	0.003	0	0.0023	0.0034	0.0011	0.001	0.0039	0.0043	0.0017	0.0016	0.0024	0.0029	0.0019	0.0078	0.0158	0	0	0.0002	0	0.0008	0.0006	0.0004	0.0004	0.0003	0.0006	0	0.0001	0.0066	0.0008	0.0078
Solyc01g058670	bHLH	1.6715	0.8717	3.8507	5.5952	0.9284	1.0134	0.4966	0.4246	0.2425	0.1849	0.159	0.2056	0.1872	0.2668	0.2872	0.438	0.4219	0.5374	0.1503	0.148	0.3894	0.4012	0.2637	0.3441	0.3198	0.2545	0.3015	0.3279	0.2377	0.247	0.3087	0.3554	0.4307	0.3838	0.5905	0.159	0.1909	0.3381	0.2139	0.2972	0.2957	0.1994	0.2966	0.2643	0.1885	0.1715	0.1475	0.3162
Solyc01g059950	GRAS	0.0006	0.0014	0.0016	0.0004	0.0129	0.0191	0.0042	0.0006	0.0104	0.01	0.0021	0.0008	0.0104	0	0.0039	0	0.0054	0.006	0.0015	0.0095	0.0171	0.0866	0.0073	0.0073	0.0788	0.002	0.0054	0.1531	0.0028	0.0157	0.0109	0.0112	0.0093	0.0008	0.0027	0.0127	0.0174	0.0041	0.0148	0.0019	0.014	0.0009	0.0023	0.0028	0.012	0.0022	0.0035	0.0011
Solyc01g059960	GRAS	0.0001	0.0001	0.0002	0.0006	0	0	0	0	0	0	0	0	0	0	0	0	0	0	0	0	0	0	0	0.0005	0	0	0	0	0	0	0	0	0	0	0	0	0	0	0	0	0	0	0	0	0	0.0005	0	0
Solyc01g060030	CCHC(Zn)	0.6839	0.5089	0.4591	0.4538	0.257	0.3257	0.5319	0.6451	1.3439	2.2649	2.9711	0.3229	0.36	0.2313	0.3465	0.3099	0.5254	0.3455	0.3964	0.3059	0.3037	0.2734	0.3284	0.299	0.2772	0.3403	0.2955	0.2796	0.3726	0.2051	0.1817	0.1899	0.1653	0.8397	0.8349	0.3593	0.3847	0.8709	0.3776	0.8136	0.382	0.3952	0.3601	0.7744	0.3467	0.8021	0.9251	0.6968
Solyc01g060040	Bromodomain	0.0509	0.0541	0.0433	0.0424	0.0412	0.0322	0.077	0.1096	0.0743	0.0906	0.1209	0.0663	0.0627	0.0605	0.0241	0.0198	0.0536	0.0572	0.0549	0.0659	0.0561	0.0462	0.052	0.0568	0.0489	0.0545	0.0552	0.0486	0.0532	0.044	0.0373	0.0417	0.0378	0.066	0.0703	0.0971	0.0984	0.0732	0.097	0.0677	0.1046	0.1051	0.1155	0.0624	0.0987	0.0773	0.0955	0.0593
Solyc01g060140	CG1-CAMTA	0.0686	0.059	0.1099	0.1043	0.1806	0.2204	0.1839	0.119	0.1241	0.0941	0.1264	0.2544	0.2436	0.3142	0.1651	0.1802	0.3265	0.2244	0.257	0.4241	0.3042	0.2514	0.2587	0.2666	0.2718	0.2659	0.1943	0.2511	0.2661	0.3087	0.2783	0.2356	0.2556	0.1114	0.1301	0.5356	0.5502	0.1556	0.5091	0.1477	0.5057	0.3963	0.3833	0.1477	0.3832	0.2963	0.3202	0.2143
Solyc01g060310	MADS-type1	0.0019	0	0.0006	0.0008	0.0002	0	0	0	0	0	0	0	0.0012	0	0	0	0	0	0	0	0	0	0	0	0	0	0	0	0	0	0	0	0	0	0	0	0	0	0	0	0	0	0	0	0	0.0004	0	0
Solyc01g060370	B3-Domain	0.0136	0.007	0.0024	0.0039	0.0004	0.0003	0	0	0	0	0	0	0	0	0	0	0	0	0	0	0	0	0	0	0	0	0	0	0	0	0	0	0	0	0	0	0	0	0	0	0	0	0	0	0	0	0	0
Solyc01g060420	C2H2	0.0016	0.0014	0.0002	0.0002	0.0107	0.0092	0	0	0	0	0	0.0008	0	0	0.0009	0	0	0	0	0	0	0	0	0.0007	0	0	0	0	0	0	0	0	0	0.001	0	0	0	0	0	0.0033	0.0012	0.0013	0.0013	0.0061	0.0008	0.0006	0	0
Solyc01g060490	C2C2-GATA	4.4602	0.6941	0.0446	0.0474	0.0133	0.0314	0.0362	0.0278	0.011	0.0051	0.0018	0.0028	0.0025	0	0.0026	0	0	0.001	0	0	0.0017	0.004	0.0047	0.0015	0.0031	0.0024	0.0005	0.004	0.0011	0.0018	0	0.0028	0.0019	0.0227	0.0356	0.0137	0.0125	0.0237	0.0109	0.0311	0.0095	0.0027	0.0034	0.015	0.0114	0.0098	0.0126	0.0147
Solyc01g065540	GARP-G2-like	0.0702	0.0703	0.1853	0.2156	0.0424	0.0346	0.0789	0.0463	0.0286	0.0201	0.0361	0.0789	0.0815	0.0946	0.0747	0.0888	0.1215	0.1414	0.099	0.0704	0.1157	0.0718	0.066	0.1165	0.0814	0.0717	0.1399	0.1005	0.0849	0.035	0.0291	0.0269	0.0416	0.0561	0.0865	0.1517	0.1913	0.1049	0.2741	0.1124	0.3813	0.3268	0.5351	0.1058	0.2184	0.2452	0.2208	0.1519
Solyc01g065980	AP2-EREBP	0.1324	0.0853	0.6045	3.0609	3.9922	6.7796	2.7541	3.1346	1.9738	2.9194	1.733	0.1368	0.1116	0.1488	0.6287	0.3735	0.8625	1.6347	0.247	0.136	0.9502	0.6499	0.7203	0.5124	0.6777	0.585	0.7577	0.6068	0.7041	1.2041	1.3742	1.0882	3.1587	0.8518	1.1252	0.6124	0.6138	0.8328	0.4597	0.8334	0.2922	0.2511	0.4074	0.7185	0.5994	0.3621	0.2984	0.5598
Solyc01g066430	C2H2	0.1414	0.1062	0.2765	0.165	0.0668	0.1266	0.2757	0.3181	0.7951	0.4037	0.6086	0.0949	0.0819	0.1552	0.2101	0.2378	2.6194	0.2104	0.1962	0.1221	0.7257	0.5493	0.2572	0.5409	0.2859	0.2235	0.2658	0.1973	0.2872	0.221	0.2696	0.3299	0.3271	0.0602	0.0815	0.1567	0.227	0.1199	0.2088	0.1263	0.2403	0.2542	0.2236	0.1251	0.2451	0.2883	0.2248	0.2548
Solyc01g066500	MADS-type1	0.0033	0.0012	0.0041	0.0048	0.0025	0.0013	0.0024	0.0005	0.0023	0.002	0.001	0.0018	0	0	0.0016	0	0.0013	0	0	0	0.0005	0.0016	0.0013	0.0007	0.0004	0	0.0008	0.0018	0	0	0.0008	0	0.0015	0.0035	0.0049	0.0014	0.0029	0.0029	0.0007	0.0052	0.0013	0.0009	0.0019	0.0015	0.0012	0	0	0.0046
Solyc01g066730	MADS-type1	0.0605	0.0416	0.1532	0.0897	0.0106	0.0187	0.0507	0.0261	0.0076	0.0181	0.0063	0.0027	0.0048	0.0013	0.0054	0.0154	0.0156	0.0041	0.0041	0.0087	0.0075	0.0089	0.0056	0.006	0.0065	0.0068	0.0072	0.0079	0.0047	0.001	0.0016	0.0025	0.0011	0.127	0.0838	0.0327	0.0366	0.1107	0.0342	0.1176	0.0385	0.0501	0.0468	0.1376	0.036	0.0687	0.0725	0.0892
Solyc01g066740	WD40-like	0.0676	0.0442	0.3279	0.1823	0.2151	0.2301	0.1356	0.054	0.0101	0.0161	0.0112	0.1438	0.1705	0.14	0.0242	0.0221	0.0191	0.0547	0.0762	0.0241	0.0726	0.0812	0.0846	0.0715	0.0658	0.0525	0.0677	0.0872	0.0627	0.0578	0.042	0.1095	0.0533	0.0945	0.0731	0.0925	0.0806	0.0932	0.0774	0.0912	0.0904	0.1177	0.1378	0.1016	0.1008	0.1096	0.1096	0.1154
Solyc01g067090	Homeodomain-LIKE	0.0035	0.004	0.0021	0.0007	0.0481	0.0616	0.0735	0.0447	0.022	0.0041	0.0272	0.0349	0.0373	0.0368	0.0205	0.0287	0.029	0.0344	0.0357	0.0311	0.0476	0.0357	0.0639	0.0427	0.042	0.0561	0.0547	0.0456	0.0635	0.067	0.0692	0.0731	0.0647	0.0061	0.0126	0.0585	0.0593	0.0076	0.0525	0.0066	0.047	0.0442	0.039	0.0049	0.0493	0.055	0.0605	0.0307
Solyc01g067130	Hap3/NF-YB	0.004	0	0.0022	0.0005	0	0.0003	0.0056	0.0091	0.0016	0.002	0.001	0.0008	0	0	0	0	0.07	0.0271	0	0	0.0477	0.0307	0.0481	0.0785	0.0567	0.0315	0.0274	0.0179	0.0315	0	0	0	0	0.0036	0.0189	0.0015	0.0002	0.0123	0.0007	0.0169	0.0004	0.0024	0.0058	0.0194	0.0004	0.0008	0	0.0015
Solyc01g067190	CCHC(Zn)	0.0003	0.0004	0.0022	0.0019	0.0042	0.0021	0	0	0	0	0	0.0019	0.0009	0.0033	0	0	0.0015	0.0007	0.0038	0	0.0008	0	0.0015	0.0013	0.0006	0.0029	0.0014	0.0007	0.0027	0.0012	0	0.0062	0.0013	0.0021	0.0011	0.0031	0.0039	0.0005	0.0041	0.0032	0.004	0.0013	0.0022	0.0017	0.0029	0.0314	0.0245	0.0789
Solyc01g067340	bHLH	0.0122	0.0071	0.0017	0.0007	0.0002	0.0017	0.0134	0.0014	0	0	0	0	0	0	0	0	0	0	0	0	0	0	0	0	0	0	0	0.0041	0	0	0	0	0	0.0009	0.0032	0.0013	0.0005	0.0032	0.0013	0	0.0002	0.0003	0.0004	0.004	0.0011	0.0007	0.0017	0.0012
Solyc01g068300	SNF2	0.086	0.0345	0.0705	0.031	0	0	0.0015	0.0008	0	0	0	0	0	0	0	0	0	0	0	0	0	0	0	0	0	0	0	0	0	0	0	0	0	0	0	0	0	0.0002	0	0	0	0.0004	0	0	0	0.0001	0	0.0032
Solyc01g068320	SNF2	0.1512	0.0594	0.2648	0.1253	0.0201	0.0191	0.0244	0.0073	0.0004	0	0.0004	0.0004	0.0008	0.0009	0.0005	0	0.0002	0.0002	0.0006	0	0.0013	0.0003	0	0.0002	0.0006	0	0.0004	0.0006	0	0	0.0004	0	0	0.0006	0	0.0003	0.0001	0.0004	0.0004	0.0005	0.0005	0.0002	0.0005	0.0003	0	0.0009	0.0012	0.0014
Solyc01g068390	C2H2	0.4744	0.4666	0.2442	0.21	0.0913	0.0907	0.123	0.1948	0.2044	0.2502	0.1783	0.1265	0.1032	0.1221	0.1552	0.1368	0.1547	0.1625	0.1747	0.1641	0.1447	0.1384	0.1657	0.1439	0.1615	0.1779	0.1399	0.1645	0.1837	0.1607	0.1672	0.1586	0.1658	0.0854	0.1065	0.1832	0.2015	0.1105	0.1998	0.1053	0.2017	0.1948	0.1981	0.1006	0.19	0.2655	0.2921	0.336
Solyc01g068540	MYB-HB-like	0.0833	0.0632	0.0482	0.0527	0.0516	0.0277	0.022	0.0035	0.0076	0.0092	0.0162	0.011	0.0131	0.0199	0.0063	0.0052	0.0076	0.017	0.0251	0.0131	0.015	0.014	0.016	0.0203	0.0138	0.0207	0.032	0.0179	0.0215	0.0343	0.03	0.0369	0.028	0.0551	0.0414	0.0558	0.0556	0.0344	0.056	0.0342	0.0646	0.0653	0.0612	0.0383	0.0526	0.0998	0.1048	0.0836
Solyc01g073780	PHD	0.0015	0.0018	0.0015	0.0077	0.003	0.0008	0.0003	0.0024	0.0005	0.0007	0.0003	0.0027	0.0052	0.0092	0.0029	0.0064	0.0064	0.1465	0.039	0.0257	0.1023	0.0746	0.0501	0.1103	0.1131	0.0623	0.1479	0.1999	0.0785	0.2205	0.1648	0.1348	0.0973	0.0125	0.0062	0.0003	0.0009	0.0053	0.001	0.0034	0.0003	0.0001	0	0.0072	0	0.0016	0.0016	0.0018
Solyc01g073800	PHD	0.0029	0.0002	0.0009	0.0002	0	0.0001	0	0	0.0008	0.001	0	0	0	0	0.0016	0.0014	0.0022	0.16	0.0621	0.0421	0.09	0.0521	0.051	0.1197	0.1083	0.1033	0.1971	0.1862	0.0925	0.3391	0.3889	0.3445	0.2647	0.0006	0.0006	0.0013	0.0016	0.0003	0.0006	0	0	0.0003	0.001	0	0.0003	0.0008	0.0018	0.0013
Solyc01g073810	PHD	0.0002	0	0.0002	0.0006	0	0.0003	0	0	0	0	0	0	0.0055	0	0.0067	0.0068	0.0077	0.1121	0.1326	0.0914	0.2021	0.0793	0.1084	0.2771	0.173	0.2252	0.4995	0.2928	0.2466	0.1121	0.2219	0.3247	0.0935	0	0	0	0	0	0.0004	0	0	0	0	0	0	0	0	0
Solyc01g073820	PHD	0.0012	0.0005	0.0007	0.0001	0.0002	0.0109	0.0019	0.0005	0	0	0.0005	0.0046	0.008	0.0057	0.0092	0.0166	0.0312	0.15	0.1068	0.1494	0.2018	0.0917	0.126	0.2567	0.1747	0.1883	0.3452	0.295	0.2551	0.3088	0.4115	0.4471	0.2481	0	0	0.0002	0	0.0003	0	0	0	0.001	0	0	0	0.0008	0.0004	0
Solyc01g073830	PHD	0.0018	0.0003	0.0003	0.0004	0.0001	0.0014	0	0	0	0	0	0.0004	0.0054	0	0.0057	0.0063	0.0066	0.0887	0.047	0.0766	0.1013	0.0386	0.0858	0.1807	0.1153	0.1311	0.2484	0.1352	0.1618	0.0553	0.0884	0.0677	0.0198	0.0006	0	0	0.0002	0	0	0	0	0	0	0.0005	0	0.0004	0	0
Solyc01g073840	PHD	0.0003	0.0009	0.0002	0.0003	0.0001	0.0014	0.0006	0	0	0.0007	0	0.0039	0.0006	0.0013	0.0038	0.0039	0.0018	0.0082	0	0.0042	0.0047	0.0049	0.013	0.0103	0.01	0.018	0.0112	0.0108	0.0229	0.0091	0.0092	0.0136	0.0206	0	0	0	0	0	0	0	0	0.0001	0	0	0.0002	0.0003	0	0.0003
Solyc01g073850	C2H2	0	0	0.0003	0	0	0	0	0	0	0	0.0013	0	0	0	0	0	0	0	0	0	0	0	0	0	0	0	0	0	0	0	0	0	0	0	0	0	0	0	0	0	0	0.001	0	0	0	0	0	0
Solyc01g073860	PHD	0.0002	0	0.0001	0.0001	0.0002	0.0023	0.0011	0	0.0019	0.0012	0.0006	0.0053	0	0.0023	0.0134	0.014	0.0075	0.0359	0.0453	0.0324	0.0507	0.0278	0.1069	0.0914	0.0966	0.2342	0.1457	0.1578	0.3537	0.0991	0.1404	0.3238	0.2273	0	0	0.0001	0	0.0007	0	0	0	0	0	0	0	0.0006	0.0007	0.084
Solyc01g073880	PHD	0.0226	0.0449	0.0075	0.0028	0	0	0.0022	0.0047	0.0024	0.0061	0.0044	0.0039	0.0046	0.0059	0.1381	0.1474	0.0324	0.0227	0.0171	0.0061	0.0593	0.0119	0.0172	0.0655	0.0353	0.0223	0.048	0.0421	0.0185	0.0424	0.0683	0.0265	0.0326	0.014	0.0184	0.0003	0.0002	0.0205	0	0.0141	0	0.0008	0.0003	0.0213	0.0002	0.0011	0.0065	0.0071
Solyc01g073890	PHD	0.0073	0.0029	0.0006	0.001	0.0001	0.0011	0.001	0.0041	0.0184	0.0128	0.011	0.0011	0.0012	0	0.0077	0.0076	0.0986	0.0244	0.0061	0.0139	0.0539	0.021	0.0749	0.0798	0.0714	0.0965	0.0749	0.0638	0.0759	0.0215	0.0382	0.0321	0.0437	0.0075	0.013	0.0002	0.0002	0.0075	0.0011	0.0071	0.0005	0.0004	0.0001	0.0133	0.0005	0.002	0.0023	0.0009
Solyc01g073900	C2H2	0.5618	0.4128	0.2282	0.2513	0.2098	0.2272	0.1196	0.09	0.0787	0.0968	0.0794	0.2237	0.1887	0.2695	0.1099	0.1152	0.1023	0.3107	0.3937	0.3285	0.2562	0.2211	0.3126	0.269	0.2625	0.309	0.2723	0.2993	0.2732	0.2721	0.3143	0.2312	0.2624	0.0862	0.0948	0.1666	0.163	0.1005	0.1664	0.1015	0.1815	0.1842	0.1936	0.106	0.1888	0.3476	0.4246	0.2416
Solyc01g073910	HD-ZIP	0.182	0.5843	0.0642	0.0562	0.0212	0.0092	0.0158	0.019	0.0286	0.0253	0.0206	0.0447	0.0461	0.0547	0.0973	0.0982	0.1417	0.0321	0.0149	0.0291	0.0511	0.0912	0.0881	0.0573	0.0982	0.0744	0.0439	0.0775	0.069	0.0318	0.0351	0.111	0.1284	0.0863	0.1138	0.1776	0.226	0.1019	0.2789	0.1028	0.3215	0.2414	0.3281	0.107	0.2766	0.2301	0.2548	0.2517
Solyc01g073940	C3H	0.2341	0.1115	0.2266	0.1874	0.1308	0.1231	0.1365	0.1688	0.1404	0.1588	0.1376	0.0534	0.0403	0.0701	0.0554	0.0487	0.0669	0.0398	0.0348	0.0528	0.057	0.0694	0.0593	0.0508	0.0609	0.0585	0.0435	0.0503	0.0549	0.0472	0.0558	0.0432	0.0834	0.1698	0.1401	0.159	0.2118	0.1263	0.2456	0.1498	0.2295	0.1874	0.1983	0.1773	0.1831	0.165	0.1565	0.1249
Solyc01g073950	MYB-HB-like	0.1757	0.204	0.1676	0.1617	0.0969	0.081	0.0705	0.0801	0.0805	0.0555	0.0868	0.0883	0.0765	0.0591	0.0279	0.0292	0.1554	0.1244	0.0983	0.0832	0.1243	0.1507	0.1599	0.1202	0.139	0.1613	0.0989	0.1225	0.1363	0.1026	0.0745	0.1046	0.1117	0.3038	0.3098	0.1739	0.2017	0.3015	0.2309	0.2867	0.2046	0.1287	0.1663	0.2208	0.1889	0.1673	0.1793	0.1243
Solyc01g073970	Hap3/NF-YB	0.5957	0.1778	0.0301	0.0178	0.0064	0.0128	0.1012	0.0074	0	0	0.0008	0	0	0	0.0628	0.0402	0.0021	0.2135	0	0	0.0016	0.0031	0.0036	0.0035	0.0009	0.0024	0.0014	0	0.0013	0.1081	0.1311	0.0643	0.0432	0.1446	0.175	0.0016	0.0006	0.1472	0.0013	0.1011	0.007	0.0013	0.0034	0.125	0.0015	0.052	0.0578	0.0714
Solyc01g074010	Hap3/NF-YB	0.0891	0.1321	0.0835	0.0964	0.1848	0.1975	0.1544	0.105	0.0555	0.036	0.0422	0.1072	0.1141	0.1249	0.112	0.1153	0.1264	0.1756	0.1078	0.0965	0.1496	0.2007	0.1951	0.1498	0.2134	0.1731	0.1827	0.1939	0.18	0.2319	0.2352	0.2801	0.3231	0.0666	0.0718	0.1245	0.1461	0.0715	0.1323	0.0599	0.1262	0.1113	0.122	0.0704	0.1242	0.0819	0.0857	0.0589
Solyc01g079110	Hap3/NF-YB	6.7609	4.724	9.8631	7.005	1.2949	0.6605	1.0771	0.2266	0.0223	0.006	0.0158	0.8342	0.8078	1.3849	0.8461	0.5471	0.0773	4.4516	1.2815	0.8933	0.5391	0.3958	0.5827	0.7122	0.445	0.6259	0.9508	0.5191	0.5059	0.2972	0.227	0.144	0.1303	29.9824	24.9623	4.8352	3.913	23.0002	4.3455	24.9532	3.8735	5.3118	4.6869	27.2102	4.7503	20.6616	18.9955	44.3872
Solyc01g079210	MYB-HB-like	0.1526	0.1874	0.2098	0.1851	0.1042	0.0808	0.0944	0.116	0.1105	0.1156	0.1193	0.1032	0.0892	0.1214	0.0738	0.0673	0.0976	0.0789	0.0804	0.0849	0.0927	0.0778	0.082	0.0869	0.0754	0.0885	0.0843	0.0847	0.0913	0.0637	0.0841	0.0738	0.0836	0.0861	0.099	0.1747	0.1668	0.0827	0.1756	0.0797	0.1671	0.1717	0.1695	0.1003	0.1739	0.0833	0.0756	0.0537
Solyc01g079260	WRKY	0.019	0.0256	0.0235	0.0055	0.0082	0.0329	0.0326	0.0849	0.4365	0.305	0.2618	0.0555	0.0558	0.066	0.0792	0.1469	0.2293	0.1195	0.1881	0.08	0.1567	0.3905	0.7315	0.1737	0.4474	0.716	0.2111	0.4793	0.984	0.4667	0.6324	2.4329	1.2707	0.0169	0.041	0.0255	0.0179	0.0334	0.0159	0.0562	0.013	0.0099	0.0234	0.037	0.0241	0.0504	0.0662	0.0388
Solyc01g079360	WRKY	0.0579	0.1731	0.0535	0.0832	0.0817	0.1051	0.1761	0.0487	0.03	0.03	0.0184	0.0278	0.0356	0.0384	0.2109	0.2476	0.064	0.0447	0.0134	0.0129	0.047	0.0313	0.0296	0.0276	0.0278	0.0259	0.0135	0.0211	0.018	0.0207	0.0122	0.0144	0.0363	0.0337	0.0381	0.0091	0.0136	0.0582	0.0091	0.0548	0.0097	0.0183	0.0096	0.0817	0.0158	0.0074	0.0157	0.0098
Solyc01g079370	GRAS	0.0031	0.0021	0.0023	0.0025	0.0008	0.0009	0.0049	0.0018	0.0011	0.0069	0.0009	0.0068	0.0101	0.0028	0.0006	0.0032	0.0016	0.0291	0.0271	0.0067	0.0277	0.0236	0.012	0.0493	0.0329	0.0178	0.07	0.0533	0.0137	0.0535	0.0447	0.0094	0.008	0.006	0.0082	0.0024	0.0014	0.0039	0.0012	0.0075	0.0019	0.0012	0.0012	0.0054	0.0011	0.004	0.0051	0.0041
Solyc01g079380	GRAS	0.0003	0.0007	0.0015	0.0017	0.0002	0.0004	0	0.0003	0.001	0.0013	0.0003	0.0004	0	0	0	0	0	0.0027	0.0031	0	0.0006	0	0.0005	0.001	0	0.0005	0.0007	0.0006	0.0007	0.0018	0.0005	0.0018	0.001	0.0003	0	0.0006	0.0002	0	0	0	0.0006	0.0004	0.0004	0.0003	0.0009	0.0006	0.0009	0.0004
Solyc01g079390	SET	0.0806	0.0974	0.0905	0.098	0.1035	0.1258	0.2491	0.1837	0.1187	0.1362	0.2947	0.0967	0.1018	0.0946	0.0302	0.0344	0.258	0.1633	0.098	0.1658	0.1859	0.1622	0.1237	0.1713	0.1545	0.1186	0.1188	0.1543	0.1241	0.088	0.0629	0.0675	0.0691	0.037	0.0331	0.0662	0.0709	0.0386	0.0662	0.0312	0.0744	0.0714	0.0819	0.0288	0.0775	0.06	0.058	0.0899
Solyc01g079480	bZIP	1.6703	1.3011	0.8546	1.3723	0.4511	0.5131	0.5509	0.9426	0.6122	0.7779	0.4028	0.7501	0.6125	0.8717	0.3429	0.307	0.965	0.7773	0.3502	0.2881	0.581	0.8496	0.7149	0.6796	0.8531	0.6166	0.7956	0.7381	0.7417	0.2804	0.406	0.4624	0.3722	0.5588	0.6248	0.2895	0.2954	0.8039	0.3966	0.7191	0.482	0.7493	0.6014	0.6608	0.3342	0.8689	0.791	1.0326
Solyc01g079520	Bromodomain	0.08	0.0881	0.1027	0.0841	0.0645	0.0353	0.0368	0.0364	0.0182	0.0101	0.0202	0.0586	0.0555	0.0698	0.0045	0.0061	0.012	0.0434	0.0695	0.0719	0.036	0.0279	0.053	0.0476	0.0272	0.0532	0.0637	0.0419	0.0593	0.0553	0.0476	0.0559	0.0379	0.1236	0.1295	0.2357	0.2371	0.1274	0.2381	0.1253	0.2321	0.2778	0.2887	0.1575	0.2945	0.6285	0.656	0.3607
Solyc01g079560	B3-Domain	0.3234	0.0483	0.004	0.0018	0.0043	0.0017	0.0051	0	0	0	0	0	0	0	0	0	0	0	0.0025	0	0.0016	0.0009	0.0007	0.0019	0.0023	0	0.0021	0.0008	0	0	0	0	0	0	0	0	0	0.0006	0.0004	0	0	0	0.001	0.0029	0	0.0003	0	0
Solyc01g079620	MYB-HB-like	0.0121	0.013	0.0243	0.0059	0.0122	0.0157	0.0023	0.0187	0.0995	0.1533	0.1307	0.0154	0.0253	0.0108	0.0064	0.004	0.0018	0.0025	0.0026	0	0	0	0.0018	0	0	0.0014	0	0	0.002	0.0006	0	0	0	0.0138	0.0145	0.0197	0.0239	0.0449	0.0131	0.0422	0.0094	0.0211	0.0089	0.0489	0.0148	0.0313	0.0421	0.029
Solyc01g079690	SNF2	0.0997	0.0995	0.0768	0.0577	0.0523	0.0381	0.0726	0.0712	0.0705	0.0634	0.1158	0.0675	0.0617	0.0741	0.0324	0.0351	0.0408	0.0488	0.0661	0.1007	0.0478	0.0434	0.0509	0.0459	0.0391	0.0526	0.0496	0.0437	0.0578	0.0419	0.0412	0.0403	0.0506	0.0994	0.1063	0.1537	0.159	0.1055	0.16	0.0897	0.1544	0.1684	0.1619	0.1027	0.1579	0.236	0.2751	0.1787
Solyc01g079720	FHA-SMAD	0.2395	0.4145	0.1918	0.1223	0.073	0.1236	0.2366	0.1949	0.1431	0.1254	0.1484	0.0841	0.0756	0.061	0.0233	0.0316	0.1205	0.1071	0.1053	0.1483	0.1024	0.1109	0.1074	0.1081	0.1097	0.1066	0.115	0.1061	0.1214	0.1239	0.1258	0.1174	0.1146	0.0547	0.0654	0.0618	0.0611	0.0587	0.0661	0.0664	0.0562	0.0655	0.0586	0.0673	0.0578	0.0537	0.0518	0.0475
Solyc01g079810	C2H2	0.6511	0.8603	0.8393	0.4948	0.0894	0.1239	0.6267	0.3065	0.1452	0.1513	0.2791	0.1131	0.1568	0.1291	0.1346	0.1257	0.2222	0.1824	0.1486	0.1127	0.136	0.1915	0.1977	0.153	0.2143	0.2042	0.1501	0.1986	0.1792	0.1829	0.2047	0.231	0.2379	0.12	0.1764	0.1848	0.2047	0.1797	0.223	0.2	0.2212	0.188	0.2524	0.221	0.2086	0.375	0.4061	0.3113
Solyc01g079870	Hap3/NF-YB	0.3744	0.5259	0.2829	0.3744	0.529	0.7538	1.7473	2.4829	2.9538	4.958	2.3447	0.6318	0.5617	0.5977	1.0928	1.0236	1.3863	0.7399	0.9182	0.6805	0.7419	0.6994	0.6575	0.6575	0.6009	0.6598	0.4211	0.5122	0.6594	0.9253	1.1541	1.0549	1.5631	0.313	0.3489	0.7063	0.8049	0.3468	0.8951	0.3436	0.7634	0.8372	0.8029	0.3504	0.8344	0.3341	0.3036	0.2189
Solyc01g080050	bHLH	0.0021	0.0008	0.0009	0	0.0001	0	0.0015	0.0072	0.0233	0.0267	0.015	0.0108	0.006	0.003	0.0182	0.0211	0	0	0	0	0	0	0	0	0	0.0008	0	0	0.0007	0	0.0012	0	0	0.006	0.0061	0.0005	0	0.0081	0.0003	0.0042	0	0.0006	0	0.0102	0.0003	0.0005	0.0008	0
Solyc01g080080	C2H2	0.4172	0.3724	0.8327	0.5175	0.1518	0.2109	0.3659	0.2354	0.2703	0.2992	0.2906	0.1691	0.1545	0.1581	0.5256	0.4773	0.5167	0.2921	0.1538	0.1498	0.2365	0.2308	0.2057	0.2262	0.2164	0.1958	0.187	0.1803	0.199	0.1893	0.2032	0.1916	0.2823	0.1543	0.1819	0.2027	0.2288	0.2175	0.2259	0.21	0.2399	0.2276	0.226	0.1641	0.2332	0.1773	0.2036	0.236
Solyc01g080250	BTB-POZ-MATH	0.2739	0.235	0.3247	0.2419	0.2866	0.2992	0.381	0.3286	0.3177	0.3083	0.2168	0.2916	0.2715	0.3159	1.0281	0.8397	0.2847	0.2964	0.2922	0.264	0.2909	0.2958	0.3	0.3195	0.3154	0.3116	0.323	0.3245	0.3153	0.5388	0.6338	0.5009	0.5753	0.4343	0.5009	0.3409	0.3346	0.4531	0.3573	0.4495	0.345	0.3301	0.356	0.3839	0.3231	0.2067	0.2158	0.201
Solyc01g080430	C2H2	0.221	0.2051	0.1681	0.131	0.1378	0.2031	0.2531	0.366	0.3385	0.3693	0.4339	0.0965	0.0943	0.1272	0.0737	0.0877	0.1668	0.2918	0.1933	0.2383	0.2575	0.2196	0.2015	0.2656	0.2334	0.2044	0.2541	0.2457	0.2054	0.2596	0.2041	0.1889	0.1815	0.0566	0.0682	0.0703	0.0827	0.067	0.0718	0.0613	0.0689	0.0703	0.0668	0.0704	0.07	0.101	0.1109	0.0877
Solyc01g080600	Hap3/NF-YB	5.5811	3.0872	11.6553	5.8958	0.5463	0.1936	0.3841	0.0777	0.0097	0.0014	0.0059	0.2384	0.2104	0.4688	0.2772	0.2598	0.0377	0.1044	0.2316	0.1284	0.1747	0.1627	0.1846	0.2343	0.1482	0.1715	0.3071	0.182	0.1589	0.0921	0.072	0.0378	0.0421	21.4745	13.8861	2.3141	1.7298	12.7514	1.8709	15.1238	1.6411	1.7752	1.5812	16.6346	1.7569	2.9235	2.6434	4.8311
Solyc01g080620	BTB-POZ	0.0908	0.0903	0.0679	0.0907	0.0727	0.0728	0.0877	0.143	0.1647	0.1732	0.2169	0.068	0.061	0.092	0.0479	0.0542	0.158	0.0946	0.0865	0.1318	0.0884	0.072	0.0807	0.0777	0.0751	0.0878	0.0792	0.0867	0.0975	0.0176	0.0149	0.0163	0.0281	0.0421	0.0445	0.1314	0.1513	0.0497	0.1566	0.0489	0.1558	0.1944	0.1566	0.0524	0.1532	0.1125	0.1283	0.0994
Solyc01g080670	SBP	0.1418	0.1223	0.1287	0.1334	0.1385	0.1213	0.2354	0.196	0.2741	0.3152	0.4192	0.1219	0.1184	0.1292	0.137	0.152	0.4862	0.341	0.2225	0.3111	0.2789	0.203	0.1966	0.2417	0.2202	0.2087	0.1913	0.2252	0.2269	0.1781	0.1863	0.183	0.2238	0.127	0.1761	0.2045	0.2326	0.1876	0.2221	0.1764	0.214	0.2334	0.2364	0.2115	0.238	0.186	0.2023	0.1681
Solyc01g080690	WD40-like	0.1713	0.1301	0.0684	0.0803	0.0792	0.1062	0.1213	0.1982	0.3743	0.476	0.2444	0.0851	0.0796	0.1001	0.053	0.0588	0.1438	0.0905	0.1006	0.0911	0.117	0.0916	0.0788	0.1139	0.0919	0.074	0.0748	0.0914	0.086	0.1122	0.1124	0.0925	0.0977	0.0623	0.0722	0.1586	0.1708	0.0652	0.1715	0.0717	0.1357	0.1881	0.1259	0.0918	0.1451	0.0866	0.0936	0.0753
Solyc01g081040	C2H2	0.2205	0.0677	0.102	0.0229	0.0059	0.0055	0.0643	0.0329	0.0198	0.0025	0	0.0224	0.0257	0.0113	0.0792	0.0828	0.0089	0.0428	0.0398	0.0731	0.0508	0.0694	0.0264	0.0509	0.076	0.0353	0.0362	0.0716	0.0205	0.0401	0.0523	0.0304	0.0604	0.0068	0.009	0.0063	0.0055	0.0098	0.0064	0.0079	0.0184	0.0053	0.0134	0.0082	0.0095	0.0263	0.0265	0.0424
Solyc01g081050	WD40-like	0.0119	0.0091	0.0246	0.0121	0.0679	0.0603	0.0508	0.0882	0.0531	0.0261	0.0939	0.0441	0.0473	0.0344	0.008	0.0071	0.0595	0.0666	0.0737	0.0759	0.107	0.1156	0.1054	0.1084	0.1164	0.1082	0.0774	0.1231	0.1	0.0439	0.0247	0.0512	0.0198	0.0027	0.0032	0.0963	0.1091	0.0034	0.1143	0.0029	0.1063	0.0917	0.1019	0.0029	0.1179	0.0671	0.0689	0.0363
Solyc01g081110	bHLH	0.0066	0.014	0.0158	0.0109	0.0098	0.0044	0.0041	0.0037	0.0045	0.0038	0.0099	0.0081	0.0065	0.0083	0.0097	0.0044	0.007	0.0073	0.0074	0.01	0.0049	0.0066	0.0045	0.0055	0.0041	0.0072	0.0036	0.0041	0.0052	0.0038	0.0018	0.0059	0.0048	0.0101	0.0076	0.0138	0.013	0.0057	0.0129	0.004	0.0148	0.0135	0.0119	0.0058	0.0128	0.0771	0.0949	0.0411
Solyc01g081400	B3-Domain	0.2895	0.2669	0.3916	0.3756	0.114	0.0936	0.116	0.0982	0.1186	0.3077	0.1798	0.0328	0.0364	0.0157	0.0756	0.0571	0.0988	0.0278	0.043	0.0384	0.0553	0.0426	0.0506	0.0477	0.0441	0.0643	0.0439	0.0397	0.0612	0.058	0.045	0.0623	0.056	0.361	0.4593	0.1565	0.1833	0.4522	0.1649	0.4515	0.1525	0.1293	0.1165	0.4436	0.1501	0.4627	0.5155	0.5239
Solyc01g081500	CHROMO-DOMAIN	0.2816	0.3178	0.6176	0.4875	0.3878	0.3684	0.5344	0.6141	0.5396	0.8293	0.655	0.3857	0.3611	0.3256	0.2835	0.2431	0.3282	0.3501	0.3806	0.3463	0.3428	0.3681	0.4138	0.3533	0.3545	0.4094	0.3415	0.3376	0.4356	0.1805	0.1511	0.1685	0.1855	0.9389	0.8929	0.7806	0.9145	0.9098	0.9233	0.9799	0.8084	0.8728	0.8614	1.2502	0.9105	1.3123	1.2932	0.9811
Solyc01g086760	Hap3/NF-YB	1.6808	0.3712	0.0627	0.0461	0.006	0.0351	0.1804	0.0316	0.0243	0.0292	0.0214	0	0.0029	0.0037	0.0041	0.0034	0.0377	0.0008	0	0	0	0	0	0.0007	0	0.001	0	0	0	0	0	0	0.0015	1.096	0.8299	0	0	0.7475	0	0.8315	0.0014	0.0019	0.0011	1.0546	0	0.0629	0.0529	0.048
Solyc01g086800	Hap3/NF-YB	0.4384	0.1704	0.026	0.0139	0.0035	0.0047	0.0714	0.0024	0	0	0	0.0037	0.0021	0	0.0008	0.0007	0.0014	0.0533	0.0017	0	0	0.0008	0.0012	0.0006	0	0.0007	0.0025	0.0008	0.0006	0.0895	0.0965	0.0292	0.0355	0.0367	0.0322	0.0069	0.0017	0.037	0.0011	0.0255	0.005	0.0033	0.0078	0.0268	0.0049	0.0196	0.0262	0.0113
Solyc01g086820	Hap3/NF-YB	4.0206	6.1142	9.9132	7.3695	1.3856	0.5523	0.7339	0.1837	0.0499	0.0512	0.0482	0.6789	0.7193	0.9993	1.26	0.8381	0.1029	8.8235	1.0609	0.4474	0.6782	0.3948	0.6401	0.8073	0.4464	0.5909	1.2157	0.6313	0.5519	0.6851	0.643	0.3416	0.3597	21.2835	16.9564	4.1779	3.2206	14.2117	3.409	16.5345	3.4084	5.0186	4.2985	20.4876	4.1213	3.33	2.9305	3.4268
Solyc01g086870	bHLH	0.0295	0.0196	0.0473	0.0862	0.0916	0.0579	0.1749	0.2257	0.164	0.1371	0.1293	0.1785	0.2641	0.1467	0.3138	0.3048	0.2618	0.2816	0.1818	0.2099	0.3846	0.3253	0.7685	0.5873	0.6155	0.8906	0.5788	0.4356	0.7943	0.1328	0.1052	0.0839	0.0673	0.1099	0.1195	0.0592	0.0477	0.1164	0.037	0.1182	0.0326	0.0289	0.026	0.096	0.0475	0.0938	0.1022	0.0943
Solyc01g086950	SWIB-Plus-3	0.3692	0.2678	0.3889	0.3436	0.0982	0.1116	0.2426	0.2345	0.2147	0.2811	0.2197	0.0937	0.0946	0.0976	0.0267	0.0273	0.1464	0.0978	0.0793	0.1071	0.0878	0.0897	0.0699	0.097	0.0855	0.0833	0.0891	0.0831	0.0838	0.0879	0.0875	0.0917	0.0818	0.1403	0.1682	0.1138	0.1284	0.1864	0.1194	0.1797	0.1321	0.119	0.1302	0.2047	0.1552	0.2868	0.2378	0.1982
Solyc01g086960	A20-like	0.8737	0.7677	0.9734	1.2484	0.7082	0.7414	1.5047	1.1865	2.0499	1.5256	1.1483	0.683	0.5385	0.6777	0.7401	1.0321	5.1834	1.5719	0.965	0.9484	1.6749	1.7621	1.885	1.4664	1.7101	1.7008	1.0873	1.2177	1.643	1.3083	1.4535	1.3311	1.617	1.0323	0.914	0.2619	0.2614	1.238	0.2741	1.1687	0.317	0.307	0.3416	0.9795	0.2472	0.1567	0.1501	0.1301
Solyc01g086970	A20-like	4.3638	4.0678	2.5751	2.6894	0.9871	2.1841	1.8219	1.3973	3.9718	7.8403	10.3947	0.6086	0.7252	0.4781	0.5344	0.6169	3.5006	0.8963	1.0798	0.8376	1.0501	0.9732	1.0193	0.8691	0.8966	1.0575	0.6891	0.7938	1.1053	1.0032	1.0309	0.8305	1.0762	2.4845	2.3587	0.7955	0.9442	2.5705	1.2018	2.6418	1.3932	1.3018	1.4895	2.8161	0.8989	2.0481	2.1291	1.7272
Solyc01g087030	C2H2	0.0473	0.0367	0.0537	0.0434	0.0642	0.1143	0.2076	0.2136	0.3389	0.4055	0.4782	0.1404	0.1513	0.0996	0.061	0.0803	0.4647	0.197	0.214	0.229	0.2202	0.1401	0.1543	0.1665	0.1538	0.2008	0.1466	0.1792	0.2281	0.2422	0.2678	0.2875	0.2546	0.0416	0.0432	0.0813	0.102	0.0553	0.0944	0.0442	0.0927	0.0925	0.1001	0.0569	0.0811	0.0508	0.0392	0.0334
Solyc01g087050	C2H2	0.0019	0.0008	0.0012	0.0004	0.0021	0.0028	0.0113	0.004	0.0014	0	0.0008	0.0249	0.028	0.0203	0.0056	0.0095	0.0089	0.0003	0	0	0.0004	0.0009	0.0026	0.0011	0.0005	0.0038	0.0021	0.002	0.0044	0.0006	0	0.0032	0.0007	0.0418	0.0646	0.0265	0.021	0.0783	0.0151	0.0716	0.0085	0.0023	0.0028	0.0634	0.0165	0.0489	0.0339	0.0457
Solyc01g087130	MYB-HB-like	0.0067	0.0067	0.0048	0.0059	0.0037	0.0009	0.0049	0.0008	0	0	0	0.0093	0.0071	0.0123	0.0021	0.0074	0.0014	0.0221	0.0081	0.0135	0.0165	0.0357	0.0126	0.0127	0.0259	0.0049	0.0143	0.0128	0.0042	0.0159	0.0139	0.0162	0.0347	0.0049	0.0015	0	0.0001	0.0005	0	0	0.0001	0	0	0.0008	0	0	0	0.0003
Solyc01g087170	C3H	0.0089	0.0152	0.0096	0.0119	0.2008	0.2071	0.1161	0.2317	0.1422	0.0243	0.3406	0.2537	0.2191	0.2264	0.4762	0.4807	0.4886	0.3127	0.2329	0.2544	0.2133	0.1964	0.1668	0.2145	0.1823	0.1708	0.2083	0.1968	0.1796	0.3035	0.3682	0.338	0.4083	0.0016	0.0032	0.9869	1.0407	0.0018	1.1728	0.0039	1.0364	0.904	0.9906	0.0017	0.92	0.6546	0.6961	0.2336
Solyc01g087210	PHD	0.6156	0.5114	0.7006	0.6204	1.0759	1.349	0.4183	0.9098	0.4479	0.2733	0.2329	1.0936	0.8532	1.2472	1.6842	1.554	0.3503	1.7867	1.0586	1.2717	1.4427	2.4713	1.8436	1.7576	2.5818	1.7863	1.9067	2.5683	1.8494	1.1511	1.1912	0.9888	1.3387	0.3797	0.422	0.5405	0.4685	0.3914	0.4497	0.4006	0.4016	0.3974	0.4216	0.3217	0.423	0.2656	0.246	0.2174
Solyc01g087240	Hap2/NF-YA	0.244	0.1953	0.3334	0.1708	0.1361	0.3087	0.2604	0.3499	0.3497	0.5066	0.3372	0.1318	0.1252	0.1843	0.0739	0.0738	0.4605	0.2462	0.1851	0.2317	0.2183	0.218	0.1695	0.1881	0.2036	0.1424	0.0939	0.1387	0.1386	0.2301	0.2265	0.1771	0.2352	0.1148	0.1132	0.0979	0.1151	0.1164	0.1231	0.1149	0.1008	0.0742	0.0656	0.1408	0.1317	0.0636	0.0604	0.0471
Solyc01g087320	PHD	0.0088	0.0049	0.0128	0.0135	0.0418	0.0396	0.0284	0.0571	0.0499	0.0264	0.0809	0.0294	0.0305	0.0361	0.1253	0.0986	0.1192	0.1113	0.0522	0.0462	0.0879	0.0963	0.064	0.096	0.0845	0.0703	0.0778	0.0828	0.0597	0.0507	0.0398	0.0515	0.0458	0.0093	0.0022	0.1374	0.1017	0.0075	0.1056	0.0044	0.1366	0.1068	0.1479	0.0055	0.1415	0.0596	0.0587	0.0485
Solyc01g087410	PHD	0.0373	0.0118	0.012	0.0091	0.0214	0.0203	0.0383	0.056	0.047	0.0412	0.1034	0.0463	0.032	0.04	0.0083	0.0098	0.0906	0.0495	0.0745	0.1714	0.0635	0.0463	0.0582	0.0519	0.0437	0.0635	0.0312	0.043	0.0613	0.0383	0.0135	0.0553	0.0206	0.0025	0.0095	0.1597	0.1723	0.0067	0.175	0.0061	0.1748	0.1286	0.1742	0.0034	0.1656	0.1046	0.1115	0.1147
Solyc01g087420	PHD	0.1947	0.0958	0.037	0.0294	0.0313	0.0452	0.2176	0.1585	0.2451	0.1992	0.3662	0.0904	0.0807	0.0586	0.015	0.0183	0.1112	0.0478	0.0885	0.12	0.0648	0.0487	0.0644	0.0571	0.0491	0.0805	0.0471	0.0563	0.0809	0.0349	0.0201	0.0277	0.0126	0.0493	0.0318	0.0763	0.086	0.0382	0.0815	0.0332	0.093	0.0706	0.0853	0.0336	0.0643	0.1054	0.1204	0.0873
Solyc01g087430	PHD	0.0564	0.05	0.0664	0.0725	0.0782	0.069	0.1528	0.1554	0.1537	0.1628	0.345	0.1111	0.1066	0.0896	0.054	0.0582	0.1436	0.104	0.1205	0.1174	0.1083	0.0916	0.0966	0.104	0.0978	0.1084	0.0992	0.1004	0.1138	0.0873	0.0769	0.0833	0.1022	0.0547	0.0501	0.1627	0.1781	0.0601	0.1695	0.0517	0.1738	0.1794	0.1631	0.0422	0.1734	0.2294	0.2519	0.1551
Solyc01g087490	PHD	0.1475	0.241	0.1725	0.2036	0.1503	0.1382	0.3353	0.2417	0.2369	0.2411	0.2885	0.129	0.1209	0.1433	0.0612	0.0802	0.6154	0.2354	0.3056	0.3178	0.3869	0.3101	0.3558	0.3897	0.3585	0.3854	0.2828	0.332	0.3848	0.2711	0.2532	0.2717	0.2222	0.1071	0.1211	0.2806	0.3164	0.1428	0.316	0.1378	0.2783	0.3139	0.2817	0.1301	0.3121	0.3441	0.3372	0.3237
Solyc01g087670	WD40-like	0.058	0.0838	0.0392	0.0572	0.1418	0.117	0.0671	0.1143	0.1311	0.1286	0.2356	0.08	0.0774	0.074	0.1286	0.0638	0.1227	0.0979	0.132	0.146	0.1291	0.1261	0.1632	0.1154	0.108	0.1829	0.1177	0.1155	0.1952	0.1185	0.1213	0.1468	0.1259	0.0952	0.0844	0.1644	0.1572	0.0896	0.1673	0.0833	0.1867	0.192	0.1815	0.087	0.1892	0.1778	0.1742	0.1601
Solyc01g087910	WD40-like	0.0357	0.0361	0.0477	0.0301	0.0425	0.0546	0.0907	0.1704	0.2987	0.3813	0.366	0.0666	0.0553	0.064	0.0339	0.0269	0.1102	0.079	0.0619	0.091	0.0513	0.0448	0.0585	0.0461	0.0406	0.0562	0.0389	0.0472	0.0568	0.0481	0.0445	0.0549	0.0686	0.0602	0.0685	0.0817	0.0819	0.0717	0.0836	0.0613	0.0843	0.1066	0.1169	0.0792	0.0933	0.1142	0.136	0.1949
Solyc01g087990	MADS-MIKC	0.8148	1.2563	0.7416	0.4381	0.1524	0.1517	0.5962	0.7641	0.4526	0.3911	0.2108	0.0044	0.0033	0.004	0.0036	0.0012	0.0752	0.0044	0	0	0.0032	0.0087	0.0046	0.0081	0.0032	0.0049	0.0067	0.0063	0.0042	0.0025	0.0026	0.002	0.0149	0.011	0.0273	0.0262	0.0288	0.0209	0.0278	0.0256	0.0278	0.0151	0.0211	0.0216	0.0398	0.0334	0.0449	0.0435
Solyc01g088020	WD40-like	0.5536	0.5592	0.2538	0.2383	0.0851	0.0666	0.2356	0.2892	0.2306	0.2052	0.2751	0.1004	0.0671	0.1067	0.2794	0.2745	0.2442	0.1136	0.1578	0.1509	0.1103	0.1463	0.1212	0.1423	0.1364	0.1163	0.1733	0.1429	0.1192	0.0678	0.0671	0.0492	0.0701	0.4418	0.395	0.4495	0.4282	0.3953	0.4897	0.3825	0.4696	0.4493	0.4903	0.3519	0.4377	0.2952	0.2796	0.3524
Solyc01g088100	C3H	0.0134	0.0414	0.0439	0.0705	0.3864	0.3292	0.2794	0.7665	0.5003	0.376	0.6075	0.4033	0.4812	0.3908	0.237	0.2859	0.7531	0.4779	0.3348	0.2261	0.5404	0.5241	0.4108	0.5374	0.4834	0.3399	0.461	0.4866	0.3831	0.411	0.3803	0.4293	0.4825	0.7764	0.7794	0.5674	0.6032	0.6937	0.5347	0.6914	0.4869	0.3463	0.3928	0.7227	0.5742	0.3393	0.3223	0.3393
Solyc01g088370	WD40-like	2.2197	1.2167	0.8888	0.6999	0.7171	0.6308	0.6215	0.6407	0.9219	1.1355	1.3328	0.7839	0.7819	0.7181	0.8394	0.6564	0.5131	0.6032	1.1036	1.0137	0.7691	0.7987	1.102	0.9018	0.8008	1.1268	1.1288	0.8599	1.2211	0.5667	0.5787	0.5224	0.4312	0.7739	0.6131	0.7902	0.6717	0.6166	0.7572	0.583	0.8309	0.8385	0.9109	0.465	0.7311	2.1934	2.0688	2.1137
Solyc01g088440	C2H2	0.0057	0.0126	0.0219	0.0226	0.0114	0.015	0.0224	0.0247	0.0269	0.0302	0.0158	0.0139	0.0073	0.0248	0.0192	0.0116	0.1181	0.0581	0.0269	0.0261	0.0458	0.0436	0.0224	0.0487	0.04	0.0378	0.0338	0.0317	0.0264	0.0509	0.0553	0.03	0.024	0.0483	0.0421	0.012	0.0231	0.0514	0.0246	0.0515	0.0114	0.0142	0.0192	0.0378	0.0138	0.0047	0.0088	0.0081
Solyc01g088450	C2H2	0.0336	0.0377	0.0508	0.0482	0.0515	0.06	0.0268	0.0315	0.0422	0.0825	0.0304	0.0422	0.0155	0.0596	0.0314	0.0405	0.0524	0.0458	0.0681	0.0224	0.0343	0.0292	0.0284	0.0269	0.0326	0.0264	0.0275	0.0285	0.0305	0.0508	0.0378	0.0273	0.0391	0.041	0.024	0.0345	0.0364	0.05	0.04	0.0423	0.0178	0.0171	0.0193	0.0251	0.0331	0.004	0.0032	0.0077
Solyc01g088630	C2H2	0.0044	0.005	0.0121	0.0327	0.0048	0.006	0.0203	0.0576	0.027	0.0253	0.0217	0.0186	0.0127	0.0242	0.0366	0.0177	0.0063	0.0259	0.0353	0.0225	0.0105	0.0182	0.0119	0.0246	0.0152	0.0158	0.0241	0.0213	0.0081	0.0221	0.0369	0.0364	0.0269	0.025	0.0273	0.0623	0.0668	0.0362	0.0677	0.0401	0.0436	0.0555	0.0375	0.0337	0.0476	0.0205	0.0216	0.0065
Solyc01g088640	C2H2	0.0234	0.0345	0.0418	0.0491	0.0518	0.0576	0.137	0.1081	0.127	0.1723	0.1667	0.0607	0.0617	0.0566	0.0335	0.032	0.1901	0.1304	0.0969	0.1012	0.124	0.0715	0.0837	0.1129	0.0945	0.0979	0.0815	0.0944	0.1068	0.1027	0.08	0.0964	0.0869	0.0532	0.0672	0.0552	0.0619	0.0635	0.0701	0.0699	0.0597	0.0737	0.0726	0.0689	0.0682	0.15	0.1133	0.1577
Solyc01g088710	Znf-LSD	0.2407	0.1979	0.1619	0.1658	0.0906	0.1108	0.1018	0.0641	0.0715	0.0706	0.0795	0.0834	0.0808	0.0763	0.1268	0.1151	0.1056	0.1486	0.1165	0.1343	0.1276	0.1436	0.1474	0.1292	0.1627	0.1381	0.1365	0.1416	0.1293	0.1937	0.2146	0.1851	0.1684	0.0691	0.0692	0.0499	0.0584	0.0733	0.0667	0.0668	0.0533	0.0483	0.0574	0.0629	0.0559	0.062	0.0536	0.0587
Solyc01g089960	WRKY	0.0194	0.0036	0.0014	0.0012	0.0036	0.0014	0.0015	0.0012	0.01	0.0185	0.018	0.0247	0.0175	0.0277	0.0087	0.004	0.0491	0.0028	0.0022	0	0.0027	0.0008	0.0026	0.0013	0.0013	0	0.001	0	0.0006	0.0011	0.0006	0.0023	0.011	0.0913	0.1194	0.0078	0.0084	0.1059	0.0055	0.1133	0.0027	0.0001	0.0005	0.0962	0.0063	0.0045	0.002	0.004
Solyc01g090300	AP2-EREBP	0.0054	0.0027	0.0006	0.0003	0.0072	0.002	0	0.0013	0.002	0	0	0.0013	0	0.0025	0	0	0.0029	0.0005	0	0	0.0047	0	0.0089	0.0063	0.0031	0.0051	0.0124	0.006	0.0033	0.0009	0.001	0	0.001	0.0007	0.0011	0.0028	0.0012	0.0021	0.0028	0.0015	0.0038	0.0094	0.0078	0.0057	0.0064	0.0011	0	0
Solyc01g090320	AP2-EREBP	0.0011	0.001	0.0001	0.0002	0.0003	0.0007	0	0.0007	0.0023	0	0	0	0	0	0	0	0.0006	0.0034	0	0	0	0	0.0007	0.0011	0	0.0015	0	0.0007	0.0007	0	0	0	0	0.0008	0.003	0	0	0.0029	0	0.0016	0.0003	0	0.0004	0	0	0.0006	0.0006	0.0046
Solyc01g090340	AP2-EREBP	0.0191	0.1201	0.0594	0.0815	0.3776	0.0762	0.0134	0.0048	0	0	0.0072	0.3415	0.3024	0.6679	0.2357	0.2609	0.0087	0.1618	0.1179	0.0531	0.1972	0.124	0.0882	0.1759	0.1151	0.0863	0.2438	0.1461	0.0825	0.0978	0.1484	0.1415	0.2478	0.141	0.1452	0.3872	0.413	0.1489	0.4192	0.2176	0.2572	0.2617	0.1827	0.276	0.4657	0.1503	0.1292	0.1388
Solyc01g090370	AP2-EREBP	0.0006	0.002	0	0.0002	0	0	0	0.0043	0.0011	0	0.0007	0	0	0	0	0	0.0037	0	0	0	0.0007	0.0007	0	0.0006	0	0	0	0.0007	0.0006	0	0	0	0	0	0	0	0	0	0	0	0	0	0	0	0.0004	0	0	0
Solyc01g090460	HD-ZIP	0.0142	0.0184	0.0809	0.0653	0.1102	0.1634	0.3643	0.2453	0.4885	0.6667	0.6436	0.1187	0.1797	0.1002	0.0491	0.0455	0.0479	0.027	0.0621	0.0591	0.0524	0.0549	0.0259	0.048	0.0489	0.0276	0.0763	0.0706	0.0357	0.0219	0.0227	0.021	0.013	0.1547	0.1696	0.4509	0.4233	0.1923	0.3399	0.1443	0.2745	0.6739	0.3446	0.1102	0.4332	0.2625	0.3252	0.1972
Solyc01g090530	MYB-HB-like	0.0162	0.0152	0.012	0.0079	0.0046	0.0038	0.0014	0.0034	0.003	0.0039	0.0042	0.0007	0.0024	0.0019	0.001	0.0013	0.0021	0	0.0009	0	0.0004	0.003	0.002	0.0003	0.0007	0.0024	0	0.0004	0.0017	0	0	0.0063	0	0.014	0.0067	0.002	0.0021	0.0057	0.0016	0.0101	0.0019	0.0174	0.0013	0.0187	0.0011	0.0018	0.0014	0.0021
Solyc01g090560	AP2-EREBP	0.0257	0.0391	0.0516	0.018	0.0444	0.0564	0.0065	0.0035	0.0012	0	0.0004	0.0135	0.0076	0.0132	0.0157	0.019	0.0193	0.11	0.0059	0.0206	0.069	0.1737	0.0775	0.0922	0.1483	0.0596	0.059	0.0872	0.0433	0.0261	0.0441	0.0304	0.0514	0.0464	0.0728	0.0163	0.0156	0.063	0.0195	0.1207	0.0195	0.0173	0.0221	0.1263	0.0156	0.0071	0.0045	0.0084
Solyc01g090730	SBP	0.0338	0.0319	0.0924	0.1203	0.2241	0.0895	0.0033	0.0008	0.0012	0	0	0.0114	0.0132	0.0177	0.0239	0.0338	0.0003	0.003	0.0005	0	0	0.0004	0.0016	0.0003	0.0009	0	0	0.0018	0.001	0	0	0	0.0029	0.0583	0.0943	0.0339	0.0317	0.0928	0.0334	0.0877	0.0171	0.0085	0.0085	0.106	0.0209	0.0187	0.0167	0.023
Solyc01g090740	PHD	0.0237	0.0263	0.246	0.2006	0.0398	0.0742	0.256	0.6276	0.4226	0.3581	0.1755	0.0189	0.0251	0.0276	0.0346	0.0298	0.0422	0.0106	0.0051	0.0162	0.0198	0.0719	0.0351	0.0143	0.088	0.02	0.0211	0.1589	0.033	0.0351	0.0253	0.0207	0.0219	0.0173	0.0353	0.0452	0.0484	0.0725	0.0574	0.0891	0.0473	0.0677	0.0429	0.0763	0.0579	0.0366	0.0444	0.0315
Solyc01g090760	C2C2-GATA	0.0195	0.0196	0.0104	0.0114	0.0457	0.0326	0.0488	0.0751	0.1231	0.2594	0.3819	0.0294	0.025	0.0349	0.053	0.1647	0.0069	0.1087	0.1394	0.1518	0.1963	0.1004	0.1323	0.3045	0.1805	0.2015	0.8045	0.5375	0.2452	0.2865	0.3956	0.158	0.0343	0.0467	0.0466	0.0858	0.1169	0.1085	0.1315	0.0811	0.0807	0.0701	0.0506	0.0562	0.1088	0.0165	0.0185	0.0201
Solyc01g090790	bHLH	0.0026	0.0017	0.0053	0.0006	0.042	0.0491	0.0014	0.0096	0.0622	0.1639	0.0347	0.7805	0.395	0.8503	0.2957	0.3183	0.0064	0.0093	0.1527	0.2078	0.0121	0.0259	0.0095	0.012	0.0194	0.0051	0.0024	0.0046	0.0017	0.006	0.0098	0.0072	0.0242	0.0903	0.0834	0.0745	0.0902	0.3044	0.0511	0.1874	0.0216	0.0339	0.044	0.1714	0.0282	0.0258	0.0211	0.0211
Solyc01g090830	C2H2	0.0036	0.0017	0.0042	0.0019	0	0	0	0	0	0	0	0	0	0	0	0	0.0002	0	0	0	0	0	0.0002	0	0	0	0	0	0	0	0	0	0	0	0	0	0	0	0	0	0	0	0	0	0	0.0003	0	0.0143
Solyc01g090840	C2H2	0.2298	0.2805	0.101	0.0387	0.0112	0.0168	0.0949	0.0867	0.0132	0.0042	0.0012	0.0029	0.0125	0.0049	0.0031	0.0046	0.0738	0.0218	0.007	0	0.0155	0.0196	0.0156	0.012	0.0089	0.0149	0.0102	0.0208	0.0146	0.0126	0.0147	0.0195	0.018	0.007	0.0148	0.0084	0.0086	0.0101	0.0044	0.0115	0.0045	0.0038	0.0025	0.0143	0.0107	0.0102	0.0083	0.0131
Solyc01g090850	C2H2	0.106	0.0716	0.0872	0.0718	0.0846	0.0803	0.064	0.0522	0.0425	0.0523	0.0472	0.0645	0.072	0.0806	0.0614	0.0629	0.0456	0.0812	0.0812	0.1047	0.0612	0.0619	0.058	0.0664	0.0587	0.0548	0.0648	0.0726	0.0573	0.1237	0.1428	0.1455	0.1152	0.0709	0.0917	0.1106	0.1067	0.0747	0.1219	0.0778	0.1192	0.1145	0.1284	0.0793	0.117	0.0848	0.0929	0.1237
Solyc01g090950	GRAS	0.0589	0.0361	0.1134	0.1516	0.0962	0.0797	0.0618	0.0576	0.0251	0.0316	0.042	0.132	0.1465	0.1507	0.1007	0.1247	0.0648	0.1745	0.1855	0.1491	0.134	0.0966	0.1058	0.1585	0.1196	0.1009	0.215	0.1702	0.1171	0.2077	0.2678	0.1906	0.1949	0.1323	0.1804	0.2647	0.3188	0.1533	0.2953	0.1524	0.2962	0.2788	0.2892	0.1569	0.3348	0.289	0.3579	0.2542
Solyc01g091000	Znf-B	0.0602	0.1001	0.1577	0.1295	0.0308	0.0141	0.0275	0.0005	0.0063	0.001	0.013	0.0375	0.0361	0.027	0.0095	0.0057	0.0314	0.0016	0.0032	0.004	0.0042	0.0096	0.0111	0.0007	0.0035	0.0097	0.0008	0.0013	0.0077	0.0057	0.0076	0.013	0.0199	0.1636	0.2422	0.4642	0.5529	0.357	0.5289	0.3111	0.5216	0.414	0.5195	0.2439	0.4987	0.1886	0.2136	0.2607
Solyc01g091010	C2C2-YABBY	0.0204	0.031	0.0081	0.003	0.0119	0.0023	0.0954	0.1715	0.0493	0.0615	0.0637	0.3098	0.3206	0.3254	0.0816	0.0609	0	0.0037	0.0055	0.0017	0	0	0	0	0.0005	0	0	0	0	0	0.0033	0.0019	0	1.3121	1.3621	1.4888	1.4077	1.3328	1.4624	1.6347	0.9209	0.6724	0.0881	2.1716	1.7011	1.6279	1.3701	1.8999
Solyc01g091070	CCHC(Zn)	0.5047	0.3281	0.481	0.4268	0	0	0.2526	0.2552	0.4316	0.646	0.8804	0	0	0	0.2215	0.1485	0.4042	0	0	0	0	0	0	0	0	0	0	0	0	0	0	0	0	0.3851	0.3667	0.3394	0.3379	0.4165	0.3666	0.3797	0.3457	0.3738	0.3656	0.4335	0.3639	0.4143	0.3802	0.3452
Solyc01g091310	WD40-like	0.293	0.2407	0.1342	0.1142	0.174	0.1921	0.182	0.2481	0.2471	0.3419	0.2604	0.0904	0.0912	0.0822	0.1307	0.0969	0.1228	0.1377	0.1855	0.1559	0.1266	0.1337	0.1577	0.1521	0.1412	0.1432	0.1822	0.1607	0.1423	0.2679	0.2879	0.2298	0.2313	0.1814	0.1444	0.0938	0.092	0.1396	0.0904	0.1462	0.094	0.0933	0.1031	0.1288	0.0902	0.0996	0.0786	0.1123
Solyc01g091400	AS2-LOB	0.0003	0.0003	0.0018	0.0004	0.0003	0.0003	0.0023	0.0017	0.0013	0	0	0.0051	0.0042	0.0157	0	0	0.008	0.0089	0.0165	0.0202	0.0081	0.0008	0.0109	0.0085	0.0064	0.0113	0.0072	0.0022	0.0241	0.0082	0.0211	0.0592	0.0325	0.029	0.1074	0.3202	0.3588	0.0837	0.4483	0.0577	0.5479	0.0831	0.405	0.0371	0.3472	0.1505	0.1271	0.0842
Solyc01g091420	AS2-LOB	0.061	0.2341	0.0775	0.022	0.0326	0.056	0.2334	0.5319	0.1151	0.0583	0.0158	0.0204	0.013	0.0351	0.0035	0.0061	0	0.0205	0.0135	0.0191	0.0147	0.0146	0.092	0.0148	0.0165	0.1377	0.023	0.0201	0.1652	0.0284	0.032	0.0247	0.0313	0.0021	0.0044	0.0001	0.0007	0.0074	0.0357	0.0063	0.2192	0.0046	0.1491	0.0067	0.0033	0.033	0.0094	0.0449
Solyc01g091500	C2H2	0.1134	0.082	0.0885	0.0612	0.0504	0.039	0.0566	0.0665	0.062	0.0578	0.2023	0.0559	0.0628	0.0616	0.0197	0.0197	0.0431	0.0376	0.0328	0.0588	0.0388	0.0455	0.0516	0.0364	0.0421	0.0531	0.0427	0.042	0.0529	0.0317	0.02	0.0318	0.0245	0.0303	0.0416	0.1212	0.1312	0.0505	0.1314	0.0432	0.1345	0.1164	0.1264	0.0434	0.1413	0.1815	0.1719	0.1439
Solyc01g091540	C3H-WRC/GRF	0.0032	0.0037	0.0022	0.0074	0.0122	0.0192	0.1295	0.1586	0.2317	0.3445	0.2527	0.0883	0.0743	0.0637	0.0031	0.002	0.0007	0.0006	0.006	0	0.0013	0.0008	0.0003	0.0038	0.0005	0.0004	0.0036	0.0014	0	0.0005	0.0017	0	0	0.0512	0.047	0.4701	0.5098	0.0499	0.4788	0.0458	0.4813	0.7008	0.4591	0.0556	0.446	0.326	0.3925	0.191
Solyc01g091600	C2H2	0.1888	0.1776	0.2526	0.261	0.1075	0.1276	0.1103	0.2014	0.2592	0.4761	0.165	0.1174	0.1165	0.1443	0.1576	0.1482	0.1969	0.1812	0.1186	0.1641	0.1397	0.1488	0.1275	0.1524	0.1261	0.1236	0.1751	0.1555	0.1192	0.165	0.1727	0.1577	0.1644	0.069	0.0603	0.0761	0.0943	0.0722	0.0964	0.0798	0.0751	0.1059	0.0846	0.0949	0.1054	0.0871	0.0788	0.0528
Solyc01g091630	Homobox-WOX	0.1857	0.1496	0.5017	0.4163	0.0596	0.0805	0.1547	0.1721	0.134	0.1193	0.1505	0.4029	0.3034	0.4084	0.291	0.2976	0.0147	0.028	0.1216	0.1534	0.063	0.0663	0.0853	0.065	0.0828	0.0866	0.0778	0.0782	0.0909	0.0409	0.0544	0.0247	0.0251	0.2652	0.2292	0.3142	0.3189	0.2788	0.3299	0.2554	0.2351	0.1916	0.1686	0.2566	0.2948	0.1657	0.1564	0.103
Solyc01g091760	AP2-EREBP	0.0012	0.0002	0.001	0.0013	0.0001	0	0	0	0	0	0.0023	0	0	0	0	0	0.003	0.0582	0	0	0.0026	0.0015	0	0.0045	0.0004	0	0.0016	0.0004	0	0	0	0	0	0.007	0.0027	0	0	0.0067	0	0.0067	0	0	0	0.0011	0	0.0015	0.0021	0.0034
Solyc01g091770	PHD	0.0163	0.0098	0.0161	0.0161	0.0113	0.0245	0.0631	0.0757	0.0445	0.0398	0.0489	0.0954	0.1263	0.0763	0.1583	0.1388	0.0464	0.0451	0.0397	0.0367	0.039	0.0307	0.0282	0.0417	0.0345	0.0369	0.0513	0.0369	0.0351	0.0169	0.018	0.0146	0.02	0.0722	0.0669	0.0531	0.0517	0.0779	0.0354	0.0605	0.0359	0.0188	0.0248	0.0569	0.0421	0.0446	0.0415	0.0384
Solyc01g091810	MYB-HB-like	0.0051	0.0034	0.0035	0.0024	0.0002	0.0002	0	0	0.0021	0.014	0.0026	0	0	0	0	0	0	0	0	0	0	0	0	0	0	0	0	0	0.0002	0	0	0	0	0.0062	0.0043	0.0003	0.0005	0.0054	0	0.0054	0.0001	0.0001	0.0002	0.0061	0.0009	0.0045	0.0034	0.0075
Solyc01g093960	MADS-MIKC	0.4918	0.9927	0.2851	0.1318	0.0444	0.001	0.0018	0	0	0.0009	0	0.0118	0.0119	0.0199	0.001	0	0.0012	0.0007	0.0013	0	0.0014	0	0	0	0	0	0	0	0	0	0.0021	0	0	0.0936	0.0219	0.0032	0.0014	0.0284	0	0.0873	0.0058	0.3867	0.0263	0.3571	0.0072	0.0081	0.0044	0.0267
Solyc01g094060	WD40-like	0.1226	0.0951	0.0612	0.0584	0.14	0.1101	0.0948	0.1169	0.0441	0.03	0.0506	0.1328	0.1127	0.1754	0.0392	0.036	0.0752	0.1612	0.2055	0.2858	0.1467	0.1537	0.1551	0.1759	0.1434	0.1546	0.2347	0.1743	0.1482	0.1942	0.1916	0.1783	0.1625	0.0236	0.024	0.2197	0.2261	0.0214	0.2359	0.0176	0.2308	0.2056	0.2314	0.0148	0.2144	0.1589	0.1673	0.1053
Solyc01g094360	MYB-HB-like	0.004	0.0135	0.0103	0.0183	0.0079	0.0072	0.0045	0.0045	0.0012	0	0.0004	0.0119	0.0158	0.0107	0.0025	0.0014	0.0011	0	0	0	0	0	0.0007	0.0006	0	0.0008	0.0013	0.0004	0	0.0011	0	0	0	0.0355	0.0968	0.2241	0.2716	0.0734	0.276	0.073	0.3146	0.2525	0.2966	0.0923	0.3431	0.2261	0.2317	0.1589
Solyc01g094480	WD40-like	0.4082	0.6233	0.43	0.6409	0.5237	0.598	0.4963	0.4175	0.6341	0.8815	1.0237	0.5213	0.4431	0.4181	0.644	0.733	0.9725	0.4673	0.5776	0.6388	0.4166	0.3456	0.4207	0.3645	0.3376	0.4704	0.3656	0.385	0.527	0.6973	0.6992	0.7486	0.9516	0.2257	0.2274	0.7578	0.8274	0.2307	0.8248	0.2218	0.791	0.9193	0.857	0.2466	0.8371	0.2972	0.2781	0.1901
Solyc01g094580	BES/BZR	0.2059	0.1386	0.2213	0.1699	0.1024	0.0711	0.0787	0.0713	0.1024	0.0972	0.1292	0.1604	0.1164	0.1538	0.0366	0.0331	0.1697	0.1224	0.1207	0.1655	0.0949	0.0917	0.1061	0.1053	0.085	0.1034	0.1097	0.0949	0.1044	0.0857	0.0933	0.0775	0.0823	0.1745	0.1611	0.275	0.2846	0.1634	0.2978	0.1448	0.2889	0.2422	0.2551	0.1497	0.232	0.3244	0.238	0.1489
Solyc01g094800	Bromodomain	0.1568	0.1354	0.0948	0.1112	0.1309	0.0949	0.124	0.1883	0.1351	0.1171	0.2226	0.1896	0.1359	0.1855	0.0574	0.0633	0.0994	0.1801	0.1659	0.272	0.1514	0.1477	0.1727	0.16	0.162	0.1889	0.1531	0.1723	0.1976	0.1771	0.176	0.1976	0.1886	0.0992	0.1161	0.3221	0.3493	0.1099	0.3689	0.1052	0.3276	0.3175	0.3415	0.1125	0.3361	0.3573	0.3966	0.2531
Solyc01g094810	ARID	0.9361	0.4175	2.1435	1.2841	0.3413	0.4322	0.8193	0.6901	0.4367	0.7017	0.2204	0.0916	0.095	0.1209	0.1765	0.2499	0.3545	0.6857	0.293	0.2093	0.3178	0.1429	0.1235	0.3194	0.1541	0.1221	0.2607	0.1664	0.1504	0.4701	0.5571	0.3204	0.3187	0.1455	0.2265	0.3483	0.3751	0.2008	0.3531	0.2248	0.3113	0.219	0.2273	0.2338	0.2249	0.6658	0.5805	2.3503
Solyc01g094840	C2H2	0.1466	0.0421	0.3268	0.4398	0.0557	0.0611	0.1402	0.1105	0.0869	0.214	0.1043	0.0668	0.074	0.0598	0.2838	0.2922	0.1972	0.2716	0.1119	0.0833	0.1569	0.063	0.0531	0.1577	0.0855	0.0701	0.0875	0.0792	0.0631	0.2458	0.2592	0.1894	0.2528	0.1188	0.1286	0.0374	0.0337	0.1394	0.0318	0.1405	0.0378	0.0453	0.0399	0.1728	0.044	0.0763	0.0782	0.1142
Solyc01g094880	WD40-like	0.1354	0.1727	0.1643	0.1095	0.1153	0.1079	0.09	0.1043	0.0658	0.0615	0.1043	0.1033	0.1142	0.1013	0.0482	0.055	0.1216	0.0903	0.0996	0.1051	0.1411	0.1473	0.1254	0.1551	0.1394	0.1263	0.169	0.1623	0.1258	0.0552	0.0525	0.0698	0.0652	0.1097	0.1088	0.1066	0.1044	0.1145	0.1001	0.1114	0.1008	0.0928	0.0989	0.1012	0.1196	0.0996	0.0863	0.0829
Solyc01g095030	MYB-HB-like	0.0139	0.0189	0.0462	0.0313	0.1056	0.1814	0.0739	0.1195	0.2691	0.3813	0.1973	0.2647	0.2636	0.2732	0.131	0.1102	0.1097	0.1272	0.2296	0.1034	0.0779	0.0809	0.0556	0.0632	0.081	0.0527	0.0492	0.0696	0.0508	0.1815	0.1957	0.2045	0.3597	0.0402	0.0768	0.2271	0.2832	0.2177	0.21	0.2374	0.1806	0.1641	0.1763	0.1853	0.2001	0.4948	0.3952	0.2956
Solyc01g095090	C2H2	0.1462	0.117	0.1498	0.1175	0.0223	0.0105	0.0158	0.0123	0.0045	0.0058	0.0076	0.0247	0.0218	0.0232	0.0049	0.0076	0.0026	0.0104	0.0073	0.008	0.0062	0.006	0.0099	0.0069	0.0068	0.0098	0.0091	0.0067	0.011	0.0072	0.0048	0.0077	0.0029	0.1249	0.1316	0.047	0.0435	0.13	0.0404	0.1383	0.0388	0.0593	0.0432	0.1386	0.0513	0.0807	0.0786	0.0924
Solyc01g095100	WRKY	0.0035	0.008	0.0146	0.0166	0.0146	0.0068	0.0126	0.0522	0.0515	0.0625	0.0808	0.0294	0.0271	0.0255	0.0353	0.0275	0.5303	0.0907	0.0517	0.0305	0.1257	0.0923	0.1283	0.1332	0.1339	0.1361	0.1179	0.1211	0.1621	0.1845	0.2151	0.2062	0.1777	0.0214	0.0209	0.0308	0.0485	0.018	0.0519	0.0177	0.0317	0.0318	0.0275	0.0132	0.0498	0.0357	0.0266	0.0593
Solyc01g095180	C2H2	0.3899	0.4863	0.3808	0.3626	0.0403	0.0338	0.0304	0.0512	0.0306	0.0887	0.0442	0.1148	0.0661	0.1548	0.2236	0.2455	0.0224	0.0336	0.0214	0.0742	0.0253	0.0273	0.0185	0.0242	0.028	0.0207	0.0226	0.0173	0.018	0.0322	0.032	0.0361	0.037	0.2232	0.1708	0.1084	0.1154	0.1605	0.122	0.1538	0.0894	0.0884	0.073	0.1686	0.0924	0.0753	0.0618	0.0522
Solyc01g095400	BTB-POZ	0.0887	0.0869	0.1095	0.125	0.2526	0.3112	0.3292	0.3333	0.2837	0.2104	0.2786	0.1795	0.173	0.2053	0.3151	0.3398	0.3459	0.28	0.2705	0.1999	0.2507	0.2724	0.2489	0.2511	0.2753	0.2479	0.2189	0.2503	0.2709	0.2825	0.2943	0.2318	0.3259	0.052	0.064	0.1947	0.203	0.0618	0.1823	0.0668	0.2009	0.252	0.2347	0.0657	0.2167	0.113	0.0965	0.0826
Solyc01g095460	bZIP	0.0755	0.0715	0.1721	0.1403	0.1369	0.1816	0.2372	0.3791	0.5987	0.8326	0.5753	0.1071	0.1183	0.1166	0.0233	0.0191	0.6327	0.2293	0.2189	0.2002	0.3121	0.4569	0.3128	0.311	0.3886	0.2173	0.2183	0.3233	0.2103	0.2265	0.1992	0.175	0.1971	0.044	0.0559	0.1751	0.2373	0.0702	0.2484	0.076	0.2969	0.233	0.2409	0.0836	0.1898	0.1947	0.21	0.2073
Solyc01g095500	AP2-EREBP	0.0673	0.0886	0.0243	0.0155	0.0138	0.0373	0.0216	0.008	0.0034	0.0009	0.0004	0.0067	0.0082	0.0068	0.0094	0.0042	0.0221	0.0075	0.0052	0.0038	0.0081	0.0178	0.006	0.0041	0.0097	0.0029	0.0036	0.0051	0.0053	0.0106	0.0213	0.0298	0.0087	0.0684	0.0473	0.0059	0.0049	0.0598	0.0029	0.0424	0.0003	0.002	0.0009	0.0442	0.0049	0.0068	0.0048	0.017
Solyc01g095630	WRKY	0.0205	0.0068	0.0102	0.0021	0.0231	0.0358	0.0321	0.0622	0.6505	0.1322	0.2985	0.0343	0.0465	0.0272	0.0438	0.0295	2.4824	0.1301	0.0701	0.0154	0.8487	0.5921	0.3979	0.7287	0.4792	0.2937	0.4123	0.3263	0.3711	0.1454	0.1558	0.198	0.1447	0.1322	0.1487	0.0129	0.0097	0.1274	0.0087	0.1566	0.0268	0.0126	0.0179	0.1385	0.0091	0.0127	0.012	0.0502
Solyc01g095640	MYB-HB-like	0.1015	0.2297	0.0613	0.0456	0.0202	0.0215	0.0913	0.0547	0.0281	0.0066	0.0047	0.008	0.0056	0.0125	0.0139	0.003	0.0029	0.0025	0.003	0	0.0016	0.0032	0.0024	0.0026	0	0.0034	0.0013	0.0014	0.0042	0.0023	0	0.0024	0	0.331	0.4566	0.0173	0.006	0.4839	0.0104	0.5259	0.0051	0.0043	0.0061	0.3657	0.0076	0.014	0.0076	0.0416
Solyc01g095650	Hap3/NF-YB	0.0966	0.0442	0.1534	0.1389	0.06	0.02	0.046	0.0112	0.0104	0.0162	0.0127	0.0376	0.0351	0.0311	0.01	0.0126	0.0266	0.0138	0.0178	0.0094	0.021	0.0195	0.0297	0.0332	0.0197	0.0336	0.0405	0.0257	0.0243	0.0282	0.0234	0.0329	0.0235	0.0858	0.1145	0.1658	0.1606	0.0906	0.1425	0.0853	0.1486	0.1216	0.1335	0.0605	0.1548	0.1007	0.1021	0.0747
Solyc01g095810	PHD	0.005	0.0101	0.0033	0.0015	0.0004	0.0002	0.0056	0.0231	0.0062	0.0079	0.0062	0.0022	0.0029	0	0	0.0004	0.0675	0.1041	0.0057	0.0082	0.0457	0.0424	0.0202	0.0416	0.0454	0.016	0.0219	0.0295	0.026	0.0414	0.0509	0.0278	0.0384	0.0017	0.0068	0.0007	0.0007	0.0026	0.0002	0.0017	0.0003	0.0006	0.0005	0.0039	0.001	0.0042	0.0047	0.0029
Solyc01g095880	B3-Domain	0	0.0003	0	0.0004	0.0003	0.0005	0	0	0	0.0017	0	0	0	0	0	0	0	0	0	0	0	0	0	0	0	0	0	0	0	0	0	0	0	0.002	0	0	0	0.0006	0	0	0	0	0	0.0008	0	0.0015	0.0017	0.0048
Solyc01g096020	C2H2	0.207	0.2028	0.1217	0.1864	0.0769	0.1007	0.0886	0.079	0.2052	0.267	0.0868	0.0905	0.096	0.0955	0.2301	0.2464	0.1102	0.2149	0.1923	0.1324	0.1043	0.0986	0.1571	0.1188	0.1155	0.183	0.1485	0.1559	0.2037	0.225	0.2823	0.2541	0.2214	0.1286	0.1614	0.0589	0.0719	0.1271	0.0604	0.1399	0.0697	0.0881	0.1046	0.1471	0.0783	0.0242	0.0353	0.0284
Solyc01g096050	bHLH	0.0567	0.0586	0.0929	0.1016	0.0577	0.0795	0.1481	0.1672	0.1289	0.0972	0.0957	0.0882	0.0783	0.0566	0.0289	0.0587	0.2454	0.0466	0.044	0.0225	0.0718	0.0911	0.0789	0.0638	0.0707	0.057	0.0593	0.058	0.0538	0.0363	0.0443	0.0679	0.067	0.0323	0.0297	0.0327	0.0413	0.0353	0.0454	0.0433	0.0489	0.0536	0.0467	0.0358	0.0469	0.043	0.0447	0.0303
Solyc01g096070	ARF	0.1435	0.2167	0.1848	0.0533	0.0493	0.0959	0.6088	0.6167	0.128	0.1208	0.1294	0.3102	0.2357	0.3004	0.0497	0.0848	0.6693	0.7352	0.2797	0.3181	0.4447	0.4204	0.8151	0.3872	0.4086	1.0631	0.221	0.2891	0.9671	0.3158	0.3069	0.4037	0.3677	1.1664	0.9699	0.8078	0.848	1.1618	0.6785	1.1028	0.3006	0.0826	0.124	0.9624	0.5853	0.874	0.8517	0.7031
Solyc01g096110	WD40-like	0.0172	0.0195	0.0195	0.0138	0.0488	0.0341	0.0253	0.0427	0.0272	0.0242	0.0354	0.0464	0.0452	0.0524	0.0119	0.0166	0.0339	0.09	0.0579	0.0961	0.0533	0.0521	0.0489	0.0557	0.051	0.0452	0.0594	0.0509	0.0458	0.0662	0.0651	0.0618	0.0758	0.0092	0.0112	0.0786	0.0756	0.0127	0.0813	0.0111	0.0777	0.0649	0.0727	0.0097	0.0875	0.0756	0.0733	0.0495
Solyc01g096120	C2C2-Dof	0.0081	0.0019	0.0031	0.006	0.0044	0.002	0.0088	0.0297	0.0295	0.0809	0.0361	0.0235	0.028	0.0156	0.0219	0.0211	0.2196	0.1297	0.0248	0.0626	0.1413	0.1814	0.2339	0.127	0.1879	0.1649	0.0661	0.0859	0.1406	0.0373	0.0325	0.0684	0.1072	0.1771	0.2351	0.0522	0.0459	0.3028	0.0442	0.3179	0.0442	0.0029	0.0026	0.2516	0.0581	0.1904	0.146	0.2166
Solyc01g096200	C2H2	0.0159	0.0184	0.0276	0.023	0.0477	0.0426	0.0284	0.0561	0.1995	0.0412	0.0724	0.0346	0.0453	0.039	0.0245	0.0242	0.0617	0.0534	0.0505	0.0524	0.1089	0.1197	0.2053	0.1288	0.1366	0.1611	0.0752	0.0882	0.1721	0.0564	0.059	0.0741	0.0516	0.0298	0.0263	0.0488	0.0489	0.0228	0.0525	0.0226	0.0546	0.0542	0.0565	0.0305	0.0512	0.0415	0.0326	0.0349
Solyc01g096320	Homobox-WOX	0.0139	0.0053	0.0049	0.0022	0.0004	0.0127	0.279	0.0381	0.0991	0.0604	0.0779	0.0074	0.0168	0.0105	0	0.0007	0.3329	0.0345	0.1076	0.0273	0.1195	0.1931	0.0599	0.0927	0.1357	0.0562	0.02	0.0894	0.0433	0.0178	0.0261	0.0243	0.0549	0	0	0	0	0.0007	0.0003	0.0043	0	0	0.0001	0	0	0.0009	0.0011	0
Solyc01g096370	bHLH	0.0218	0.0483	0.1452	0.2076	0.0941	0.0383	0.0135	0.0014	0.0027	0.0006	0.0011	0.0867	0.0652	0.1212	0.1772	0.3896	0.0504	0.0703	0.0204	0.0156	0.0173	0.0163	0.0277	0.0226	0.0241	0.0249	0.0136	0.018	0.0252	0.0392	0.0456	0.0891	0.1318	0.0506	0.0526	0.0988	0.115	0.0638	0.1297	0.0908	0.186	0.231	0.2463	0.0907	0.1696	0.0631	0.0608	0.0499
Solyc01g096490	C2H2	0.2468	0.2548	0.292	0.2307	0.0902	0.0723	0.078	0.1372	0.1022	0.0808	0.1315	0.1867	0.1352	0.1962	0.0313	0.04	0.1329	0.1782	0.2055	0.3703	0.1434	0.1521	0.1496	0.1493	0.1447	0.1457	0.1477	0.1453	0.1504	0.1015	0.096	0.0998	0.1078	0.0553	0.0597	0.2551	0.2807	0.0602	0.2878	0.0634	0.262	0.2496	0.2565	0.0597	0.2477	0.2885	0.3241	0.1754
Solyc01g096550	C2H2	0.2983	0.4347	0.0961	0.1049	0.1014	0.0853	0.0456	0.0453	0.0516	0.0716	0.1514	0.0603	0.0522	0.0891	0.0749	0.0394	0.0409	0.0653	0.123	0.1109	0.0671	0.0669	0.1283	0.072	0.066	0.1439	0.0872	0.0586	0.1399	0.0824	0.0942	0.094	0.0697	0.0758	0.0614	0.0884	0.09	0.047	0.0896	0.0524	0.1016	0.1005	0.1156	0.0433	0.1	0.1138	0.1168	0.0845
Solyc01g096650	C2H2	0.0092	0.0183	0.0852	0.09	0.0163	0.0238	0.0118	0.0263	0	0	0.0017	0.0076	0.0063	0.0103	0.0133	0.0096	0.0016	0.0063	0.0104	0	0.0018	0.0026	0.0136	0.0022	0.003	0.0139	0.0051	0.0057	0.0088	0.0127	0.0095	0.0245	0.0109	0.0438	0.0427	0.0298	0.0279	0.0546	0.0402	0.0669	0.0343	0.0274	0.0432	0.067	0.0356	0.0301	0.0177	0.0142
Solyc01g096700	MYB-HB-like	0.8806	0.8303	0.2807	0.3391	0.7991	1.2746	1.3383	1.1191	0.6962	0.7443	1.1889	0.632	0.7898	0.5526	0.7751	0.8066	1.642	0.5868	1.044	0.7229	1.1223	1.0472	1.2569	1.0256	0.9533	1.4042	1.4139	1.3912	1.6448	1.2709	1.2768	1.4269	1.6822	1.2753	1.3368	1.2741	1.3753	1.4451	1.3511	1.2667	1.6045	1.6783	1.4321	1.2378	1.4744	1.5612	1.5877	1.4899
Solyc01g096710	Hap3/NF-YB	0.2264	0.2886	0.3969	0.4512	0.4126	0.3498	0.4389	0.4119	0.3983	0.4517	0.3676	0.3576	0.2918	0.3108	0.354	0.4179	0.3901	0.4605	0.4055	0.386	0.4717	0.4303	0.4107	0.4361	0.4218	0.4326	0.4239	0.3973	0.4459	0.3688	0.3378	0.3505	0.4235	0.3582	0.4308	0.442	0.5179	0.4013	0.5213	0.3548	0.4658	0.505	0.5622	0.3993	0.5293	0.4754	0.4398	0.4908
Solyc01g096750	PAZ-Argonaute	0.6387	0.3839	0.6834	0.597	0.1536	0.0307	0.0247	0.0043	0.0008	0.0007	0.0002	0.0001	0.0008	0.0007	0	0	0	0.0001	0	0	0	0.0003	0	0.0003	0	0.0005	0.0001	0	0.0003	0.0003	0.0011	0.0005	0.0016	0.0012	0.0019	0.0675	0.0489	0.0022	0.0363	0.0019	0.0407	0.0507	0.0731	0.0026	0.04	0.0224	0.023	0.0146
Solyc01g096790	B3-Domain	0.0548	0.1128	0.2337	0.1114	0.0095	0.0153	0.0387	0.0195	0.0339	0.0941	0.061	0.0052	0.0095	0.0046	0.0026	0.0063	0.1337	0.0826	0.0099	0.0206	0.0524	0.0503	0.0509	0.0778	0.0917	0.0682	0.0364	0.0579	0.0766	0.0222	0.0182	0.0122	0.0165	0.1415	0.1689	0.0487	0.0603	0.1506	0.0488	0.1686	0.0568	0.0654	0.0307	0.2083	0.0637	0.3512	0.2938	0.4337
Solyc01g096810	EIL	0.1534	0.4821	0.1918	0.2072	0.1196	0.2471	0.8725	0.6324	1.0928	1.3464	1.1134	0.2302	0.2053	0.2457	0.7604	0.7671	1.3081	0.5318	0.4017	0.5188	0.774	0.5392	0.4865	0.6187	0.5304	0.5014	0.3347	0.4317	0.4925	0.4424	0.4271	0.4414	0.7326	0.087	0.1054	0.1328	0.1978	0.1823	0.1931	0.1437	0.2134	0.2973	0.3195	0.1424	0.2202	0.2519	0.2998	0.2889
Solyc01g096850	FAR	0.0125	0.012	0.0141	0.0142	0.0559	0.0459	0.0303	0.0668	0.0598	0.0188	0.0505	0.0375	0.0361	0.0272	0.0168	0.0206	0.0487	0.0385	0.0283	0.0388	0.0548	0.0478	0.0463	0.0503	0.0426	0.0477	0.0409	0.0479	0.0496	0.0405	0.0311	0.0511	0.0389	0.0065	0.0068	0.0759	0.0744	0.0083	0.0745	0.0083	0.0845	0.0666	0.0703	0.0076	0.0783	0.0364	0.0329	0.0146
Solyc01g096860	AP2-EREBP	0.0077	0.0081	0.0146	0.01	0.0171	0.1982	1.3	1.052	0.1263	0.0224	0.0184	0.007	0.0072	0.0027	0.0088	0.0091	0.0071	0.0256	0.0794	0.0515	0.065	0.1221	0.0633	0.0835	0.099	0.0694	0.1359	0.1353	0.0504	0.0253	0.0212	0.0116	0.0155	0.0315	0.0241	0.0315	0.0189	0.0157	0.0202	0.0135	0.016	0.04	0.0256	0.0145	0.0194	0.021	0.017	0.0473
Solyc01g096950	WD40-like	0.2882	0.0846	0.0424	0.0396	0.0696	0.0595	0.06	0.0467	0.0354	0.0311	0.0333	0.0417	0.0487	0.0416	0.0637	0.0527	0.0332	0.0457	0.0388	0.0531	0.0386	0.036	0.0369	0.0346	0.0339	0.0408	0.0364	0.0272	0.0507	0.0455	0.0492	0.0697	0.0732	0.0142	0.0172	0.0996	0.1022	0.0138	0.1024	0.0129	0.1049	0.0965	0.1042	0.0117	0.0924	0.0672	0.0843	0.0418
Solyc01g097030	CCHC(Zn)	0.3469	0.3393	0.1307	0.1236	0.0816	0.0794	0.1305	0.1788	0.1423	0.1462	0.1647	0.0748	0.0599	0.0714	0.0836	0.0666	0.0841	0.0698	0.0813	0.1121	0.0738	0.0614	0.0724	0.0632	0.0635	0.0681	0.0632	0.0596	0.0739	0.0596	0.0713	0.0675	0.0855	0.0652	0.0798	0.204	0.237	0.0753	0.2473	0.0663	0.211	0.196	0.2025	0.0707	0.1947	0.1439	0.1395	0.1007
Solyc01g097070	CCHC(Zn)	0.1826	0.1313	0.3499	0.2934	0.0787	0.0475	0.0255	0.0052	0.0019	0.0008	0.0023	0.0246	0.0297	0.0365	0.0239	0.018	0.0021	0.0192	0.0333	0.0118	0.0217	0.0166	0.028	0.0265	0.0169	0.0231	0.0373	0.0159	0.0235	0.0411	0.0455	0.0709	0.0374	0.2048	0.2433	0.286	0.3064	0.2191	0.2754	0.2426	0.2634	0.2688	0.2559	0.2462	0.3113	0.2332	0.2272	0.2438
Solyc01g097330	bZIP	0.3205	0.2554	0.0993	0.1041	0.0867	0.0865	0.1078	0.0605	0.0485	0.0519	0.0449	0.2015	0.1778	0.1906	0.1836	0.1839	0.122	0.1431	0.2261	0.1749	0.1551	0.11	0.1236	0.1471	0.1324	0.1571	0.1467	0.1484	0.1504	0.2231	0.2315	0.227	0.2052	0.0991	0.1008	0.2068	0.2346	0.1373	0.2338	0.1097	0.1887	0.1872	0.1977	0.114	0.2089	0.0856	0.089	0.0494
Solyc01g097850	MADS-type1	0.9628	0.272	0.0111	0.0016	0.0016	0	0.0025	0	0.0042	0	0	0.002	0.0063	0	0.001	0	0	0.0028	0.0118	0.0187	0.0047	0.0054	0	0.0034	0.0093	0.0025	0.0015	0.0023	0	0.0076	0.0122	0.0026	0.015	0.0022	0	0	0	0	0	0	0	0	0	0	0	0.0018	0.0007	0
Solyc01g097890	GeBP	0.1181	0.1352	0.2488	0.1961	0.1074	0.1226	0.1789	0.2054	0.1681	0.1884	0.1788	0.0695	0.0732	0.1011	0.1299	0.1407	0.1087	0.1298	0.1113	0.0916	0.1035	0.0975	0.1144	0.1037	0.1082	0.128	0.1028	0.1273	0.1309	0.1813	0.2046	0.2105	0.2508	0.1639	0.2039	0.1943	0.2711	0.2328	0.3065	0.2313	0.3439	0.27	0.3243	0.2396	0.2749	0.7161	0.6962	0.6797
Solyc01g098050	MADS-type1	0.0004	0.0003	0	0	0.0004	0.0002	0	0	0	0.0019	0	0	0	0	0	0	0	0	0	0	0	0	0	0	0.0007	0	0	0	0	0	0	0	0	0	0	0.0004	0	0	0	0	0.0007	0	0	0	0	0	0	0
Solyc01g098060	MADS-type1	0.2924	0.0927	0.0027	0.0012	0.0005	0.0015	0.001	0.0021	0.065	0.0102	0.0184	0	0	0	0	0	0.0322	0.0008	0	0	0.0082	0.0104	0.0424	0.0065	0.0136	0.0242	0.0059	0.0082	0.0372	0.0014	0	0.0029	0.0015	0	0	0.0004	0.0007	0.0006	0	0	0.0022	0	0.0017	0.0033	0.0006	0.0011	0	0.0008
Solyc01g098070	MADS-type1	0.1323	0.0267	0.0011	0.0003	0.0008	0.0008	0.0028	0.002	0	0	0	0.001	0.0015	0	0	0.0018	0	0	0	0	0	0	0	0	0	0	0	0	0	0	0	0	0	0	0	0.0002	0	0	0	0	0	0	0	0	0	0	0	0
Solyc01g098090	WD40-like	0.3382	0.3632	0.2759	0.235	0.1457	0.1671	0.2094	0.1901	0.1964	0.1647	0.3082	0.2606	0.2472	0.2476	0.1594	0.1456	0.2168	0.2156	0.3166	0.379	0.2162	0.1722	0.1874	0.2294	0.1849	0.1892	0.2281	0.2004	0.1831	0.2811	0.3177	0.1935	0.2288	0.1434	0.1335	0.1723	0.1783	0.1266	0.1791	0.1186	0.1737	0.1847	0.1947	0.1207	0.1702	0.1368	0.1316	0.1535
Solyc01g098220	AS2-LOB	0.0041	0.0039	0.0014	0.0033	0.0024	0.0119	0.0267	0.0091	0.001	0	0	0	0.0009	0	0	0	0	0	0	0	0	0	0	0	0	0	0	0.0006	0	0	0	0	0	0.0015	0	0	0.0002	0	0	0.0007	0.0006	0	0.0027	0.0007	0	0.0012	0.0005	0.0121
Solyc01g098430	WD40-like	0.052	0.035	0.0397	0.0537	0.0593	0.0864	0.0473	0.1156	0.1638	0.1445	0.0981	0.2238	0.1811	0.2428	0.0716	0.082	0.154	0.2441	0.2035	0.2107	0.2122	0.1784	0.1508	0.2151	0.1809	0.1611	0.1742	0.1774	0.1753	0.2224	0.2209	0.1833	0.2038	0.1168	0.1244	0.1912	0.2059	0.1434	0.2038	0.1531	0.1865	0.1617	0.1553	0.144	0.176	0.1977	0.2052	0.2133
Solyc01g098720	bHLH	0.0031	0.0036	0.0272	0.1273	0.114	0.0481	0.0018	0	0.0012	0	0.0011	0.0031	0.009	0.0044	0	0	0.0027	0.0059	0.0088	0.0032	0.0206	0.0452	0.0137	0.0115	0.0237	0.0034	0.0188	0.0247	0.0071	0.0199	0.0447	0.1698	0.1487	0.0093	0.0245	0.0067	0.0061	0.0257	0.0051	0.0191	0.003	0.0057	0.0029	0.0221	0.01	0.005	0.0052	0.0027
Solyc01g098760	C2H2	0.1892	0.3659	0.6742	0.7186	0.7901	0.6709	0.4843	0.4296	0.4633	0.6092	0.542	0.871	0.5556	0.9848	0.3055	0.5168	0.5569	0.8603	0.7543	0.9667	0.8246	0.8636	1.1939	0.7866	0.931	1.191	0.7234	0.7736	1.1999	0.426	0.3787	0.4468	0.5124	0.3659	0.4805	0.7211	0.898	0.4494	1.0073	0.4708	0.8121	0.8981	0.9031	0.4537	0.9787	1.1941	1.1923	0.958
Solyc01g098830	C2H2	0.1779	0.1368	0.1695	0.1688	0.0774	0.0716	0.1249	0.1128	0.1362	0.2982	0.1395	0.0399	0.052	0.0348	0.0684	0.0663	0.0916	0.0619	0.0395	0.0393	0.0806	0.065	0.0624	0.0686	0.0612	0.0632	0.056	0.0661	0.0668	0.079	0.0718	0.0772	0.0881	0.1698	0.1591	0.0748	0.078	0.1806	0.0695	0.1793	0.0721	0.0751	0.0659	0.2043	0.0678	0.1913	0.1771	0.2037
Solyc01g099320	Hap3/NF-YB	0	0.0004	0.0029	0	0	0	0	0	0	0	0	0	0	0	0.0009	0	0.0107	0.0101	0.0118	0	0.0372	0.0414	0.0326	0.0661	0.0412	0.0501	0.0227	0.0103	0.0172	0.0037	0	0	0	0	0	0	0	0	0	0	0	0	0	0	0	0.0005	0.0007	0
Solyc01g099340	C2H2	0.017	0.019	0.0903	0.0947	0.0328	0.0722	0.0997	0.018	0.0459	0.0173	0.0077	0.0143	0.0342	0.0155	0.0176	0.0195	0.164	0.1665	0.037	0.0371	0.1566	0.0791	0.0917	0.1212	0.0654	0.1226	0.0704	0.0626	0.1045	0.0922	0.0509	0.0796	0.0656	0.0257	0.0289	0.0081	0.0055	0.0423	0.0044	0.0352	0.0056	0.0009	0.0021	0.0334	0.0055	0.0046	0.0045	0.0067
Solyc01g099400	WD40-like	0.5104	0.4575	0.5552	0.5256	0.2262	0.3625	0.4182	0.3386	0.7064	1.0027	0.7236	0.2671	0.2093	0.3956	0.5744	0.539	0.3742	0.3983	0.3611	0.3511	0.323	0.386	0.2955	0.321	0.3863	0.3086	0.2734	0.2943	0.3168	0.2422	0.275	0.259	0.3477	0.1913	0.2039	0.2034	0.2564	0.2642	0.2427	0.2518	0.2208	0.2125	0.2144	0.2538	0.2237	0.1145	0.1006	0.1103
Solyc01g099410	Hap3/NF-YB	33.6208	22.7869	84.2972	68.7128	6.6774	3.3272	3.9678	0.8853	0.3625	0.5327	0.2874	2.8391	2.3617	4.3692	3.5244	2.3195	0.5048	1.2206	3.6263	4.0161	1.6782	1.3265	1.9668	2.0712	1.3417	1.6965	3.1049	1.6301	1.5182	1.0994	1.0426	0.8677	0.6004	45.6022	45.7574	16.11	12.7943	37.8769	15.2336	36.0771	12.849	17.2252	15.2943	45.4833	14.6128	36.7572	42.4301	32.3624
Solyc01g099580	PHD	0.4084	0.135	0.0178	0.0063	0.0009	0.0024	0.002	0.0027	0.0177	0.0384	0.0281	0.001	0	0	0	0.0005	0.0024	0.0004	0.0007	0	0.0008	0	0.0002	0	0	0	0.0002	0	0.0002	0	0.0004	0	0	0.001	0.0014	0.0002	0.0003	0.0022	0	0.0012	0	0	0	0.0008	0.0002	0	0.0002	0.0007
Solyc01g099790	PHD	0.4783	0.4766	0.4431	0.4822	0.4364	0.5432	0.4362	0.567	0.685	0.8603	0.6684	0.6705	0.5341	0.6547	0.9053	0.7803	0.3699	0.5477	0.5988	0.8255	0.3912	0.3966	0.4428	0.4259	0.4417	0.5015	0.4604	0.4559	0.4938	0.4672	0.5452	0.45	0.566	0.4891	0.4597	0.5419	0.5633	0.4278	0.5866	0.4869	0.5277	0.5007	0.5333	0.4718	0.4906	0.3152	0.324	0.2201
Solyc01g100050	LisH	0.3222	0.4325	0.2311	0.229	0.318	0.3806	0.2991	0.4381	0.5559	0.5383	0.6172	0.4848	0.3929	0.4193	0.1956	0.2072	0.5457	0.3029	0.3568	0.3535	0.3644	0.3858	0.3829	0.3514	0.4015	0.3674	0.271	0.3357	0.3911	0.3892	0.4297	0.4294	0.5511	0.1267	0.111	0.2329	0.2406	0.1292	0.2373	0.1361	0.1943	0.2893	0.2596	0.1207	0.2333	0.2531	0.2727	0.2233
Solyc01g100100	PHD	0.0119	0.0038	0.0019	0.001	0.0006	0.0054	0.0046	0.0033	0.0572	0.0472	0.0311	0.0334	0.0211	0.0125	0.0267	0.0187	0.086	0.0425	0.0553	0.0202	0.0103	0.0173	0.0154	0.0168	0.0136	0.0175	0.0112	0.0198	0.0256	0.052	0.0738	0.0411	0.0173	0.0031	0.006	0.0046	0.0029	0.019	0.0038	0.0158	0.0037	0.0037	0.0014	0.019	0.0033	0.0061	0.0235	0.0233
Solyc01g100130	PHD	0.1189	0.1411	0.1453	0.0768	0.0721	0.0601	0.0802	0.1646	0.1414	0.1024	0.1071	0.1068	0.0947	0.0991	0.0647	0.0676	0.1327	0.1569	0.1258	0.1687	0.1439	0.1546	0.1565	0.1561	0.1818	0.1745	0.1392	0.1722	0.1552	0.1388	0.1191	0.136	0.1246	0.1436	0.1439	0.1133	0.1222	0.1533	0.119	0.121	0.112	0.1177	0.108	0.117	0.1105	0.3159	0.3261	0.2308
Solyc01g100200	GRAS	0.0109	0.0165	0.0274	0.0266	0.0146	0.0721	0.0576	0.0625	0.1108	0.1238	0.1414	0.0449	0.0517	0.0813	0.0737	0.0549	0.9338	0.2957	0.5185	0.6441	1.4067	0.9037	0.6486	1.2447	0.7632	0.6816	0.4987	0.5242	0.594	0.2493	0.2679	0.289	0.2444	0.0122	0.0232	0.0258	0.0306	0.024	0.0243	0.0246	0.0246	0.0217	0.0223	0.0297	0.0481	0.0732	0.0741	0.0589
Solyc01g100220	C2C2-GATA	0.1803	0.134	0.1893	0.1317	0.0559	0.0437	0.0881	0.1334	0.0722	0.0801	0.0745	0.0148	0.0222	0.0159	0.03	0.0233	0.014	0.0172	0.0212	0.0055	0.0193	0.0227	0.048	0.0137	0.017	0.0707	0.0345	0.031	0.064	0.0206	0.025	0.0159	0.0189	0.3849	0.3208	0.0504	0.0574	0.3021	0.0669	0.267	0.0679	0.0389	0.0471	0.2613	0.0629	0.0396	0.0459	0.0537
Solyc01g100330	C2H2	0.9425	0.7678	0.8621	0.6798	0.1712	0.1231	0.2436	0.2154	0.2334	0.4568	0.2949	0.1251	0.145	0.1113	0.1999	0.1492	0.1925	0.1316	0.1222	0.0902	0.1351	0.1316	0.1749	0.1609	0.1457	0.1925	0.1659	0.1384	0.1749	0.079	0.0607	0.0642	0.0811	1.2024	1.1176	0.3108	0.3189	1.0663	0.325	1.0331	0.3069	0.2667	0.282	1.1372	0.2815	0.6689	0.657	0.5029
Solyc01g100460	bZIP	0.1679	0.0639	0.0478	0.0273	0.0043	0.0125	0.0845	0.0401	0.0606	0.0953	0.0434	0.0126	0.0091	0.007	0.016	0.0199	0.0635	0.0177	0.0496	0.1551	0.0113	0.0234	0.0152	0.0163	0.0261	0.0334	0.0165	0.0339	0.0336	0.0296	0.0172	0.0153	0.0089	0.0355	0.0658	0.0134	0.0153	0.0811	0.0181	0.0869	0.0194	0.0228	0.0215	0.0847	0.0209	0.1006	0.101	0.1065
Solyc01g100510	Homobox-WOX	0.0215	0.0063	0.004	0.004	0.0107	0.0057	0.0189	0.1047	0.1262	0.1878	0.1055	0.0369	0.0481	0.0212	0.0019	0.0006	0.0848	0.0305	0.0159	0.0233	0.0415	0.0524	0.0344	0.0174	0.0309	0.0178	0.0366	0.0644	0.0345	0.0168	0.0134	0.0218	0.0348	0.0672	0.175	0.1596	0.1948	0.1733	0.2406	0.1588	0.1878	0.1503	0.1732	0.1566	0.2437	0.7334	0.6856	0.7528
Solyc01g100620	ARID-HMG	0.0038	0.0052	0.0144	0.0074	0.0127	0.0144	0.2825	1.0505	0.3051	0.4691	0.3314	0.0005	0	0.0014	0	0	0	0	0.001	0.0032	0	0.0004	0.0018	0.0005	0.0003	0.0007	0.0022	0.001	0.0009	0.0005	0.0006	0	0	0.0005	0.0014	0.0128	0.0132	0.0035	0.0166	0.0029	0.0193	0.0376	0.0257	0.0043	0.028	0.014	0.0146	0.0054
Solyc01g100650	WD40-like	0.0639	0.0663	0.0587	0.0545	0.0974	0.1142	0.1242	0.1183	0.0924	0.0832	0.089	0.4189	0.4145	0.4051	0.3263	0.4462	0.0429	0.04	0.0927	0.0977	0.0584	0.0583	0.0509	0.0475	0.0527	0.046	0.0302	0.0424	0.0465	0.0334	0.0161	0.0297	0.0239	0.0451	0.034	0.0606	0.0593	0.0485	0.0533	0.0453	0.0559	0.0581	0.0611	0.0457	0.0705	0.05	0.0519	0.0489
Solyc01g100660	bHLH	0.2048	0.414	0.1688	0.4758	0.2113	0.3529	0.5134	0.1446	0.0895	0.089	0.0582	0.5721	0.4991	0.5273	0.1449	0.4555	0.463	0.5286	1.1462	0.6549	0.4987	0.4751	0.3269	0.5075	0.4919	0.4636	0.6577	0.5694	0.4696	0.8425	0.7622	0.5473	0.7569	0.3663	0.3498	0.2121	0.2416	0.3686	0.2182	0.3441	0.153	0.1304	0.1096	0.282	0.1814	0.0951	0.0977	0.0466
Solyc01g100990	C3H	0.0713	0.0849	0.093	0.0673	0.0805	0.1029	0.0745	0.0823	0.0964	0.1693	0.1173	0.0355	0.0335	0.0413	0.0881	0.0798	0.0522	0.0545	0.0445	0.0271	0.0526	0.0453	0.0447	0.0504	0.0509	0.0464	0.0567	0.0526	0.0492	0.0588	0.1046	0.0956	0.0959	0.1103	0.1078	0.0329	0.0324	0.1052	0.0327	0.1011	0.0296	0.0343	0.0338	0.1093	0.0319	0.1552	0.08	0.1293
Solyc01g101160	CCHC(Zn)	0.6007	0.5721	0.9148	0.8387	0.2053	0.2187	0.1758	0.1632	0.1538	0.2202	0.1611	0.2486	0.1734	0.2554	0.5916	0.6082	0.1446	0.1706	0.1727	0.2359	0.1158	0.1253	0.1311	0.1141	0.1045	0.1305	0.1105	0.1132	0.1332	0.1692	0.2079	0.1822	0.2306	0.9027	0.8696	0.509	0.5357	0.8703	0.5748	0.8985	0.4951	0.5233	0.5217	0.8858	0.5767	0.817	0.7585	0.6654
Solyc01g101250	C2H2	0.1583	0.1819	0.1898	0.1515	0.222	0.2183	0.3243	0.207	0.1787	0.2782	0.2721	0.256	0.3021	0.259	0.0581	0.0511	0.2528	0.2267	0.2829	0.2315	0.2408	0.2373	0.2215	0.204	0.2403	0.228	0.1869	0.2253	0.235	0.1866	0.1058	0.1609	0.093	0.6725	0.6099	0.2858	0.3052	0.6485	0.2727	0.7059	0.2962	0.3176	0.3022	0.6733	0.3207	0.4528	0.4676	0.4462
Solyc01g102260	MADS-type1	0.1891	0.0482	0.0389	0.0815	0.0147	0.0079	0.0016	0.0039	0.0017	0.0011	0.0037	0.0009	0.0006	0.0021	0.0006	0.0038	0.0116	0.0017	0	0	0.0055	0.0028	0.0093	0.0017	0.0027	0.0056	0.0009	0.002	0.0038	0	0	0.0032	0.0017	0	0.0007	0	0	0	0	0.0006	0	0.0005	0	0.0005	0.0003	0.0002	0	0
Solyc01g102300	bHLH	0.0422	0.0398	0.0854	0.2738	0.1298	0.1534	0.1277	0.0875	0.0996	0.1057	0.1299	0.0625	0.064	0.0615	0.0049	0.0065	0.1459	0.0323	0.0624	0.0625	0.0583	0.0434	0.0482	0.0459	0.0456	0.0415	0.0384	0.0559	0.0409	0.0324	0.0313	0.0316	0.0225	0.0256	0.0325	0.0773	0.0923	0.034	0.1039	0.0274	0.0872	0.081	0.0777	0.0324	0.0906	0.083	0.0845	0.0588
Solyc01g102340	MYB-HB-like	0.0832	0.1125	0.4272	0.0497	0.059	0.1009	0.1471	0.142	0.0055	0.0015	0.001	0.067	0.0777	0.052	0.0168	0.0137	0.0051	0.0904	0.0702	0.0584	0.1241	0.1537	0.0494	0.1551	0.2072	0.0343	0.3265	0.3901	0.019	0.1258	0.0805	0.0315	0.0092	0.0506	0.0843	0.0107	0.0087	0.09	0.0015	0.0724	0.0016	0.0005	0.0004	0.0512	0.0026	0.0047	0.0108	0.0121
Solyc01g102510	WD40-like	0.0177	0.0318	0.0122	0.0165	0.1441	0.1398	0.0484	0.0771	0.0512	0.0268	0.0685	0.2007	0.1463	0.2115	0.1415	0.1657	0.0939	0.217	0.2394	0.35	0.1633	0.1778	0.1568	0.1769	0.1807	0.1401	0.1993	0.1958	0.1404	0.2207	0.2401	0.2474	0.258	0.0465	0.0438	0.1863	0.199	0.0551	0.2352	0.051	0.1985	0.1999	0.2175	0.0508	0.1947	0.0987	0.1013	0.0641
Solyc01g102740	NAM	0.003	0.0027	0.0021	0.0015	0.0002	0	0.0003	0.0015	0.0009	0.0036	0.0023	0.0579	0.059	0.048	0.2361	0.1935	0.0003	0.0012	0.0013	0	0	0	0.0003	0	0	0.0003	0.0002	0	0.0002	0.0135	0.0315	0.2441	0.172	0.0144	0.0076	0.0013	0.0004	0.0165	0.0011	0.0152	0.0006	0.0004	0.0017	0.0158	0.0021	0.0014	0.0016	0.0005
Solyc01g102750	PHD	0.9234	0.4928	1.3887	1.2666	0.2881	0.2994	0.2299	0.2744	0.3846	0.6721	0.3911	0.2283	0.2547	0.215	0.5491	0.4351	0.3248	0.1989	0.2319	0.1813	0.2167	0.2337	0.2182	0.2106	0.2104	0.2227	0.184	0.1806	0.2107	0.173	0.2154	0.1695	0.2412	0.8688	0.8004	0.3161	0.3314	0.7681	0.3077	0.7856	0.3231	0.3152	0.3234	0.7504	0.3118	1.5214	1.5143	1.3628
Solyc01g102760	PHD	1.6561	1.0716	3.6152	3.3437	0.4838	0.4364	0.3137	0.3709	0.5653	1.0649	0.5195	0.3812	0.4621	0.276	0.6156	0.5397	0.4709	0.3188	0.4061	0.2496	0.3786	0.3315	0.372	0.361	0.3453	0.375	0.3403	0.3104	0.3611	0.2297	0.234	0.1961	0.2647	1.1889	1.3475	0.9172	0.9846	1.2187	0.9513	1.23	0.8661	0.7915	0.8356	1.1805	0.9013	1.9161	2.2788	2.2189
Solyc01g102980	HD-ZIP	0.0038	0.0014	0.0111	0.0281	0.0245	0.0034	0.0206	0.0143	0.0015	0.0032	0.0089	0.0581	0.0603	0.0601	0.0161	0.0201	0.0003	0	0	0	0	0	0	0.0002	0	0	0	0	0	0.0005	0.001	0.0009	0	0.0959	0.1146	0.2085	0.2157	0.1013	0.2184	0.1107	0.1804	0.1071	0.0683	0.0777	0.2599	0.9387	1.0508	1.1438
Solyc01g103050	ARF	0.1084	0.1142	0.2438	0.2096	0.4141	0.4493	0.4486	0.3483	0.2888	0.2776	0.347	0.7572	0.6436	0.6222	0.4171	0.3891	0.6259	0.9684	0.7107	0.817	0.8605	0.766	1.2426	0.8597	0.8825	1.3269	0.5719	0.7253	1.3247	0.2707	0.3004	0.2552	0.5442	0.2437	0.2623	0.5843	0.61	0.3834	0.6108	0.3302	0.5753	0.6337	0.6296	0.1889	0.6429	0.5166	0.5315	0.4834
Solyc01g103090	C3H	0.0295	0.0452	0.0627	0.0399	0.0434	0.0335	0.0847	0.0675	0.0825	0.1058	0.1446	0.0668	0.0747	0.0516	0.0085	0.0138	0.1219	0.0914	0.09	0.1009	0.0685	0.0512	0.0696	0.0626	0.0568	0.0689	0.0513	0.0592	0.0703	0.0705	0.0454	0.0607	0.0439	0.2276	0.2525	0.0866	0.1094	0.2776	0.1066	0.2249	0.1011	0.1024	0.1063	0.1985	0.1058	0.3388	0.3273	0.2632
Solyc01g103180	FAR	0.1263	0.0675	0.0324	0.035	0.0527	0.0432	0.0543	0.0579	0.0604	0.0628	0.0793	0.0688	0.0598	0.0538	0.0696	0.0533	0.0454	0.0499	0.0616	0.0845	0.0387	0.0481	0.0629	0.0483	0.0462	0.0721	0.0448	0.0523	0.0598	0.0606	0.0582	0.0757	0.0538	0.0709	0.0576	0.0994	0.1061	0.0689	0.1011	0.0697	0.1168	0.1199	0.1125	0.0712	0.1117	0.0585	0.057	0.0955
Solyc01g103310	SWIB-Plus-3	0.6214	0.4297	0.4162	0.3374	0	0	0.1554	0.124	0.1074	0.2586	0.2196	0	0	0	0.0018	0.0075	0.1093	0	0	0	0	0	0	0	0	0	0	0	0	0	0	0	0	0.1411	0.2183	0.1574	0.1761	0.2565	0.1899	0.2605	0.2417	0.2006	0.2235	0.2445	0.2241	0.1158	0.0767	0.0912
Solyc01g103550	MADS-type1	0.0847	0.0534	0.0335	0.0119	0	0.0005	0	0.0005	0	0.003	0.0019	0.0004	0.0007	0.0019	0	0	0.0009	0	0	0	0	0.0005	0	0	0	0	0	0.0004	0	0	0	0	0	0.0026	0.0031	0.0002	0.0002	0.0017	0.0003	0.0012	0	0	0.0008	0.0005	0	0.0008	0.0004	0.0134
Solyc01g103570	Bromodomain	0.1073	0.1435	0.1346	0.1275	0.1078	0.0734	0.0746	0.0666	0.1026	0.108	0.1283	0.071	0.0731	0.0552	0.0431	0.0342	0.0907	0.0676	0.0558	0.0326	0.0848	0.0751	0.0908	0.0783	0.0687	0.0866	0.0655	0.0657	0.0765	0.0599	0.0497	0.0541	0.0614	0.189	0.2012	0.1885	0.1829	0.1719	0.1804	0.1556	0.1895	0.1961	0.195	0.1747	0.1856	0.2855	0.2277	0.2644
Solyc01g103600	TIFY	0.0271	0.0197	0.0387	0.0334	0.1145	0.1016	0.0544	0.0478	0.0809	0.1245	0.0638	0.0082	0.0222	0.0088	0.0072	0.001	0.0841	0.0484	0.0067	0	0.0645	0.0618	0.0542	0.0509	0.0639	0.0638	0.0559	0.0601	0.0705	0.0441	0.04	0.0846	0.0561	0.0537	0.0716	0.0364	0.0542	0.0829	0.0495	0.0678	0.0549	0.0315	0.0336	0.092	0.0413	0.0372	0.0277	0.0555
Solyc01g103720	WD40-like	1.1533	0.9103	0.6579	0.5762	0.2215	0.2144	0.4859	0.3152	0.5703	0.7018	1.4232	0.2598	0.208	0.2471	0.3852	0.25	0.5278	0.1565	0.3555	0.4249	0.2145	0.2135	0.3099	0.2156	0.1994	0.3659	0.2807	0.2719	0.3924	0.1634	0.1873	0.2408	0.1837	0.2421	0.2608	0.6704	0.6574	0.2399	0.6972	0.2094	0.7662	0.7453	0.7962	0.1641	0.7422	0.5534	0.6035	0.5188
Solyc01g103780	TCP	0.0251	0.0375	0.125	0.0898	0.5672	0.5378	0.1971	0.1271	0.1827	0.1099	0.13	0.4036	0.2478	0.4083	0.2619	0.2154	0.1938	0.261	0.1565	0.3332	0.1683	0.3024	0.1407	0.1252	0.2023	0.1327	0.1427	0.1775	0.1193	0.2927	0.33	0.3861	0.4067	0.0264	0.0341	0.2447	0.2389	0.0366	0.2131	0.0223	0.1858	0.1219	0.1589	0.0098	0.1656	0.0688	0.0731	0.0481
Solyc01g103840	HD-ZIP	0.0007	0	0.0004	0.0018	0	0.0005	0.0138	0.0482	0.0228	0	0	0	0	0	0	0	0	0	0	0	0	0	0	0	0	0	0	0	0	0	0	0	0	0	0	0	0	0	0	0	0	0	0	0	0	0	0	0
Solyc01g103980	C2H2	0.5548	0.4857	0.7516	0.777	0.1414	0.1922	0.2286	0.2827	0.4009	0.6682	0.3401	0.1143	0.0996	0.1678	0.1998	0.1848	0.158	0.1092	0.1298	0.1712	0.1051	0.0727	0.0633	0.0737	0.0767	0.0809	0.0641	0.0742	0.0882	0.1255	0.1202	0.134	0.192	0.1876	0.2011	0.1398	0.157	0.2351	0.1413	0.2023	0.1285	0.1508	0.1329	0.2259	0.1436	0.1615	0.1645	0.1671
Solyc01g104000	WD40-like	0.4439	0.3588	0.2794	0.2664	0.1239	0.1419	0.0996	0.1296	0.1659	0.1306	0.1193	0.2718	0.2536	0.1834	0.1287	0.122	0.1408	0.1458	0.1613	0.1933	0.1621	0.1719	0.1723	0.1526	0.1685	0.1805	0.1437	0.1551	0.1523	0.1524	0.1612	0.1381	0.1785	0.1176	0.1186	0.1306	0.1306	0.1173	0.1216	0.1077	0.1143	0.0903	0.1059	0.103	0.1113	0.2014	0.2337	0.2249
Solyc01g104260	C2H2	0.0012	0.0003	0.0007	0.0011	0.003	0.0008	0.0009	0	0.0022	0	0	0.0117	0.0145	0.0288	0.0029	0.0013	0.0021	0.0187	0.0158	0.0134	0.0185	0.0164	0.0095	0.0245	0.0166	0.0093	0.0194	0.0221	0.0069	0.0187	0.0121	0.0115	0.0071	0.0028	0	0.0001	0	0.001	0.0009	0	0.0002	0.0003	0.0001	0.002	0	0.0031	0.0017	0
Solyc01g104510	WD40-like	0.894	0.6382	0.5516	0.643	0.271	0.215	0.2675	0.1932	0.2253	0.2988	0.3114	0.2369	0.1897	0.2128	0.3726	0.2925	0.1461	0.191	0.2303	0.3112	0.1429	0.1663	0.1896	0.1663	0.1493	0.184	0.191	0.1567	0.193	0.2648	0.3028	0.3317	0.344	0.7361	0.6981	0.3827	0.3403	0.6556	0.3683	0.7125	0.3828	0.4557	0.4253	0.6298	0.4128	0.4136	0.4125	0.2818
Solyc01g104550	WRKY	0.0054	0.003	0.0012	0.0007	0.0001	0.0006	0.0043	0.0035	0.0013	0	0	0.0089	0.0063	0.0031	0.0019	0.0019	0.0059	0.0182	0.025	0.0133	0.0555	0.0307	0.0147	0.0647	0.0388	0.0252	0.0432	0.0521	0.0202	0.0642	0.0562	0.049	0.0155	0.0048	0.0092	0.0002	0.0002	0.0108	0.0001	0.0108	0.0001	0.0007	0.0005	0.0068	0.0007	0.003	0.0038	0.0044
Solyc01g104650	bZIP	0.1854	0.3753	0.2274	0.1563	0.0483	0.0674	0.1802	0.3382	0.436	0.5894	0.2749	0.0647	0.0723	0.053	0.0415	0.037	0.1084	0.1099	0.0814	0.1152	0.0525	0.0469	0.0558	0.0481	0.0485	0.059	0.0345	0.0431	0.0537	0.1236	0.1307	0.1362	0.1805	0.0515	0.0766	0.0842	0.1247	0.0828	0.1486	0.1112	0.1373	0.118	0.1465	0.0972	0.1412	0.1717	0.201	0.1944
Solyc01g104670	TUBBY	0.3077	0.7626	0.4803	0.6611	0.3038	0.3255	0.3182	0.3578	0.3059	0.351	0.2898	0.2685	0.2151	0.2854	0.1855	0.2188	0.5606	0.3157	0.3741	0.3164	0.4185	0.3479	0.3475	0.4237	0.3324	0.3401	0.3537	0.305	0.3583	0.3039	0.3114	0.3168	0.3913	0.2288	0.2395	0.4625	0.518	0.2381	0.5294	0.2522	0.4526	0.4575	0.3898	0.2646	0.4549	0.3241	0.3388	0.2615
Solyc01g104740	Lambda-DB	0.1638	0.047	0.2692	0.0972	0.0634	0.1254	0.2028	0.2882	1.7082	2.7166	0.4085	0.0211	0.0169	0.0517	0.2867	0.0825	0.2048	0.0384	0.0634	0.1254	0.0133	0.0189	0.0168	0.0213	0.0161	0.0174	0.0178	0.0191	0.032	0.0796	0.0777	0.2912	0.0458	0.0292	0.0266	0.0537	0.0965	0.0331	0.1273	0.0409	0.1318	0.0242	0.0289	0.0314	0.0192	0.0163	0.0216	0.0113
Solyc01g104790	PHD	0.1221	0.1155	0.1273	0.1053	0.056	0.0548	0.0844	0.1029	0.0873	0.1269	0.0995	0.075	0.0787	0.0687	0.1244	0.0929	0.0526	0.0752	0.064	0.0549	0.0555	0.0526	0.0519	0.0468	0.0491	0.0556	0.047	0.0572	0.0643	0.0738	0.0662	0.0673	0.1028	0.068	0.0751	0.0664	0.065	0.0702	0.0566	0.0698	0.0692	0.0693	0.0732	0.0789	0.0701	0.0762	0.0591	0.0699
Solyc01g104840	CCHC(Zn)	2.0683	1.7552	3.0359	2.1901	0.8157	0.9615	1.0041	1.0852	1.9298	3.831	2.2087	1.6984	1.3193	1.7387	2.0949	1.5612	1.0931	1.3565	2.4745	2.895	0.8697	0.8232	1.0231	0.8908	0.8178	1.1126	1.0277	0.8541	1.0873	0.5937	0.7171	0.5411	0.509	3.3572	2.9278	2.0832	2.235	2.7016	2.4576	2.6484	1.9437	2.4328	2.6111	3.0599	2.0972	5.4101	5.8118	3.9132
Solyc01g104900	NAM	0.0016	0.0006	0.0047	0.0042	0.0264	0.0783	0.0736	0.0469	0.0188	0.0158	0.0181	0.0085	0.0151	0.0053	0.0352	0.0499	0.0734	0.0332	0.0013	0.0119	0.1105	0.0896	0.0989	0.0891	0.0723	0.117	0.0375	0.0393	0.0982	0.0059	0.007	0.0067	0.0063	0.015	0.0073	0.0003	0	0.0087	0	0.008	0	0	0	0.0101	0.0005	0.0042	0.001	0
Solyc01g105230	CG1-CAMTA	0.1208	0.1567	0.0845	0.0695	0.0839	0.0896	0.1205	0.138	0.0962	0.0478	0.0642	0.0918	0.086	0.0801	0.0434	0.051	0.1145	0.1286	0.0926	0.1524	0.1484	0.1595	0.1637	0.1594	0.1732	0.1636	0.1691	0.2321	0.1688	0.1307	0.1421	0.1399	0.1281	0.0436	0.0512	0.0824	0.0922	0.048	0.0747	0.0487	0.067	0.0607	0.0513	0.0508	0.0832	0.1403	0.1345	0.1493
Solyc01g105320	Znf-LSD	0.0077	0.0009	0.0038	0.011	0.0107	0.0081	0.0035	0.0034	0.0037	0.0075	0.0049	0.0289	0.0391	0.0392	0.0053	0.0012	0.0494	0.0334	0.0284	0.0115	0.0714	0.0394	0.0502	0.0435	0.0365	0.0256	0.0212	0.0241	0.0177	0.0135	0.0134	0.0078	0.0135	0.0076	0.0041	0.0011	0.0003	0.0038	0.001	0.0025	0.0015	0.0007	0.0022	0.0028	0.0009	0.0009	0.0029	0.0346
Solyc01g105330	C2H2	0.0231	0.0205	0.0384	0.032	0.0253	0.026	0.0385	0.0531	0.0712	0.0887	0.108	0.0185	0.0091	0.0194	0.0084	0.0082	0.0611	0.0421	0.0253	0.0505	0.0362	0.0257	0.0231	0.0261	0.0229	0.0272	0.0199	0.024	0.0295	0.0275	0.0261	0.0324	0.0357	0.0086	0.0109	0.0513	0.0587	0.0114	0.0529	0.0123	0.0512	0.0505	0.0503	0.0116	0.0508	0.0386	0.0374	0.0115
Solyc01g105620	PHD	0.0005	0.0006	0.0003	0.0007	0.0004	0.0051	0.0019	0.0023	0.0025	0.0033	0.0028	0.0031	0.0073	0.0025	0.0068	0.0046	0.0359	0.0229	0.0216	0.0524	0.0342	0.0885	0.0421	0.0361	0.0602	0.0499	0.0176	0.0968	0.0473	0.0616	0.0622	0.1549	0.1436	0.0016	0.0031	0.0003	0	0.0019	0.0003	0.0031	0.001	0.0006	0.0013	0.0024	0.0002	0.0023	0.0004	0.1792
Solyc01g105790	bZIP	0.0038	0.0016	0.0001	0.0009	0.0003	0	0	0	0	0	0	0	0	0	0	0	0	0.0004	0	0	0	0	0	0	0	0	0	0.0005	0	0	0	0	0	0	0	0.0001	0	0	0	0	0	0	0	0.0006	0	0	0	0
Solyc01g105800	MADS-MIKC	0.0231	0.0075	0.0035	0.0014	0.0005	0.0013	0.0119	0.0008	0.0006	0.0016	0.0004	0.0008	0	0	0.0081	0.0129	0.1084	0.0742	0.0026	0	0.085	0.1134	0.064	0.1004	0.1379	0.0629	0.068	0.1431	0.0768	0.1529	0.1176	0.1267	0.0826	0.0141	0.0519	0.0203	0.0341	0.1175	0.0504	0.159	0.0353	0.0035	0.0128	0.2489	0.077	0.1559	0.1439	0.1744
Solyc01g106030	C2C2-GATA	0.1474	0.1895	0.3399	0.2351	0.1528	0.165	0.1589	0.1801	0.1908	0.26	0.2489	0.1614	0.1362	0.1651	0.1218	0.1054	0.1482	0.2015	0.2136	0.4167	0.1521	0.137	0.1387	0.1393	0.1346	0.1408	0.1326	0.1348	0.142	0.1748	0.1989	0.2034	0.2408	0.3485	0.3876	0.2462	0.2804	0.4088	0.2797	0.3908	0.2222	0.282	0.282	0.4277	0.2759	0.1911	0.1381	0.1866
Solyc01g106040	C2C2-GATA	0.0891	0.1055	0.0489	0.0342	0.0396	0.107	0.3547	0.2477	0.1662	0.1512	0.0706	0.012	0.0126	0.0139	0.0033	0.0036	0.0145	0.0116	0.0307	0.0197	0.0139	0.0248	0.0348	0.0212	0.0242	0.0355	0.0267	0.0232	0.0398	0.0137	0.0152	0.0249	0.0141	0.0259	0.0375	0.0799	0.109	0.0192	0.1107	0.0228	0.1208	0.0855	0.1061	0.0236	0.087	0.0658	0.0619	0.0819
Solyc01g106070	C2H2	0.4274	0.1086	0.0023	0.004	0	0.0004	0.0007	0	0	0.0015	0.0007	0	0	0	0	0	0	0	0.0049	0.0065	0.0027	0.0207	0.0037	0.0051	0.0124	0.0008	0.0048	0.0282	0.0032	0.0033	0.0012	0.0011	0	0.0008	0	0	0	0.0004	0.0003	0	0.0004	0	0.0002	0.0008	0.0012	0.0003	0.0027	0.0021
Solyc01g106170	MADS-type1	0.0046	0.002	0.0032	0.0007	0.0001	0.0007	0	0.003	0.0012	0	0	0.0005	0	0	0	0	0.156	0.0768	0.0317	0.0152	0.0805	0.0948	0.0728	0.0913	0.1183	0.0734	0.0769	0.1292	0.0942	0.0926	0.0672	0.062	0.0643	0	0	0	0	0	0	0	0	0	0	0.0007	0	0	0.0026	0.004
Solyc01g106250	B3-Domain	1.4027	1.3256	6.0383	3.4061	0.0001	0	0.161	0.2808	0.0452	0.0243	0.0195	0	0	0	0.0004	0.0021	0.1203	0	0	0	0	0	0	0	0	0	0	0	0	0	0	0	0	0.0082	0.0099	0.0053	0.0029	0.0067	0.0022	0.0053	0.0012	0.0015	0.0007	0.0087	0.0017	0.0114	0.0193	0.0172
Solyc01g106280	Bromodomain	0.4402	0.4724	0.9716	0.7506	0.6267	0.5239	0.377	0.4993	0.5502	0.4844	0.441	0.9958	0.8063	1.0685	0.3072	0.3911	1.3537	1.0269	0.8848	1.0621	1.0464	1.183	1.1856	0.9989	1.1325	1.1015	0.8153	0.9729	1.0702	0.928	0.9936	0.8499	1.0332	0.7952	0.7413	0.7918	0.8522	0.7051	0.9251	0.7093	0.9478	0.8417	0.8485	0.594	0.7868	0.8835	0.8419	1.0034
Solyc01g106460	bHLH	0.0034	0.0048	0.003	0.0017	0.0003	0.0056	0.0127	0.0052	0.0022	0	0.0004	0	0	0	0	0	0.0143	0.0087	0.0038	0	0.0509	0.2007	0.1615	0.0677	0.2704	0.1402	0.105	0.2586	0.123	0.021	0.0336	0.1494	0.1218	0	0	0	0	0	0	0	0.0011	0.0001	0.0001	0	0	0.0007	0.0005	0
Solyc01g106700	MADS-type1	0.0128	0.0055	0.0101	0.0077	0.0119	0.0114	0.0035	0.0047	0.0238	0.0526	0.03	0.0048	0.013	0.0071	0.0216	0.0527	0.0227	0.0122	0.0032	0.0039	0.0075	0.0127	0.0075	0.0062	0.0073	0.0088	0.0049	0.0046	0.005	0	0.0021	0.0027	0.0091	0.0099	0.0106	0.0011	0.0018	0.0107	0.001	0.0076	0.0009	0.0014	0.0014	0.009	0.0012	0.006	0.0071	0.0177
Solyc01g106710	MADS-type1	0	0.0005	0.0007	0.0005	0	0	0	0	0	0	0	0	0	0	0	0	0.0191	0.006	0.0019	0	0.0027	0	0.0024	0.002	0	0.0013	0.0011	0	0.0052	0	0	0	0	0	0	0	0	0	0	0	0	0	0	0	0	0.0011	0	0
Solyc01g106730	MADS-type1	0.0045	0.0019	0.0008	0.0007	0	0.0001	0	0.0007	0	0	0	0	0	0	0	0	0	0	0	0	0	0	0	0	0	0	0.0006	0	0	0	0	0	0	0	0	0	0	0	0	0	0	0	0	0	0	0	0.0006	0.0017
Solyc01g106940	MYB-HB-like	0.0951	0.0954	0.0689	0.0112	0.0048	0.0071	0.0572	0.0238	0.0099	0.0135	0.0102	0.0042	0.0042	0.004	0.0058	0.0057	0.0114	0.0093	0.0056	0.004	0.0071	0.0098	0.0048	0.0072	0.0074	0.0052	0.0039	0.0071	0.0047	0.0043	0.0054	0.0052	0.0056	0.0058	0.0078	0.0063	0.0075	0.0092	0.0077	0.0081	0.0079	0.0092	0.0084	0.0095	0.0087	0.0112	0.0164	0.0216
Solyc01g107140	bHLH	0	0	0.0002	0.0004	0	0	0	0	0	0	0	0	0	0	0	0	0.0004	0.007	0.0072	0.0038	0.0075	0.0029	0.005	0.0112	0.004	0.0031	0.0187	0.0193	0.0068	0.04	0.027	0.0041	0.0021	0	0	0	0	0	0	0	0	0	0	0	0.0003	0	0	0
Solyc01g107150	C2H2	0.7105	0.91	0.3744	0.392	0.2654	0.2662	0.1772	0.2303	0.1279	0.1259	0.1008	0.2169	0.1747	0.2434	0.2163	0.2013	0.1566	0.3052	0.3092	0.2696	0.2401	0.2618	0.2481	0.2581	0.268	0.2292	0.3336	0.2719	0.2121	0.4684	0.4949	0.4475	0.4802	0.4479	0.4446	0.1702	0.1602	0.3958	0.1744	0.414	0.1851	0.1811	0.1973	0.3764	0.1942	0.1464	0.1657	0.1093
Solyc01g107160	WD40-like	0.5286	0.427	0.7083	0.5526	0.2489	0.173	0.1141	0.0721	0.1386	0.1882	0.1081	0.1744	0.1451	0.1831	0.0831	0.0716	0.0982	0.1896	0.2124	0.2609	0.1717	0.1508	0.1839	0.1562	0.1286	0.1593	0.1753	0.1291	0.1659	0.2173	0.263	0.2736	0.2211	0.6909	0.659	0.4267	0.4079	0.4667	0.4435	0.4731	0.3526	0.4276	0.3842	0.55	0.4241	0.4687	0.4595	0.3423
Solyc01g107170	C2H2	0.0478	0.0517	0.0272	0.0126	0.0078	0.0113	0.2617	0.5501	1.2997	1.1765	0.6114	0.0066	0.0073	0.0179	0.0121	0.0236	3.2768	0.0982	0.1159	0.1049	0.3151	0.2971	0.2017	0.3263	0.2017	0.1849	0.1753	0.1257	0.2275	0.0881	0.109	0.1221	0.1262	0.0027	0.0031	0.0014	0.0034	0.0023	0.0014	0.0027	0.0024	0.0065	0.0039	0.0038	0.002	0.0005	0.0007	0.0004
Solyc01g107190	AS2-LOB	0.0769	0.0759	0.2702	0.5468	0.0256	0.0123	0.0523	0.058	0.0719	0.0167	0.0309	0.2932	0.2226	0.325	1.2155	1.4332	0.3674	0.225	0.5771	0.2706	0.019	0.0236	0.0333	0.0272	0.0438	0.0515	0.0256	0.0351	0.0371	0.362	0.5012	0.1327	0.2825	0.0957	0.1605	0.1622	0.1873	0.2104	0.2264	0.1961	0.2547	0.2174	0.2932	0.1531	0.2389	0.1871	0.2106	0.1954
Solyc01g107290	C2H2	0.1751	0.2189	0.1629	0.1243	0.0951	0.1366	0.1506	0.2593	0.6873	0.5299	0.5966	0.1087	0.0737	0.2069	0.1071	0.0851	0.5715	0.1543	0.1376	0.1127	0.3722	0.225	0.2217	0.3109	0.1903	0.1474	0.124	0.1061	0.1574	0.1022	0.1439	0.1529	0.1951	0.0585	0.0767	0.079	0.0954	0.0735	0.102	0.0949	0.0786	0.0733	0.0838	0.1084	0.0757	0.0545	0.0486	0.0368
Solyc01g107360	WD40-like	0.0547	0.0658	0.0472	0.0376	0.0266	0.0383	0.0595	0.0982	0.1377	0.2022	0.1634	0.022	0.0231	0.0162	0.0075	0.0111	0.0658	0.0436	0.0332	0.025	0.0418	0.0331	0.0442	0.0325	0.0321	0.0445	0.0259	0.0247	0.0348	0.0416	0.051	0.0603	0.0662	0.0074	0.0101	0.0305	0.0365	0.0124	0.0277	0.014	0.0283	0.0226	0.0262	0.0096	0.0247	0.0284	0.0218	0.0159
Solyc01g107410	Homeodomain-PHD	0.198	0.2059	0.1175	0.1039	0.1068	0.0778	0.0855	0.1666	0.1541	0.1602	0.1936	0.1013	0.1039	0.0709	0.0406	0.0459	0.0709	0.0808	0.0907	0.0646	0.0815	0.0867	0.0948	0.0775	0.0908	0.121	0.0846	0.0832	0.1228	0.0675	0.0628	0.0692	0.0697	0.2663	0.272	0.1952	0.1973	0.2911	0.1892	0.2548	0.2055	0.2512	0.2155	0.277	0.2257	0.2071	0.2231	0.2293
Solyc01g107430	C2H2	0.0038	0.0047	0.0059	0.0126	0.0977	0.1336	0.0862	0.0326	0.0172	0.017	0.045	0.1691	0.1666	0.1723	0.348	0.366	0.237	0.1707	0.0962	0.07	0.1237	0.0574	0.0954	0.0771	0.0732	0.1014	0.0351	0.0546	0.0978	0.0553	0.0481	0.0574	0.1452	0.0588	0.11	0.0212	0.0331	0.1569	0.0236	0.0827	0.0159	0.0191	0.0198	0.0364	0.0236	0.0464	0.0466	0.0211
Solyc01g107490	bHLH	0.0384	0.0221	0.019	0.0496	0.0215	0.0135	0.15	0.4249	0.0444	0.0835	0.0544	0.0005	0.0009	0	0.0007	0.0005	0.0039	0.0015	0.0035	0	0.0041	0.0007	0.0038	0.0014	0.0009	0.0045	0.0016	0.0012	0.0045	0.0018	0.001	0	0.001	0.0113	0.0149	0.1046	0.1234	0.0147	0.1461	0.0253	0.2194	0.2883	0.3624	0.0233	0.1356	0.0899	0.1217	0.09
Solyc01g107880	C2H2	0.2033	0.2098	0.1406	0.1422	0.2749	0.2978	0.2778	0.523	0.6762	0.4828	0.6629	0.4242	0.3051	0.5095	0.464	0.4129	0.4293	0.4411	0.4834	0.7318	0.4241	0.3914	0.4014	0.4198	0.4162	0.4185	0.377	0.4346	0.4489	0.4311	0.5042	0.4252	0.5372	0.1294	0.1654	0.4988	0.5371	0.1659	0.5407	0.1554	0.4809	0.5222	0.5318	0.1366	0.4822	0.2336	0.2411	0.1573
Solyc01g107930	C2H2	0.1734	0.106	0.0722	0.0916	0.0574	0.0583	0.082	0.0682	0.0422	0.0428	0.0299	0.0439	0.0354	0.0541	0.0196	0.0212	0.1012	0.0757	0.0666	0.0794	0.0686	0.0562	0.0614	0.0665	0.0623	0.0665	0.0487	0.0521	0.0594	0.0578	0.0524	0.0622	0.0519	0.0324	0.0354	0.0581	0.0645	0.0358	0.0644	0.0431	0.0583	0.0573	0.0572	0.0392	0.0515	0.0404	0.0457	0.0359
Solyc01g107940	C2H2	0.0935	0.059	0.0517	0.0746	0.0315	0.0392	0.0404	0.0435	0.0601	0.0738	0.0708	0.0219	0.0206	0.0312	0.008	0.0073	0.0493	0.0466	0.0447	0.0345	0.0445	0.0295	0.0324	0.0363	0.0395	0.0356	0.0274	0.0283	0.0345	0.0289	0.0286	0.0387	0.0415	0.0262	0.0269	0.0505	0.0551	0.03	0.0559	0.0331	0.0528	0.0527	0.0588	0.0292	0.0491	0.0316	0.0346	0.0249
Solyc01g107950	bHLH	0.0279	0.0152	0.0048	0.0024	0.0034	0.0174	0.1417	0.1055	0.0301	0.0397	0.0481	0	0.0007	0	0	0	0	0	0	0	0	0	0.0005	0	0.0006	0.0005	0	0	0	0	0	0	0	0	0	0	0.0001	0.0003	0.0002	0.002	0	0	0	0.0014	0	0.0007	0.0006	0.0006
Solyc01g107960	bHLH	0.0485	0.0083	0.0102	0.0079	0.0009	0.0079	0.0186	0.0015	0	0.001	0.0005	0.0029	0.0026	0.0018	0.0061	0.0072	0	0	0	0	0	0	0.0004	0	0	0	0	0	0	0	0	0	0	0.0057	0.0036	0	0	0.0096	0	0.0105	0	0.0004	0	0.0105	0.0004	0	0.0012	0.0038
Solyc01g107970	bHLH	0.0498	0.0217	0.0106	0.0046	0	0.001	0.0024	0	0	0	0	0	0	0	0	0.0004	0	0	0	0	0	0	0	0	0	0	0	0	0	0	0	0	0	0	0.0008	0.0001	0.0005	0.0003	0	0.0028	0	0	0	0.0006	0.0001	0	0	0.0004
Solyc01g108120	B3-Domain	0.052	0.0567	0.0298	0.0279	0.0396	0.0469	0.0543	0.0574	0.0828	0.0701	0.0424	0.0218	0.0314	0.0166	0.032	0.0258	0.0829	0.0425	0.0305	0.0091	0.029	0.0392	0.0368	0.0217	0.0286	0.0309	0.011	0.0182	0.0273	0.0425	0.0415	0.0593	0.0709	0.0196	0.0311	0.0147	0.0208	0.0305	0.0226	0.0341	0.0233	0.0363	0.0296	0.0358	0.0266	0.0401	0.0453	0.0464
Solyc01g108130	B3-Domain	0.0358	0.0251	0.039	0.0168	0.0587	0.0681	0.1316	0.0742	0.0686	0.0373	0.0496	0.0528	0.0453	0.0357	0.0199	0.0277	0.0803	0.0609	0.0485	0.0524	0.0876	0.0841	0.0846	0.0926	0.0795	0.0823	0.1016	0.1059	0.0928	0.06	0.0423	0.0552	0.0228	0.037	0.0316	0.0276	0.0255	0.047	0.0211	0.0379	0.0278	0.03	0.0257	0.0405	0.0252	0.0542	0.0436	0.0534
Solyc01g108140	B3-Domain	0.2029	0.1939	0.2031	0.1299	0.065	0.0299	0.0455	0.0204	0.0242	0.0269	0.0406	0.0573	0.0346	0.0853	0.0547	0.047	0.087	0.0629	0.0765	0.0916	0.0553	0.0451	0.0708	0.041	0.0353	0.0621	0.0609	0.05	0.0564	0.0925	0.0821	0.1171	0.1378	0.1437	0.1754	0.2569	0.2584	0.1302	0.2715	0.1257	0.23	0.2286	0.2282	0.1406	0.2516	0.4085	0.4521	0.3448
Solyc01g108240	AP2-EREBP	0.0146	0.0202	0.0136	0.0046	0.006	0.0007	0.0626	0.0579	0.0825	0.0406	0.0346	0.0003	0	0	0.0011	0.0023	1.1659	0.0107	0	0	0.0795	0.0957	0.1353	0.1365	0.085	0.0742	0.0468	0.0577	0.0887	0	0.0005	0.0005	0.0017	0.0052	0	0	0	0.0012	0	0.0144	0	0	0	0.013	0	0.0005	0.0004	0
Solyc01g108250	WD40-like	0.075	0.1156	0.0813	0.1433	0.073	0.1039	0.1571	0.2306	1.0001	0.784	0.5938	0.0766	0.0688	0.0846	0.0432	0.0496	0.6382	0.1546	0.1232	0.1663	0.2971	0.3574	0.2794	0.2648	0.3488	0.2257	0.1259	0.2147	0.2212	0.1522	0.1363	0.13	0.1533	0.055	0.0757	0.0548	0.0556	0.0769	0.053	0.0897	0.034	0.0296	0.0248	0.0836	0.051	0.0839	0.0828	0.0921
Solyc01g108300	MYB-HB-like	0.1085	0.0881	0.2066	0.282	0.2768	0.2268	0.2584	0.2351	0.1522	0.0698	0.0756	0.1523	0.1503	0.1218	0.2328	0.1818	0.1902	0.0603	0.1715	0.2711	0.0597	0.1642	0.0723	0.0698	0.1478	0.0865	0.0757	0.1366	0.0873	0.1307	0.1122	0.1234	0.1419	0.0886	0.1001	0.0334	0.0305	0.1699	0.0474	0.1706	0.0584	0.0743	0.0791	0.171	0.0603	0.0505	0.0558	0.0682
Solyc01g108410	C2C2-GATA	0.0074	0.004	0.0031	0.0019	0.0434	0.039	0.0209	0.0344	0.0164	0.0036	0.0226	0.0387	0.0327	0.0326	0.0207	0.0189	0.0363	0.0503	0.0449	0.0595	0.0461	0.045	0.0452	0.0439	0.0436	0.0569	0.0373	0.0454	0.0542	0.027	0.0232	0.0461	0.0407	0.0136	0.0109	0.0557	0.0582	0.0151	0.061	0.0148	0.0649	0.0582	0.0544	0.0114	0.0499	0.0784	0.0697	0.0533
Solyc01g108930	B3-Domain	0.4337	0.6186	0.6139	0.3972	0.3082	0.2837	0.3756	0.0873	0.0255	0.0067	0.0071	0.0006	0.0011	0	0.002	0.0017	0.0007	0.0015	0.001	0	0	0.0004	0.0008	0.0003	0.0008	0.0011	0.0009	0.0016	0.0003	0.0016	0	0.0107	0.0124	0.011	0.0038	0.0014	0.0006	0.0025	0.0014	0.003	0.0023	0.004	0.0024	0.0045	0.0027	0.003	0.0012	0
Solyc01g108950	B3-Domain	0.0093	0.0037	0.0144	0.0064	0.004	0.0245	0.0997	0.0104	0.0028	0.0018	0.0034	0.0004	0.001	0	0	0	0	0.001	0.0023	0	0.0024	0.0032	0.0022	0.0026	0.0046	0.003	0.0014	0.002	0.0049	0	0.0007	0.0019	0	0.0031	0.0026	0.0001	0.0003	0.0015	0	0.0021	0.0006	0.0017	0.0003	0.0038	0.001	0.0029	0.0026	0.0303
Solyc01g108970	B3-Domain	0.0016	0.0014	0.0021	0.0023	0.0805	0.0565	0.0079	0.0252	0.013	0.0071	0.0329	0.0199	0.0238	0.0228	0.0048	0.0042	0.0292	0.0555	0.04	0.0298	0.0983	0.0752	0.0751	0.073	0.0785	0.0921	0.0491	0.0579	0.0902	0.0236	0.0108	0.0428	0.0144	0.0015	0	0.0351	0.0373	0	0.0298	0.0012	0.0364	0.0417	0.049	0	0.0388	0.0154	0.0164	0.0328
Solyc01g100650	WD40-like	0.0639	0.0663	0.0587	0.0545	0.0974	0.1142	0.1242	0.1183	0.0924	0.0832	0.089	0.4189	0.4145	0.4051	0.3263	0.4462	0.0429	0.04	0.0927	0.0977	0.0584	0.0583	0.0509	0.0475	0.0527	0.046	0.0302	0.0424	0.0465	0.0334	0.0161	0.0297	0.0239	0.0451	0.034	0.0606	0.0593	0.0485	0.0533	0.0453	0.0559	0.0581	0.0611	0.0457	0.0705	0.05	0.0519	0.0489
Solyc01g100660	bHLH	0.2048	0.414	0.1688	0.4758	0.2113	0.3529	0.5134	0.1446	0.0895	0.089	0.0582	0.5721	0.4991	0.5273	0.1449	0.4555	0.463	0.5286	1.1462	0.6549	0.4987	0.4751	0.3269	0.5075	0.4919	0.4636	0.6577	0.5694	0.4696	0.8425	0.7622	0.5473	0.7569	0.3663	0.3498	0.2121	0.2416	0.3686	0.2182	0.3441	0.153	0.1304	0.1096	0.282	0.1814	0.0951	0.0977	0.0466
Solyc01g100990	C3H	0.0713	0.0849	0.093	0.0673	0.0805	0.1029	0.0745	0.0823	0.0964	0.1693	0.1173	0.0355	0.0335	0.0413	0.0881	0.0798	0.0522	0.0545	0.0445	0.0271	0.0526	0.0453	0.0447	0.0504	0.0509	0.0464	0.0567	0.0526	0.0492	0.0588	0.1046	0.0956	0.0959	0.1103	0.1078	0.0329	0.0324	0.1052	0.0327	0.1011	0.0296	0.0343	0.0338	0.1093	0.0319	0.1552	0.08	0.1293
Solyc01g101160	CCHC(Zn)	0.6007	0.5721	0.9148	0.8387	0.2053	0.2187	0.1758	0.1632	0.1538	0.2202	0.1611	0.2486	0.1734	0.2554	0.5916	0.6082	0.1446	0.1706	0.1727	0.2359	0.1158	0.1253	0.1311	0.1141	0.1045	0.1305	0.1105	0.1132	0.1332	0.1692	0.2079	0.1822	0.2306	0.9027	0.8696	0.509	0.5357	0.8703	0.5748	0.8985	0.4951	0.5233	0.5217	0.8858	0.5767	0.817	0.7585	0.6654
Solyc01g101250	C2H2	0.1583	0.1819	0.1898	0.1515	0.222	0.2183	0.3243	0.207	0.1787	0.2782	0.2721	0.256	0.3021	0.259	0.0581	0.0511	0.2528	0.2267	0.2829	0.2315	0.2408	0.2373	0.2215	0.204	0.2403	0.228	0.1869	0.2253	0.235	0.1866	0.1058	0.1609	0.093	0.6725	0.6099	0.2858	0.3052	0.6485	0.2727	0.7059	0.2962	0.3176	0.3022	0.6733	0.3207	0.4528	0.4676	0.4462
Solyc01g102260	MADS-type1	0.1891	0.0482	0.0389	0.0815	0.0147	0.0079	0.0016	0.0039	0.0017	0.0011	0.0037	0.0009	0.0006	0.0021	0.0006	0.0038	0.0116	0.0017	0	0	0.0055	0.0028	0.0093	0.0017	0.0027	0.0056	0.0009	0.002	0.0038	0	0	0.0032	0.0017	0	0.0007	0	0	0	0	0.0006	0	0.0005	0	0.0005	0.0003	0.0002	0	0
Solyc01g102300	bHLH	0.0422	0.0398	0.0854	0.2738	0.1298	0.1534	0.1277	0.0875	0.0996	0.1057	0.1299	0.0625	0.064	0.0615	0.0049	0.0065	0.1459	0.0323	0.0624	0.0625	0.0583	0.0434	0.0482	0.0459	0.0456	0.0415	0.0384	0.0559	0.0409	0.0324	0.0313	0.0316	0.0225	0.0256	0.0325	0.0773	0.0923	0.034	0.1039	0.0274	0.0872	0.081	0.0777	0.0324	0.0906	0.083	0.0845	0.0588
Solyc01g102340	MYB-HB-like	0.0832	0.1125	0.4272	0.0497	0.059	0.1009	0.1471	0.142	0.0055	0.0015	0.001	0.067	0.0777	0.052	0.0168	0.0137	0.0051	0.0904	0.0702	0.0584	0.1241	0.1537	0.0494	0.1551	0.2072	0.0343	0.3265	0.3901	0.019	0.1258	0.0805	0.0315	0.0092	0.0506	0.0843	0.0107	0.0087	0.09	0.0015	0.0724	0.0016	0.0005	0.0004	0.0512	0.0026	0.0047	0.0108	0.0121
Solyc01g102510	WD40-like	0.0177	0.0318	0.0122	0.0165	0.1441	0.1398	0.0484	0.0771	0.0512	0.0268	0.0685	0.2007	0.1463	0.2115	0.1415	0.1657	0.0939	0.217	0.2394	0.35	0.1633	0.1778	0.1568	0.1769	0.1807	0.1401	0.1993	0.1958	0.1404	0.2207	0.2401	0.2474	0.258	0.0465	0.0438	0.1863	0.199	0.0551	0.2352	0.051	0.1985	0.1999	0.2175	0.0508	0.1947	0.0987	0.1013	0.0641
Solyc01g102740	NAM	0.003	0.0027	0.0021	0.0015	0.0002	0	0.0003	0.0015	0.0009	0.0036	0.0023	0.0579	0.059	0.048	0.2361	0.1935	0.0003	0.0012	0.0013	0	0	0	0.0003	0	0	0.0003	0.0002	0	0.0002	0.0135	0.0315	0.2441	0.172	0.0144	0.0076	0.0013	0.0004	0.0165	0.0011	0.0152	0.0006	0.0004	0.0017	0.0158	0.0021	0.0014	0.0016	0.0005
Solyc01g102750	PHD	0.9234	0.4928	1.3887	1.2666	0.2881	0.2994	0.2299	0.2744	0.3846	0.6721	0.3911	0.2283	0.2547	0.215	0.5491	0.4351	0.3248	0.1989	0.2319	0.1813	0.2167	0.2337	0.2182	0.2106	0.2104	0.2227	0.184	0.1806	0.2107	0.173	0.2154	0.1695	0.2412	0.8688	0.8004	0.3161	0.3314	0.7681	0.3077	0.7856	0.3231	0.3152	0.3234	0.7504	0.3118	1.5214	1.5143	1.3628
Solyc01g102760	PHD	1.6561	1.0716	3.6152	3.3437	0.4838	0.4364	0.3137	0.3709	0.5653	1.0649	0.5195	0.3812	0.4621	0.276	0.6156	0.5397	0.4709	0.3188	0.4061	0.2496	0.3786	0.3315	0.372	0.361	0.3453	0.375	0.3403	0.3104	0.3611	0.2297	0.234	0.1961	0.2647	1.1889	1.3475	0.9172	0.9846	1.2187	0.9513	1.23	0.8661	0.7915	0.8356	1.1805	0.9013	1.9161	2.2788	2.2189
Solyc01g102980	HD-ZIP	0.0038	0.0014	0.0111	0.0281	0.0245	0.0034	0.0206	0.0143	0.0015	0.0032	0.0089	0.0581	0.0603	0.0601	0.0161	0.0201	0.0003	0	0	0	0	0	0	0.0002	0	0	0	0	0	0.0005	0.001	0.0009	0	0.0959	0.1146	0.2085	0.2157	0.1013	0.2184	0.1107	0.1804	0.1071	0.0683	0.0777	0.2599	0.9387	1.0508	1.1438
Solyc01g103050	ARF	0.1084	0.1142	0.2438	0.2096	0.4141	0.4493	0.4486	0.3483	0.2888	0.2776	0.347	0.7572	0.6436	0.6222	0.4171	0.3891	0.6259	0.9684	0.7107	0.817	0.8605	0.766	1.2426	0.8597	0.8825	1.3269	0.5719	0.7253	1.3247	0.2707	0.3004	0.2552	0.5442	0.2437	0.2623	0.5843	0.61	0.3834	0.6108	0.3302	0.5753	0.6337	0.6296	0.1889	0.6429	0.5166	0.5315	0.4834
Solyc01g103090	C3H	0.0295	0.0452	0.0627	0.0399	0.0434	0.0335	0.0847	0.0675	0.0825	0.1058	0.1446	0.0668	0.0747	0.0516	0.0085	0.0138	0.1219	0.0914	0.09	0.1009	0.0685	0.0512	0.0696	0.0626	0.0568	0.0689	0.0513	0.0592	0.0703	0.0705	0.0454	0.0607	0.0439	0.2276	0.2525	0.0866	0.1094	0.2776	0.1066	0.2249	0.1011	0.1024	0.1063	0.1985	0.1058	0.3388	0.3273	0.2632
Solyc01g103180	FAR	0.1263	0.0675	0.0324	0.035	0.0527	0.0432	0.0543	0.0579	0.0604	0.0628	0.0793	0.0688	0.0598	0.0538	0.0696	0.0533	0.0454	0.0499	0.0616	0.0845	0.0387	0.0481	0.0629	0.0483	0.0462	0.0721	0.0448	0.0523	0.0598	0.0606	0.0582	0.0757	0.0538	0.0709	0.0576	0.0994	0.1061	0.0689	0.1011	0.0697	0.1168	0.1199	0.1125	0.0712	0.1117	0.0585	0.057	0.0955
Solyc01g103310	SWIB-Plus-3	0.6214	0.4297	0.4162	0.3374	0	0	0.1554	0.124	0.1074	0.2586	0.2196	0	0	0	0.0018	0.0075	0.1093	0	0	0	0	0	0	0	0	0	0	0	0	0	0	0	0	0.1411	0.2183	0.1574	0.1761	0.2565	0.1899	0.2605	0.2417	0.2006	0.2235	0.2445	0.2241	0.1158	0.0767	0.0912
Solyc01g103550	MADS-type1	0.0847	0.0534	0.0335	0.0119	0	0.0005	0	0.0005	0	0.003	0.0019	0.0004	0.0007	0.0019	0	0	0.0009	0	0	0	0	0.0005	0	0	0	0	0	0.0004	0	0	0	0	0	0.0026	0.0031	0.0002	0.0002	0.0017	0.0003	0.0012	0	0	0.0008	0.0005	0	0.0008	0.0004	0.0134
Solyc01g103570	Bromodomain	0.1073	0.1435	0.1346	0.1275	0.1078	0.0734	0.0746	0.0666	0.1026	0.108	0.1283	0.071	0.0731	0.0552	0.0431	0.0342	0.0907	0.0676	0.0558	0.0326	0.0848	0.0751	0.0908	0.0783	0.0687	0.0866	0.0655	0.0657	0.0765	0.0599	0.0497	0.0541	0.0614	0.189	0.2012	0.1885	0.1829	0.1719	0.1804	0.1556	0.1895	0.1961	0.195	0.1747	0.1856	0.2855	0.2277	0.2644
Solyc01g103600	TIFY	0.0271	0.0197	0.0387	0.0334	0.1145	0.1016	0.0544	0.0478	0.0809	0.1245	0.0638	0.0082	0.0222	0.0088	0.0072	0.001	0.0841	0.0484	0.0067	0	0.0645	0.0618	0.0542	0.0509	0.0639	0.0638	0.0559	0.0601	0.0705	0.0441	0.04	0.0846	0.0561	0.0537	0.0716	0.0364	0.0542	0.0829	0.0495	0.0678	0.0549	0.0315	0.0336	0.092	0.0413	0.0372	0.0277	0.0555
Solyc01g103720	WD40-like	1.1533	0.9103	0.6579	0.5762	0.2215	0.2144	0.4859	0.3152	0.5703	0.7018	1.4232	0.2598	0.208	0.2471	0.3852	0.25	0.5278	0.1565	0.3555	0.4249	0.2145	0.2135	0.3099	0.2156	0.1994	0.3659	0.2807	0.2719	0.3924	0.1634	0.1873	0.2408	0.1837	0.2421	0.2608	0.6704	0.6574	0.2399	0.6972	0.2094	0.7662	0.7453	0.7962	0.1641	0.7422	0.5534	0.6035	0.5188
Solyc01g103780	TCP	0.0251	0.0375	0.125	0.0898	0.5672	0.5378	0.1971	0.1271	0.1827	0.1099	0.13	0.4036	0.2478	0.4083	0.2619	0.2154	0.1938	0.261	0.1565	0.3332	0.1683	0.3024	0.1407	0.1252	0.2023	0.1327	0.1427	0.1775	0.1193	0.2927	0.33	0.3861	0.4067	0.0264	0.0341	0.2447	0.2389	0.0366	0.2131	0.0223	0.1858	0.1219	0.1589	0.0098	0.1656	0.0688	0.0731	0.0481
Solyc01g103840	HD-ZIP	0.0007	0	0.0004	0.0018	0	0.0005	0.0138	0.0482	0.0228	0	0	0	0	0	0	0	0	0	0	0	0	0	0	0	0	0	0	0	0	0	0	0	0	0	0	0	0	0	0	0	0	0	0	0	0	0	0	0
Solyc01g103980	C2H2	0.5548	0.4857	0.7516	0.777	0.1414	0.1922	0.2286	0.2827	0.4009	0.6682	0.3401	0.1143	0.0996	0.1678	0.1998	0.1848	0.158	0.1092	0.1298	0.1712	0.1051	0.0727	0.0633	0.0737	0.0767	0.0809	0.0641	0.0742	0.0882	0.1255	0.1202	0.134	0.192	0.1876	0.2011	0.1398	0.157	0.2351	0.1413	0.2023	0.1285	0.1508	0.1329	0.2259	0.1436	0.1615	0.1645	0.1671
Solyc01g104000	WD40-like	0.4439	0.3588	0.2794	0.2664	0.1239	0.1419	0.0996	0.1296	0.1659	0.1306	0.1193	0.2718	0.2536	0.1834	0.1287	0.122	0.1408	0.1458	0.1613	0.1933	0.1621	0.1719	0.1723	0.1526	0.1685	0.1805	0.1437	0.1551	0.1523	0.1524	0.1612	0.1381	0.1785	0.1176	0.1186	0.1306	0.1306	0.1173	0.1216	0.1077	0.1143	0.0903	0.1059	0.103	0.1113	0.2014	0.2337	0.2249
Solyc01g104260	C2H2	0.0012	0.0003	0.0007	0.0011	0.003	0.0008	0.0009	0	0.0022	0	0	0.0117	0.0145	0.0288	0.0029	0.0013	0.0021	0.0187	0.0158	0.0134	0.0185	0.0164	0.0095	0.0245	0.0166	0.0093	0.0194	0.0221	0.0069	0.0187	0.0121	0.0115	0.0071	0.0028	0	0.0001	0	0.001	0.0009	0	0.0002	0.0003	0.0001	0.002	0	0.0031	0.0017	0
Solyc01g104510	WD40-like	0.894	0.6382	0.5516	0.643	0.271	0.215	0.2675	0.1932	0.2253	0.2988	0.3114	0.2369	0.1897	0.2128	0.3726	0.2925	0.1461	0.191	0.2303	0.3112	0.1429	0.1663	0.1896	0.1663	0.1493	0.184	0.191	0.1567	0.193	0.2648	0.3028	0.3317	0.344	0.7361	0.6981	0.3827	0.3403	0.6556	0.3683	0.7125	0.3828	0.4557	0.4253	0.6298	0.4128	0.4136	0.4125	0.2818
Solyc01g104550	WRKY	0.0054	0.003	0.0012	0.0007	0.0001	0.0006	0.0043	0.0035	0.0013	0	0	0.0089	0.0063	0.0031	0.0019	0.0019	0.0059	0.0182	0.025	0.0133	0.0555	0.0307	0.0147	0.0647	0.0388	0.0252	0.0432	0.0521	0.0202	0.0642	0.0562	0.049	0.0155	0.0048	0.0092	0.0002	0.0002	0.0108	0.0001	0.0108	0.0001	0.0007	0.0005	0.0068	0.0007	0.003	0.0038	0.0044
Solyc01g104650	bZIP	0.1854	0.3753	0.2274	0.1563	0.0483	0.0674	0.1802	0.3382	0.436	0.5894	0.2749	0.0647	0.0723	0.053	0.0415	0.037	0.1084	0.1099	0.0814	0.1152	0.0525	0.0469	0.0558	0.0481	0.0485	0.059	0.0345	0.0431	0.0537	0.1236	0.1307	0.1362	0.1805	0.0515	0.0766	0.0842	0.1247	0.0828	0.1486	0.1112	0.1373	0.118	0.1465	0.0972	0.1412	0.1717	0.201	0.1944
Solyc01g104670	TUBBY	0.3077	0.7626	0.4803	0.6611	0.3038	0.3255	0.3182	0.3578	0.3059	0.351	0.2898	0.2685	0.2151	0.2854	0.1855	0.2188	0.5606	0.3157	0.3741	0.3164	0.4185	0.3479	0.3475	0.4237	0.3324	0.3401	0.3537	0.305	0.3583	0.3039	0.3114	0.3168	0.3913	0.2288	0.2395	0.4625	0.518	0.2381	0.5294	0.2522	0.4526	0.4575	0.3898	0.2646	0.4549	0.3241	0.3388	0.2615
Solyc01g104740	Lambda-DB	0.1638	0.047	0.2692	0.0972	0.0634	0.1254	0.2028	0.2882	1.7082	2.7166	0.4085	0.0211	0.0169	0.0517	0.2867	0.0825	0.2048	0.0384	0.0634	0.1254	0.0133	0.0189	0.0168	0.0213	0.0161	0.0174	0.0178	0.0191	0.032	0.0796	0.0777	0.2912	0.0458	0.0292	0.0266	0.0537	0.0965	0.0331	0.1273	0.0409	0.1318	0.0242	0.0289	0.0314	0.0192	0.0163	0.0216	0.0113
Solyc01g104790	PHD	0.1221	0.1155	0.1273	0.1053	0.056	0.0548	0.0844	0.1029	0.0873	0.1269	0.0995	0.075	0.0787	0.0687	0.1244	0.0929	0.0526	0.0752	0.064	0.0549	0.0555	0.0526	0.0519	0.0468	0.0491	0.0556	0.047	0.0572	0.0643	0.0738	0.0662	0.0673	0.1028	0.068	0.0751	0.0664	0.065	0.0702	0.0566	0.0698	0.0692	0.0693	0.0732	0.0789	0.0701	0.0762	0.0591	0.0699
Solyc01g104840	CCHC(Zn)	2.0683	1.7552	3.0359	2.1901	0.8157	0.9615	1.0041	1.0852	1.9298	3.831	2.2087	1.6984	1.3193	1.7387	2.0949	1.5612	1.0931	1.3565	2.4745	2.895	0.8697	0.8232	1.0231	0.8908	0.8178	1.1126	1.0277	0.8541	1.0873	0.5937	0.7171	0.5411	0.509	3.3572	2.9278	2.0832	2.235	2.7016	2.4576	2.6484	1.9437	2.4328	2.6111	3.0599	2.0972	5.4101	5.8118	3.9132
Solyc01g104900	NAM	0.0016	0.0006	0.0047	0.0042	0.0264	0.0783	0.0736	0.0469	0.0188	0.0158	0.0181	0.0085	0.0151	0.0053	0.0352	0.0499	0.0734	0.0332	0.0013	0.0119	0.1105	0.0896	0.0989	0.0891	0.0723	0.117	0.0375	0.0393	0.0982	0.0059	0.007	0.0067	0.0063	0.015	0.0073	0.0003	0	0.0087	0	0.008	0	0	0	0.0101	0.0005	0.0042	0.001	0
Solyc01g105230	CG1-CAMTA	0.1208	0.1567	0.0845	0.0695	0.0839	0.0896	0.1205	0.138	0.0962	0.0478	0.0642	0.0918	0.086	0.0801	0.0434	0.051	0.1145	0.1286	0.0926	0.1524	0.1484	0.1595	0.1637	0.1594	0.1732	0.1636	0.1691	0.2321	0.1688	0.1307	0.1421	0.1399	0.1281	0.0436	0.0512	0.0824	0.0922	0.048	0.0747	0.0487	0.067	0.0607	0.0513	0.0508	0.0832	0.1403	0.1345	0.1493
Solyc01g105320	Znf-LSD	0.0077	0.0009	0.0038	0.011	0.0107	0.0081	0.0035	0.0034	0.0037	0.0075	0.0049	0.0289	0.0391	0.0392	0.0053	0.0012	0.0494	0.0334	0.0284	0.0115	0.0714	0.0394	0.0502	0.0435	0.0365	0.0256	0.0212	0.0241	0.0177	0.0135	0.0134	0.0078	0.0135	0.0076	0.0041	0.0011	0.0003	0.0038	0.001	0.0025	0.0015	0.0007	0.0022	0.0028	0.0009	0.0009	0.0029	0.0346
Solyc01g105330	C2H2	0.0231	0.0205	0.0384	0.032	0.0253	0.026	0.0385	0.0531	0.0712	0.0887	0.108	0.0185	0.0091	0.0194	0.0084	0.0082	0.0611	0.0421	0.0253	0.0505	0.0362	0.0257	0.0231	0.0261	0.0229	0.0272	0.0199	0.024	0.0295	0.0275	0.0261	0.0324	0.0357	0.0086	0.0109	0.0513	0.0587	0.0114	0.0529	0.0123	0.0512	0.0505	0.0503	0.0116	0.0508	0.0386	0.0374	0.0115
Solyc01g105620	PHD	0.0005	0.0006	0.0003	0.0007	0.0004	0.0051	0.0019	0.0023	0.0025	0.0033	0.0028	0.0031	0.0073	0.0025	0.0068	0.0046	0.0359	0.0229	0.0216	0.0524	0.0342	0.0885	0.0421	0.0361	0.0602	0.0499	0.0176	0.0968	0.0473	0.0616	0.0622	0.1549	0.1436	0.0016	0.0031	0.0003	0	0.0019	0.0003	0.0031	0.001	0.0006	0.0013	0.0024	0.0002	0.0023	0.0004	0.1792
Solyc01g105790	bZIP	0.0038	0.0016	0.0001	0.0009	0.0003	0	0	0	0	0	0	0	0	0	0	0	0	0.0004	0	0	0	0	0	0	0	0	0	0.0005	0	0	0	0	0	0	0	0.0001	0	0	0	0	0	0	0	0.0006	0	0	0	0
Solyc01g105800	MADS-MIKC	0.0231	0.0075	0.0035	0.0014	0.0005	0.0013	0.0119	0.0008	0.0006	0.0016	0.0004	0.0008	0	0	0.0081	0.0129	0.1084	0.0742	0.0026	0	0.085	0.1134	0.064	0.1004	0.1379	0.0629	0.068	0.1431	0.0768	0.1529	0.1176	0.1267	0.0826	0.0141	0.0519	0.0203	0.0341	0.1175	0.0504	0.159	0.0353	0.0035	0.0128	0.2489	0.077	0.1559	0.1439	0.1744
Solyc01g106030	C2C2-GATA	0.1474	0.1895	0.3399	0.2351	0.1528	0.165	0.1589	0.1801	0.1908	0.26	0.2489	0.1614	0.1362	0.1651	0.1218	0.1054	0.1482	0.2015	0.2136	0.4167	0.1521	0.137	0.1387	0.1393	0.1346	0.1408	0.1326	0.1348	0.142	0.1748	0.1989	0.2034	0.2408	0.3485	0.3876	0.2462	0.2804	0.4088	0.2797	0.3908	0.2222	0.282	0.282	0.4277	0.2759	0.1911	0.1381	0.1866
Solyc01g106040	C2C2-GATA	0.0891	0.1055	0.0489	0.0342	0.0396	0.107	0.3547	0.2477	0.1662	0.1512	0.0706	0.012	0.0126	0.0139	0.0033	0.0036	0.0145	0.0116	0.0307	0.0197	0.0139	0.0248	0.0348	0.0212	0.0242	0.0355	0.0267	0.0232	0.0398	0.0137	0.0152	0.0249	0.0141	0.0259	0.0375	0.0799	0.109	0.0192	0.1107	0.0228	0.1208	0.0855	0.1061	0.0236	0.087	0.0658	0.0619	0.0819
Solyc01g106070	C2H2	0.4274	0.1086	0.0023	0.004	0	0.0004	0.0007	0	0	0.0015	0.0007	0	0	0	0	0	0	0	0.0049	0.0065	0.0027	0.0207	0.0037	0.0051	0.0124	0.0008	0.0048	0.0282	0.0032	0.0033	0.0012	0.0011	0	0.0008	0	0	0	0.0004	0.0003	0	0.0004	0	0.0002	0.0008	0.0012	0.0003	0.0027	0.0021
Solyc01g106170	MADS-type1	0.0046	0.002	0.0032	0.0007	0.0001	0.0007	0	0.003	0.0012	0	0	0.0005	0	0	0	0	0.156	0.0768	0.0317	0.0152	0.0805	0.0948	0.0728	0.0913	0.1183	0.0734	0.0769	0.1292	0.0942	0.0926	0.0672	0.062	0.0643	0	0	0	0	0	0	0	0	0	0	0.0007	0	0	0.0026	0.004
Solyc01g106250	B3-Domain	1.4027	1.3256	6.0383	3.4061	0.0001	0	0.161	0.2808	0.0452	0.0243	0.0195	0	0	0	0.0004	0.0021	0.1203	0	0	0	0	0	0	0	0	0	0	0	0	0	0	0	0	0.0082	0.0099	0.0053	0.0029	0.0067	0.0022	0.0053	0.0012	0.0015	0.0007	0.0087	0.0017	0.0114	0.0193	0.0172
Solyc01g106280	Bromodomain	0.4402	0.4724	0.9716	0.7506	0.6267	0.5239	0.377	0.4993	0.5502	0.4844	0.441	0.9958	0.8063	1.0685	0.3072	0.3911	1.3537	1.0269	0.8848	1.0621	1.0464	1.183	1.1856	0.9989	1.1325	1.1015	0.8153	0.9729	1.0702	0.928	0.9936	0.8499	1.0332	0.7952	0.7413	0.7918	0.8522	0.7051	0.9251	0.7093	0.9478	0.8417	0.8485	0.594	0.7868	0.8835	0.8419	1.0034
Solyc01g106460	bHLH	0.0034	0.0048	0.003	0.0017	0.0003	0.0056	0.0127	0.0052	0.0022	0	0.0004	0	0	0	0	0	0.0143	0.0087	0.0038	0	0.0509	0.2007	0.1615	0.0677	0.2704	0.1402	0.105	0.2586	0.123	0.021	0.0336	0.1494	0.1218	0	0	0	0	0	0	0	0.0011	0.0001	0.0001	0	0	0.0007	0.0005	0
Solyc01g106700	MADS-type1	0.0128	0.0055	0.0101	0.0077	0.0119	0.0114	0.0035	0.0047	0.0238	0.0526	0.03	0.0048	0.013	0.0071	0.0216	0.0527	0.0227	0.0122	0.0032	0.0039	0.0075	0.0127	0.0075	0.0062	0.0073	0.0088	0.0049	0.0046	0.005	0	0.0021	0.0027	0.0091	0.0099	0.0106	0.0011	0.0018	0.0107	0.001	0.0076	0.0009	0.0014	0.0014	0.009	0.0012	0.006	0.0071	0.0177
Solyc01g106710	MADS-type1	0	0.0005	0.0007	0.0005	0	0	0	0	0	0	0	0	0	0	0	0	0.0191	0.006	0.0019	0	0.0027	0	0.0024	0.002	0	0.0013	0.0011	0	0.0052	0	0	0	0	0	0	0	0	0	0	0	0	0	0	0	0	0.0011	0	0
Solyc01g106730	MADS-type1	0.0045	0.0019	0.0008	0.0007	0	0.0001	0	0.0007	0	0	0	0	0	0	0	0	0	0	0	0	0	0	0	0	0	0	0.0006	0	0	0	0	0	0	0	0	0	0	0	0	0	0	0	0	0	0	0	0.0006	0.0017
Solyc01g106940	MYB-HB-like	0.0951	0.0954	0.0689	0.0112	0.0048	0.0071	0.0572	0.0238	0.0099	0.0135	0.0102	0.0042	0.0042	0.004	0.0058	0.0057	0.0114	0.0093	0.0056	0.004	0.0071	0.0098	0.0048	0.0072	0.0074	0.0052	0.0039	0.0071	0.0047	0.0043	0.0054	0.0052	0.0056	0.0058	0.0078	0.0063	0.0075	0.0092	0.0077	0.0081	0.0079	0.0092	0.0084	0.0095	0.0087	0.0112	0.0164	0.0216
Solyc01g107140	bHLH	0	0	0.0002	0.0004	0	0	0	0	0	0	0	0	0	0	0	0	0.0004	0.007	0.0072	0.0038	0.0075	0.0029	0.005	0.0112	0.004	0.0031	0.0187	0.0193	0.0068	0.04	0.027	0.0041	0.0021	0	0	0	0	0	0	0	0	0	0	0	0.0003	0	0	0
Solyc01g107150	C2H2	0.7105	0.91	0.3744	0.392	0.2654	0.2662	0.1772	0.2303	0.1279	0.1259	0.1008	0.2169	0.1747	0.2434	0.2163	0.2013	0.1566	0.3052	0.3092	0.2696	0.2401	0.2618	0.2481	0.2581	0.268	0.2292	0.3336	0.2719	0.2121	0.4684	0.4949	0.4475	0.4802	0.4479	0.4446	0.1702	0.1602	0.3958	0.1744	0.414	0.1851	0.1811	0.1973	0.3764	0.1942	0.1464	0.1657	0.1093
Solyc01g107160	WD40-like	0.5286	0.427	0.7083	0.5526	0.2489	0.173	0.1141	0.0721	0.1386	0.1882	0.1081	0.1744	0.1451	0.1831	0.0831	0.0716	0.0982	0.1896	0.2124	0.2609	0.1717	0.1508	0.1839	0.1562	0.1286	0.1593	0.1753	0.1291	0.1659	0.2173	0.263	0.2736	0.2211	0.6909	0.659	0.4267	0.4079	0.4667	0.4435	0.4731	0.3526	0.4276	0.3842	0.55	0.4241	0.4687	0.4595	0.3423
Solyc01g107170	C2H2	0.0478	0.0517	0.0272	0.0126	0.0078	0.0113	0.2617	0.5501	1.2997	1.1765	0.6114	0.0066	0.0073	0.0179	0.0121	0.0236	3.2768	0.0982	0.1159	0.1049	0.3151	0.2971	0.2017	0.3263	0.2017	0.1849	0.1753	0.1257	0.2275	0.0881	0.109	0.1221	0.1262	0.0027	0.0031	0.0014	0.0034	0.0023	0.0014	0.0027	0.0024	0.0065	0.0039	0.0038	0.002	0.0005	0.0007	0.0004
Solyc01g107190	AS2-LOB	0.0769	0.0759	0.2702	0.5468	0.0256	0.0123	0.0523	0.058	0.0719	0.0167	0.0309	0.2932	0.2226	0.325	1.2155	1.4332	0.3674	0.225	0.5771	0.2706	0.019	0.0236	0.0333	0.0272	0.0438	0.0515	0.0256	0.0351	0.0371	0.362	0.5012	0.1327	0.2825	0.0957	0.1605	0.1622	0.1873	0.2104	0.2264	0.1961	0.2547	0.2174	0.2932	0.1531	0.2389	0.1871	0.2106	0.1954
Solyc01g107290	C2H2	0.1751	0.2189	0.1629	0.1243	0.0951	0.1366	0.1506	0.2593	0.6873	0.5299	0.5966	0.1087	0.0737	0.2069	0.1071	0.0851	0.5715	0.1543	0.1376	0.1127	0.3722	0.225	0.2217	0.3109	0.1903	0.1474	0.124	0.1061	0.1574	0.1022	0.1439	0.1529	0.1951	0.0585	0.0767	0.079	0.0954	0.0735	0.102	0.0949	0.0786	0.0733	0.0838	0.1084	0.0757	0.0545	0.0486	0.0368
Solyc01g107360	WD40-like	0.0547	0.0658	0.0472	0.0376	0.0266	0.0383	0.0595	0.0982	0.1377	0.2022	0.1634	0.022	0.0231	0.0162	0.0075	0.0111	0.0658	0.0436	0.0332	0.025	0.0418	0.0331	0.0442	0.0325	0.0321	0.0445	0.0259	0.0247	0.0348	0.0416	0.051	0.0603	0.0662	0.0074	0.0101	0.0305	0.0365	0.0124	0.0277	0.014	0.0283	0.0226	0.0262	0.0096	0.0247	0.0284	0.0218	0.0159
Solyc01g107410	Homeodomain-PHD	0.198	0.2059	0.1175	0.1039	0.1068	0.0778	0.0855	0.1666	0.1541	0.1602	0.1936	0.1013	0.1039	0.0709	0.0406	0.0459	0.0709	0.0808	0.0907	0.0646	0.0815	0.0867	0.0948	0.0775	0.0908	0.121	0.0846	0.0832	0.1228	0.0675	0.0628	0.0692	0.0697	0.2663	0.272	0.1952	0.1973	0.2911	0.1892	0.2548	0.2055	0.2512	0.2155	0.277	0.2257	0.2071	0.2231	0.2293
Solyc01g107430	C2H2	0.0038	0.0047	0.0059	0.0126	0.0977	0.1336	0.0862	0.0326	0.0172	0.017	0.045	0.1691	0.1666	0.1723	0.348	0.366	0.237	0.1707	0.0962	0.07	0.1237	0.0574	0.0954	0.0771	0.0732	0.1014	0.0351	0.0546	0.0978	0.0553	0.0481	0.0574	0.1452	0.0588	0.11	0.0212	0.0331	0.1569	0.0236	0.0827	0.0159	0.0191	0.0198	0.0364	0.0236	0.0464	0.0466	0.0211
Solyc01g107490	bHLH	0.0384	0.0221	0.019	0.0496	0.0215	0.0135	0.15	0.4249	0.0444	0.0835	0.0544	0.0005	0.0009	0	0.0007	0.0005	0.0039	0.0015	0.0035	0	0.0041	0.0007	0.0038	0.0014	0.0009	0.0045	0.0016	0.0012	0.0045	0.0018	0.001	0	0.001	0.0113	0.0149	0.1046	0.1234	0.0147	0.1461	0.0253	0.2194	0.2883	0.3624	0.0233	0.1356	0.0899	0.1217	0.09
Solyc01g107880	C2H2	0.2033	0.2098	0.1406	0.1422	0.2749	0.2978	0.2778	0.523	0.6762	0.4828	0.6629	0.4242	0.3051	0.5095	0.464	0.4129	0.4293	0.4411	0.4834	0.7318	0.4241	0.3914	0.4014	0.4198	0.4162	0.4185	0.377	0.4346	0.4489	0.4311	0.5042	0.4252	0.5372	0.1294	0.1654	0.4988	0.5371	0.1659	0.5407	0.1554	0.4809	0.5222	0.5318	0.1366	0.4822	0.2336	0.2411	0.1573
Solyc01g107930	C2H2	0.1734	0.106	0.0722	0.0916	0.0574	0.0583	0.082	0.0682	0.0422	0.0428	0.0299	0.0439	0.0354	0.0541	0.0196	0.0212	0.1012	0.0757	0.0666	0.0794	0.0686	0.0562	0.0614	0.0665	0.0623	0.0665	0.0487	0.0521	0.0594	0.0578	0.0524	0.0622	0.0519	0.0324	0.0354	0.0581	0.0645	0.0358	0.0644	0.0431	0.0583	0.0573	0.0572	0.0392	0.0515	0.0404	0.0457	0.0359
Solyc01g107940	C2H2	0.0935	0.059	0.0517	0.0746	0.0315	0.0392	0.0404	0.0435	0.0601	0.0738	0.0708	0.0219	0.0206	0.0312	0.008	0.0073	0.0493	0.0466	0.0447	0.0345	0.0445	0.0295	0.0324	0.0363	0.0395	0.0356	0.0274	0.0283	0.0345	0.0289	0.0286	0.0387	0.0415	0.0262	0.0269	0.0505	0.0551	0.03	0.0559	0.0331	0.0528	0.0527	0.0588	0.0292	0.0491	0.0316	0.0346	0.0249
Solyc01g107950	bHLH	0.0279	0.0152	0.0048	0.0024	0.0034	0.0174	0.1417	0.1055	0.0301	0.0397	0.0481	0	0.0007	0	0	0	0	0	0	0	0	0	0.0005	0	0.0006	0.0005	0	0	0	0	0	0	0	0	0	0	0.0001	0.0003	0.0002	0.002	0	0	0	0.0014	0	0.0007	0.0006	0.0006
Solyc01g107960	bHLH	0.0485	0.0083	0.0102	0.0079	0.0009	0.0079	0.0186	0.0015	0	0.001	0.0005	0.0029	0.0026	0.0018	0.0061	0.0072	0	0	0	0	0	0	0.0004	0	0	0	0	0	0	0	0	0	0	0.0057	0.0036	0	0	0.0096	0	0.0105	0	0.0004	0	0.0105	0.0004	0	0.0012	0.0038
Solyc01g107970	bHLH	0.0498	0.0217	0.0106	0.0046	0	0.001	0.0024	0	0	0	0	0	0	0	0	0.0004	0	0	0	0	0	0	0	0	0	0	0	0	0	0	0	0	0	0	0.0008	0.0001	0.0005	0.0003	0	0.0028	0	0	0	0.0006	0.0001	0	0	0.0004
Solyc01g108120	B3-Domain	0.052	0.0567	0.0298	0.0279	0.0396	0.0469	0.0543	0.0574	0.0828	0.0701	0.0424	0.0218	0.0314	0.0166	0.032	0.0258	0.0829	0.0425	0.0305	0.0091	0.029	0.0392	0.0368	0.0217	0.0286	0.0309	0.011	0.0182	0.0273	0.0425	0.0415	0.0593	0.0709	0.0196	0.0311	0.0147	0.0208	0.0305	0.0226	0.0341	0.0233	0.0363	0.0296	0.0358	0.0266	0.0401	0.0453	0.0464
Solyc01g108130	B3-Domain	0.0358	0.0251	0.039	0.0168	0.0587	0.0681	0.1316	0.0742	0.0686	0.0373	0.0496	0.0528	0.0453	0.0357	0.0199	0.0277	0.0803	0.0609	0.0485	0.0524	0.0876	0.0841	0.0846	0.0926	0.0795	0.0823	0.1016	0.1059	0.0928	0.06	0.0423	0.0552	0.0228	0.037	0.0316	0.0276	0.0255	0.047	0.0211	0.0379	0.0278	0.03	0.0257	0.0405	0.0252	0.0542	0.0436	0.0534
Solyc01g108140	B3-Domain	0.2029	0.1939	0.2031	0.1299	0.065	0.0299	0.0455	0.0204	0.0242	0.0269	0.0406	0.0573	0.0346	0.0853	0.0547	0.047	0.087	0.0629	0.0765	0.0916	0.0553	0.0451	0.0708	0.041	0.0353	0.0621	0.0609	0.05	0.0564	0.0925	0.0821	0.1171	0.1378	0.1437	0.1754	0.2569	0.2584	0.1302	0.2715	0.1257	0.23	0.2286	0.2282	0.1406	0.2516	0.4085	0.4521	0.3448
Solyc01g108240	AP2-EREBP	0.0146	0.0202	0.0136	0.0046	0.006	0.0007	0.0626	0.0579	0.0825	0.0406	0.0346	0.0003	0	0	0.0011	0.0023	1.1659	0.0107	0	0	0.0795	0.0957	0.1353	0.1365	0.085	0.0742	0.0468	0.0577	0.0887	0	0.0005	0.0005	0.0017	0.0052	0	0	0	0.0012	0	0.0144	0	0	0	0.013	0	0.0005	0.0004	0
Solyc01g108250	WD40-like	0.075	0.1156	0.0813	0.1433	0.073	0.1039	0.1571	0.2306	1.0001	0.784	0.5938	0.0766	0.0688	0.0846	0.0432	0.0496	0.6382	0.1546	0.1232	0.1663	0.2971	0.3574	0.2794	0.2648	0.3488	0.2257	0.1259	0.2147	0.2212	0.1522	0.1363	0.13	0.1533	0.055	0.0757	0.0548	0.0556	0.0769	0.053	0.0897	0.034	0.0296	0.0248	0.0836	0.051	0.0839	0.0828	0.0921
Solyc01g108300	MYB-HB-like	0.1085	0.0881	0.2066	0.282	0.2768	0.2268	0.2584	0.2351	0.1522	0.0698	0.0756	0.1523	0.1503	0.1218	0.2328	0.1818	0.1902	0.0603	0.1715	0.2711	0.0597	0.1642	0.0723	0.0698	0.1478	0.0865	0.0757	0.1366	0.0873	0.1307	0.1122	0.1234	0.1419	0.0886	0.1001	0.0334	0.0305	0.1699	0.0474	0.1706	0.0584	0.0743	0.0791	0.171	0.0603	0.0505	0.0558	0.0682
Solyc01g108410	C2C2-GATA	0.0074	0.004	0.0031	0.0019	0.0434	0.039	0.0209	0.0344	0.0164	0.0036	0.0226	0.0387	0.0327	0.0326	0.0207	0.0189	0.0363	0.0503	0.0449	0.0595	0.0461	0.045	0.0452	0.0439	0.0436	0.0569	0.0373	0.0454	0.0542	0.027	0.0232	0.0461	0.0407	0.0136	0.0109	0.0557	0.0582	0.0151	0.061	0.0148	0.0649	0.0582	0.0544	0.0114	0.0499	0.0784	0.0697	0.0533
Solyc01g108930	B3-Domain	0.4337	0.6186	0.6139	0.3972	0.3082	0.2837	0.3756	0.0873	0.0255	0.0067	0.0071	0.0006	0.0011	0	0.002	0.0017	0.0007	0.0015	0.001	0	0	0.0004	0.0008	0.0003	0.0008	0.0011	0.0009	0.0016	0.0003	0.0016	0	0.0107	0.0124	0.011	0.0038	0.0014	0.0006	0.0025	0.0014	0.003	0.0023	0.004	0.0024	0.0045	0.0027	0.003	0.0012	0
Solyc01g108950	B3-Domain	0.0093	0.0037	0.0144	0.0064	0.004	0.0245	0.0997	0.0104	0.0028	0.0018	0.0034	0.0004	0.001	0	0	0	0	0.001	0.0023	0	0.0024	0.0032	0.0022	0.0026	0.0046	0.003	0.0014	0.002	0.0049	0	0.0007	0.0019	0	0.0031	0.0026	0.0001	0.0003	0.0015	0	0.0021	0.0006	0.0017	0.0003	0.0038	0.001	0.0029	0.0026	0.0303
Solyc01g108970	B3-Domain	0.0016	0.0014	0.0021	0.0023	0.0805	0.0565	0.0079	0.0252	0.013	0.0071	0.0329	0.0199	0.0238	0.0228	0.0048	0.0042	0.0292	0.0555	0.04	0.0298	0.0983	0.0752	0.0751	0.073	0.0785	0.0921	0.0491	0.0579	0.0902	0.0236	0.0108	0.0428	0.0144	0.0015	0	0.0351	0.0373	0	0.0298	0.0012	0.0364	0.0417	0.049	0	0.0388	0.0154	0.0164	0.0328
Solyc02g036170	PLATZ	0.1629	0.0578	0.0124	0.0133	0.0006	0.0038	0.1037	0.0009	0.0057	0	0.0009	0	0	0	0	0	0	0	0	0	0	0	0	0	0	0	0	0	0	0	0	0	0	0	0	0	0	0	0	0	0	0	0	0	0	0.0003	0	0
Solyc02g036230	PLATZ	0.1518	0.0517	0.0065	0.0059	0.001	0.0063	0.0137	0	0	0	0	0	0	0	0	0	0	0	0	0	0	0	0	0	0	0	0	0	0	0	0	0	0	0	0	0	0	0	0	0	0	0	0	0	0	0	0	0
Solyc02g036370	MYB-HB-like	0.039	0.0413	0.0334	0.016	0.0284	0.0696	0.2871	0.2426	0.3678	0.5314	0.3924	0.2086	0.2348	0.1376	0.0488	0.0352	0.0968	0.0218	0.4631	0.0643	0.0201	0.0455	0.0222	0.0215	0.0333	0.0256	0.0075	0.0211	0.0221	0.0499	0.0574	0.1268	0.1176	0.009	0.0051	0.159	0.2235	0.0577	0.1904	0.0295	0.1682	0.1243	0.1129	0.0271	0.1502	0.1747	0.233	0.1408
Solyc02g036390	PHD	0.0009	0.0016	0.001	0.0005	0.0001	0	0.0006	0.0004	0	0.0012	0	0	0	0	0	0	0.0002	0	0	0	0	0.0002	0	0	0	0.0002	0.0002	0	0	0	0	0	0	0	0	0	0.0005	0.0001	0	0	0	0.0001	0	0	0.0002	0.0003	0.0005	0
Solyc02g036430	NAM	0.0084	0.0128	0.0142	0.003	0.0052	0.0021	0.0003	0.0025	0.0004	0	0.001	0.0095	0.0074	0.0179	0.0009	0.001	0.0029	0.0152	0.0135	0.0147	0.0202	0.0149	0.0104	0.0234	0.019	0.0081	0.0206	0.0221	0.0085	0.0187	0.0104	0.0055	0.0054	0.0023	0.0042	0	0.0001	0.0028	0.0002	0.004	0.0002	0	0.0002	0.0039	0.0001	0.0007	0.0002	0.0003
Solyc02g037530	ARF	0.1736	0.1557	0.1665	0.7949	0.6268	0.2811	0.1098	0.1704	0.1019	0.1186	0.1541	0.2357	0.2258	0.242	0.0178	0.0295	0.0771	0.0747	0.1235	0.0947	0.0806	0.0482	0.0579	0.0651	0.0438	0.0465	0.1053	0.0551	0.0615	0.0634	0.0772	0.0965	0.1411	0.426	0.6455	0.3331	0.323	0.5173	0.2847	0.4846	0.2397	0.1919	0.1607	0.4564	0.2397	0.2203	0.2098	0.2143
Solyc02g038690	Hap3/NF-YB	1.7915	1.6525	1.3639	0.8574	0.2398	0.1118	0.1535	0.021	0.0108	0.0046	0.0055	0.1452	0.1233	0.1677	0.1425	0.0939	0.0253	0.1085	0.1243	0.048	0.0836	0.0911	0.144	0.1477	0.116	0.1329	0.1766	0.0904	0.108	0.3005	0.2923	0.3153	0.1822	3.379	3.0003	0.6616	0.5782	2.4928	0.5677	2.3088	0.4621	0.5285	0.5185	3.0361	0.6575	0.4957	0.3984	0.4081
Solyc02g038750	WD40-like	1.0609	0.7528	0.4157	0.2939	0.1753	0.1972	0.1508	0.1258	0.1643	0.2231	0.3098	0.1187	0.1068	0.1128	0.2947	0.172	0.143	0.1168	0.1573	0.1449	0.1236	0.1405	0.2063	0.1288	0.1252	0.2006	0.1304	0.1163	0.2047	0.096	0.0854	0.1022	0.087	0.4865	0.4437	0.1841	0.1812	0.4216	0.1965	0.398	0.1939	0.1909	0.1795	0.4084	0.1987	0.3492	0.3323	0.391
Solyc02g038770	C2H2	0	0.0012	0.0005	0	0	0	0.0024	0.0013	0.003	0	0	0	0	0	0	0	0.0011	0	0	0	0	0	0	0	0	0	0	0.0011	0	0	0	0	0	0	0	0	0	0	0.0004	0	0	0	0	0	0	0.0021	0.001	0.0005
Solyc02g050280	C2H2	0.2013	0.1948	0.1764	0.1741	0.0831	0.0805	0.1447	0.143	0.1248	0.1095	0.1864	0.0739	0.0793	0.058	0.0493	0.0528	0.1114	0.1023	0.1212	0.1313	0.1235	0.1115	0.1233	0.117	0.1008	0.1273	0.114	0.1119	0.1392	0.1024	0.0906	0.0902	0.1098	0.1173	0.1249	0.2249	0.2497	0.1329	0.2349	0.1369	0.2288	0.2039	0.2114	0.1426	0.2307	0.2954	0.316	0.2228
Solyc02g055370	B3-Domain	0.0029	0.0003	0.006	0.0004	0.003	0.0002	0.0154	0.0018	0.017	0.0145	0.0926	0.0571	0.1087	0.0347	0.0456	0.0153	0.0869	0.0162	0.0208	0.0186	0.0431	0.0599	0.0352	0.0141	0.0344	0.0184	0.0117	0.0361	0.0229	0.4483	0.2135	0.5743	0.4355	1.3226	2.3876	1.3113	0.9888	1.6434	0.8438	1.3869	0.9118	0.6383	1.0678	1.3901	1.3975	18.6828	22.3919	17.0465
Solyc02g061660	C2H2	0.2795	0.0558	0.002	0.0012	0	0	0.0067	0	0	0	0	0	0	0	0	0	0	0	0	0	0	0	0	0	0	0	0	0	0	0	0	0	0	0	0	0	0	0.0004	0	0	0.0003	0	0	0	0	0.0013	0	0.01
Solyc02g061700	C2H2	0.0823	0.0278	0.0042	0	0.0002	0	0.0073	0	0	0	0	0	0	0	0	0	0	0	0	0	0	0	0	0	0	0	0	0	0	0	0	0	0	0	0	0	0	0	0	0	0	0	0	0	0	0.0019	0	0
Solyc02g061780	NAM	0.0006	0.0022	0.0001	0.0006	0.0045	0.019	0.0014	0.0356	0.1639	0.0592	0.0736	0.0007	0	0	0	0	0.0139	0.0218	0.0014	0	0	0	0.0008	0	0.0004	0.0014	0	0.0009	0.0018	0.0007	0	0.0007	0	0	0	0	0	0	0	0	0	0	0	0	0	0.0004	0	0
Solyc02g061790	ssDNA-binding-TF	0.9327	0.4667	0.817	0.6358	0.3932	0.3818	0.3232	0.507	0.8494	2.0562	0.6038	0.2036	0.1989	0.3172	0.3526	0.2477	0.2082	0.1575	0.2012	0.1959	0.0904	0.1024	0.1246	0.0938	0.0721	0.111	0.1163	0.0794	0.1239	0.2336	0.2273	0.259	0.1157	2.8159	2.4556	0.869	0.9186	2.2364	0.7791	2.4794	0.7405	0.5887	0.6732	2.9896	0.6073	12.123	10.3096	7.6705
Solyc02g061870	NAM	0.0002	0	0.0002	0.0003	0.0002	0.0001	0.0007	0.0007	0	0	0.0034	0	0	0	0	0	0.0155	0	0	0	0.0006	0	0.0012	0.0012	0.0013	0.0013	0.0006	0	0.0006	0	0	0	0	0	0	0	0	0	0	0.0007	0	0	0	0	0	0	0	0
Solyc02g061900	NAM	0.0183	0.0027	0.004	0.0041	0.0004	0.0001	0.0067	0.0005	0.0032	0.001	0	0.0004	0.0008	0	0	0	0.004	0.0004	0	0	0.001	0.0006	0.0051	0.0004	0.001	0.0029	0	0.0018	0.0039	0.0007	0.0008	0	0	0.0007	0	0	0	0	0	0	0.0001	0.0002	0.0004	0.0006	0	0	0	0.0017
Solyc02g061910	NAM	0.002	0.0009	0.0007	0.0026	0.0002	0.0004	0.0006	0.0024	0.0009	0.0023	0.0017	0	0.0013	0	0	0	0.001	0.0014	0	0	0	0	0	0.0004	0	0.0005	0	0	0.0015	0.0017	0	0.0025	0	0.0015	0.0024	0.0011	0.0004	0.0043	0.0024	0.0049	0.0021	0.0014	0.0007	0.0025	0.0004	0.0015	0.0009	0.001
Solyc02g062000	PHD	0.0566	0.0769	0.0366	0.0379	0.1633	0.197	0.2334	0.3579	0.5447	0.4958	0.5983	0.1558	0.1489	0.1995	0.2086	0.2448	0.3765	0.3385	0.2776	0.4281	0.2817	0.2913	0.3429	0.2955	0.3327	0.3002	0.2374	0.3012	0.302	0.4823	0.4907	0.4909	0.5835	0.0069	0.0148	0.1531	0.1722	0.0107	0.1766	0.0109	0.1369	0.1398	0.1177	0.0096	0.1507	0.0665	0.0876	0.0299
Solyc02g062040	PHD	0.0894	0.1381	0.0809	0.113	0.0601	0.104	0.0531	0.0833	0.1334	0.246	0.1536	0.0101	0.0213	0.0109	0.0341	0.0333	0.1232	0.0989	0.0342	0.0548	0.0415	0.0321	0.0249	0.0336	0.0332	0.029	0.0182	0.025	0.0217	0.0779	0.1279	0.0927	0.1288	0.0093	0.0224	0.028	0.0404	0.0289	0.0328	0.031	0.0323	0.036	0.03	0.039	0.0377	0.0534	0.0563	0.0442
Solyc02g062060	NAM	0	0.0013	0.0002	0	0	0	0	0	0	0	0	0	0	0	0	0	0.0013	0	0	0	0	0	0	0	0	0	0	0	0	0	0	0	0	0	0	0	0	0	0	0	0	0	0	0	0	0	0	0
Solyc02g062070	NAM	0.001	0.0002	0.0013	0.0004	0	0	0	0	0	0	0	0	0	0	0	0	0	0	0	0	0	0	0	0	0	0	0	0	0	0	0	0	0	0	0	0	0	0	0	0	0	0	0	0	0	0	0	0
Solyc02g062090	NAM	0.0159	0.003	0.001	0.0017	0.0013	0	0.0024	0.0009	0.0013	0	0.0008	0	0	0	0	0	0.0022	0.0007	0	0	0	0	0.0014	0	0.0006	0.0016	0	0	0.0008	0.0024	0	0	0	0.0012	0.0011	0	0	0.0028	0	0.0031	0.0012	0.0006	0.0005	0.0018	0.0005	0.0012	0.0007	0
Solyc02g062210	NAM	0.0011	0.0005	0.001	0.0002	0	0.0001	0	0	0	0	0	0	0	0	0	0	0	0	0	0	0	0	0	0	0	0	0	0	0	0	0	0	0	0	0	0	0	0	0	0	0	0	0	0	0	0	0	0
Solyc02g062370	SWIB-Plus-3	0.0431	0.0707	0.0434	0.0402	0.0835	0.0794	0.1615	0.1551	0.188	0.12	0.1321	0.1023	0.0834	0.0955	0.0231	0.035	0.2252	0.1635	0.1903	0.1818	0.1752	0.2043	0.3558	0.2036	0.2484	0.2931	0.1607	0.1976	0.2891	0.1671	0.1493	0.2102	0.1379	0.0204	0.027	0.1414	0.1601	0.0296	0.1738	0.0318	0.1696	0.1571	0.1659	0.0192	0.1509	0.0889	0.0885	0.0837
Solyc02g062400	STY-LRP1	0.0002	0.0006	0.0014	0.0006	0	0.0001	0	0	0	0	0	0.0139	0.0169	0.0211	0.0112	0.0071	0.0003	0.0003	0.0014	0.0014	0	0	0	0	0	0	0	0	0	0	0	0	0	0.0179	0.0139	0.0025	0.0025	0.0216	0.0004	0.0235	0.0006	0.0026	0.0018	0.0157	0.0022	0.0086	0.0144	0
Solyc02g062670	TUBBY	0.0878	0.1062	0.0431	0.0529	0.037	0.0329	0.0429	0.0437	0.0283	0.0225	0.0278	0.0506	0.0417	0.0528	0.0421	0.0404	0.0201	0.0726	0.0854	0.0924	0.043	0.0461	0.0522	0.0492	0.0424	0.0512	0.063	0.057	0.0564	0.0816	0.0912	0.1046	0.1019	0.031	0.0446	0.1027	0.1168	0.0577	0.1161	0.0418	0.1226	0.1026	0.1001	0.0564	0.1078	0.0814	0.0635	0.0561
Solyc02g062690	bHLH	0.0008	0.0027	0.0019	0.0084	0.0397	0.0218	0.0068	0.0139	0.0011	0.0007	0.0014	0.2707	0.2417	0.2476	0.2824	0.4887	0.0451	0.0163	0.0503	0.0105	0.0337	0.0967	0.0649	0.0198	0.0929	0.0384	0.0137	0.0965	0.0347	0.0599	0.0392	0.0359	0.0692	0.1553	0.1358	0.0093	0.0057	0.143	0.0024	0.1381	0.0025	0.0014	0.0013	0.0787	0.0034	0.0079	0.0112	0.0055
Solyc02g062750	C2C2-GATA	0.0026	0.0033	0.0021	0.0005	0.0001	0.0001	0	0	0.0004	0	0	0	0.0006	0	0.0008	0	0	0	0	0	0	0	0	0	0	0	0	0	0	0	0.0004	0.0008	0	0.0004	0	0.0002	0.001	0.0003	0.0002	0.0003	0.0003	0.0002	0.0001	0	0.0003	0.0007	0.0002	0.0614
Solyc02g062780	SNF2	0.1547	0.1677	0.2139	0.1703	0.1583	0.1035	0.0712	0.0397	0.018	0.0213	0.0334	0.0909	0.0892	0.0941	0.0182	0.0225	0.0092	0.0786	0.0604	0.0691	0.0477	0.0462	0.0894	0.0531	0.0414	0.0845	0.0654	0.0549	0.0887	0.0377	0.031	0.0586	0.0354	0.5276	0.6593	0.6381	0.6667	0.6434	0.6599	0.625	0.6336	0.7099	0.6181	0.6648	0.7169	1.323	1.4926	0.9635
Solyc02g062940	C2H2	0.0855	0.081	0.0894	0.0804	0.0783	0.0786	0.146	0.1517	0.1269	0.2141	0.1378	0.2224	0.168	0.1584	0.0585	0.0767	0.0764	0.0969	0.2605	0.1866	0.0653	0.0666	0.0766	0.0689	0.0706	0.1034	0.0644	0.074	0.093	0.0876	0.0913	0.0912	0.0983	0.0705	0.1046	0.2381	0.2848	0.0883	0.2804	0.0808	0.2496	0.2106	0.201	0.0856	0.2346	0.3641	0.384	0.2562
Solyc02g062950	bZIP	0.1646	0.1626	0.113	0.1166	0.1297	0.1364	0.2462	0.1385	0.2626	0.4262	0.3694	0.3289	0.2859	0.2472	0.1689	0.1732	0.354	0.1878	0.2509	0.2068	0.1474	0.1139	0.153	0.1245	0.1068	0.1649	0.1091	0.0981	0.1751	0.0781	0.0713	0.1115	0.1043	0.0801	0.0914	0.1046	0.1428	0.1109	0.1413	0.0816	0.1116	0.1263	0.122	0.0801	0.116	0.1026	0.1091	0.1115
Solyc02g062960	Homobox-WOX	0.015	0.1662	0.1754	0.2465	0.0266	0.2374	3.2543	0.0495	0.2175	0	0	0.0059	0.0122	0.0019	0.007	0	0.0267	0.0434	0.0261	0.0364	0.0682	0.0316	0.3805	0.0533	0.0505	0.8793	0.039	0.1043	0.9144	0.0035	0.0044	0.012	0.0037	0.0112	0.007	0.0012	0	0.0146	0.0002	0.0106	0.0002	0.0013	0.0017	0.0107	0.0003	0.0009	0.0014	0
Solyc02g063010	BES/BZR	0.0789	0.1058	0.1148	0.284	0.5029	0.6313	0.3649	0.2718	0.2554	0.1457	0.1933	0.5072	0.3553	0.5186	1.0179	1.3162	0.588	0.5045	0.416	0.5322	0.4481	0.3973	0.445	0.4261	0.4068	0.3821	0.3603	0.3553	0.3665	0.5215	0.5957	0.5299	0.5767	0.1105	0.1363	0.2312	0.2592	0.1331	0.2553	0.1064	0.2679	0.322	0.3058	0.1074	0.2928	0.3762	0.4564	0.6099
Solyc02g063060	DDT	0.2507	0.1513	0.5603	0.5108	0.22	0.1236	0.0794	0.0366	0.0226	0.0282	0.0537	0.0905	0.1004	0.0622	0.035	0.0389	0.0923	0.1362	0.1555	0.085	0.1365	0.1088	0.1538	0.1627	0.1219	0.1543	0.2085	0.1544	0.1607	0.1917	0.1643	0.2021	0.1275	0.4395	0.4193	0.2252	0.1667	0.3561	0.1686	0.3784	0.1956	0.2316	0.2025	0.4497	0.2233	0.5678	0.5879	0.4494
Solyc02g063280	C2H2	0.4072	0.2747	0.2096	0.1729	0.138	0.1265	0.1312	0.0692	0.1578	0.2208	0.4529	0.0895	0.0711	0.0868	0.1794	0.0725	0.1595	0.1055	0.1514	0.1886	0.1086	0.1051	0.1678	0.0873	0.0989	0.1975	0.1143	0.0818	0.1952	0.0744	0.0665	0.0756	0.0581	0.6425	0.3823	0.0782	0.0708	0.429	0.0726	0.4524	0.1042	0.0955	0.1061	0.4416	0.0908	0.3857	0.4271	0.4683
Solyc02g063430	bHLH	0.0376	0.0439	0.0544	0.2423	0.4705	0.2109	0.0829	0.1569	0.0099	0.0074	0.0661	0.0405	0.0654	0.0356	0.0468	0.0411	0.0229	0.0489	0.036	0.014	0.0187	0.0185	0.0366	0.0221	0.0244	0.0432	0.0623	0.0271	0.0561	0.0532	0.0623	0.0637	0.0978	0.1733	0.1656	0.1713	0.1921	0.1693	0.2594	0.2187	0.3339	0.3366	0.2849	0.1861	0.333	0.5029	0.4612	0.4857
Solyc02g063520	Homobox-WOX	0.0027	0.0019	0.0017	0.0169	0.0398	0.1376	0.0298	0.0249	0.017	0.0153	0.0135	0.0079	0.0178	0.0108	0.0151	0.0233	0.1112	0.0176	0.0152	0.0101	0.0242	0.0325	0.0271	0.0242	0.0194	0.0202	0.0116	0.0205	0.0265	0.0155	0.0219	0.0233	0.0172	0.0184	0.0199	0.0025	0.0047	0.0295	0.0051	0.0355	0.009	0.0049	0.006	0.0281	0.0051	0.0057	0.007	0.0135
Solyc02g064800	WD40-like	0.0439	0.0224	0.1099	0.1773	0.1854	0.216	0.2054	0.0514	0.025	0.0236	0.0385	0.1352	0.1319	0.1243	0.1449	0.2055	0.1213	0.0887	0.0395	0.0436	0.0833	0.0751	0.0419	0.046	0.0565	0.0555	0.0497	0.0572	0.0657	0.0578	0.0499	0.052	0.0631	0.0498	0.0792	0.0927	0.0876	0.0797	0.0707	0.0532	0.0502	0.0232	0.0358	0.05	0.0684	0.0554	0.048	0.0662
Solyc02g064960	AP2-EREBP	0.0152	0.0221	0.2104	0.2932	0.0726	0.0569	0.0446	0.0087	0.0062	0.0193	0.0078	0.0939	0.1025	0.053	0.0322	0.0369	0.0879	0.1637	0.1923	0.1136	0.1476	0.0827	0.0764	0.1443	0.11	0.0864	0.1084	0.0912	0.0824	0.1223	0.1031	0.0898	0.0842	0.0546	0.1059	0.3144	0.2913	0.0902	0.1971	0.0755	0.0683	0.002	0.0027	0.0755	0.1936	0.4332	0.4457	0.3381
Solyc02g065150	AS2-LOB	0.0243	0.0056	0.0054	0.0017	0.0001	0	0.0005	0.0005	0	0	0.001	0.0015	0	0	0	0	0.0225	0.0091	0.032	0.0155	0.024	0.0583	0.0455	0.0323	0.0585	0.0413	0.0427	0.0768	0.0654	0.0604	0.07	0.1719	0.1434	0	0	0	0	0	0	0	0.0001	0	0	0	0	0	0.0006	0
Solyc02g065290	C2C2-Dof	0.0362	0.0297	0.0276	0.0432	0.0048	0.0083	0.0281	0.0185	0.0107	0.0381	0.0371	0.0404	0.0334	0.0438	0.028	0.0277	0.0074	0.0012	0.0117	0.0126	0.0035	0.0031	0.0071	0.0045	0.0033	0.0074	0.0073	0.0007	0.0058	0.0119	0.015	0.0077	0.0093	0.6465	0.3608	0.0726	0.092	0.8689	0.0727	0.848	0.0396	0.1809	0.0225	0.9342	0.114	0.0892	0.0591	0.0616
Solyc02g065310	B3-Domain	0.0005	0.0002	0.0002	0	0.0002	0.0006	0.0039	0	0.0021	0.0055	0.0085	0	0.0005	0	0	0	0.0006	0.0011	0	0	0.0007	0	0	0	0.0008	0.0012	0.0016	0.0012	0.0011	0.0019	0	0.0029	0.001	0	0	0.0053	0.0053	0.002	0.003	0.0014	0.0031	0.0573	0.0073	0.0042	0.006	0.0032	0.0082	0.0073
Solyc02g065340	B3-Domain	0.002	0.0008	0.0004	0.0001	0.0002	0.0022	0.0242	0	0	0	0.0005	0.0006	0	0	0	0	0	0	0	0	0.0006	0	0	0	0	0	0.0004	0	0	0	0	0	0	0.0148	0.0303	0.0616	0.0487	0.0151	0.0407	0.0172	0.0191	0.162	0.0253	0.0423	0.0729	0.1453	0.1414	0.0959
Solyc02g065360	B3-Domain	0.0796	0.0924	0.0724	0.069	0.031	0.0239	0.0354	0.0488	0.0922	0.1134	0.1704	0.0332	0.032	0.0325	0.0373	0.0308	0.0691	0.0488	0.0275	0.0387	0.0382	0.0268	0.039	0.0339	0.0262	0.0513	0.0231	0.0277	0.0417	0.0253	0.0236	0.0325	0.0322	0.0491	0.044	0.0465	0.0596	0.0569	0.0589	0.0551	0.0517	0.0623	0.0665	0.071	0.0701	0.082	0.073	0.0957
Solyc02g065490	Homobox-WOX	0.0178	0.0078	0.0117	0.0061	0.0013	0.0014	0.0067	0.0151	0.0022	0.0028	0.007	0.0242	0.0229	0.0317	0.0098	0.0063	0.0139	0.0409	0.0112	0.0078	0.0189	0.0209	0.0053	0.0241	0.0247	0.0061	0.0157	0.0129	0.002	0.0356	0.0365	0.0205	0.0281	0.0132	0.0038	0.004	0.0019	0.0045	0.0015	0.0055	0.0006	0.0026	0.0003	0.0073	0.0011	0.0021	0.0023	0.0005
Solyc02g065620	PHD	0.0874	0.078	0.0538	0.0491	0.038	0.0509	0.0581	0.0531	0.0576	0.0407	0.0401	0.0234	0.0284	0.0327	0.0242	0.0263	0.0327	0.0381	0.0163	0.0232	0.0336	0.0312	0.0373	0.029	0.0305	0.0354	0.021	0.0258	0.0376	0.0317	0.036	0.0441	0.0458	0.0499	0.0374	0.045	0.0436	0.0363	0.0442	0.0411	0.0454	0.0649	0.0528	0.0479	0.0498	0.033	0.0306	0.0292
Solyc02g065650	C2H2	0.1004	0.0931	0.0758	0.0466	0.0447	0.0589	0.0772	0.0906	0.1372	0.1282	0.1135	0.0586	0.0613	0.0494	0.0504	0.0578	0.1107	0.0873	0.0763	0.0756	0.099	0.0867	0.105	0.1052	0.1069	0.1003	0.103	0.1107	0.0931	0.0931	0.1027	0.1013	0.1159	0.0226	0.0186	0.0274	0.0294	0.0244	0.0299	0.0291	0.0292	0.0292	0.0269	0.0222	0.0283	0.0496	0.0498	0.0396
Solyc02g065720	C2H2	0.0835	0.0955	0.0865	0.0726	0.0637	0.0898	0.1001	0.1369	0.1966	0.2464	0.1805	0.0384	0.0412	0.0369	0.0402	0.0448	0.1331	0.1502	0.1093	0.0699	0.0964	0.1036	0.1118	0.1032	0.1114	0.1014	0.0914	0.114	0.0985	0.1496	0.1406	0.1295	0.1233	0.0371	0.0352	0.0246	0.034	0.0433	0.0208	0.0368	0.0315	0.0266	0.0227	0.0385	0.0266	0.052	0.0476	0.0363
Solyc02g065730	MADS-MIKC	0.0043	0.0032	0.0026	0.0018	0	0	0	0	0	0	0	0	0	0	0	0	0.0926	0	0	0	0	0	0	0	0	0	0	0	0	0.0019	0	0.0067	0.007	0	0	0.0003	0	0.0057	0.0029	0.0059	0.0076	0.0133	0.0039	0.0106	0.0022	0.0032	0.0081	0.0116
Solyc02g065800	TCP	0.0021	0.0004	0	0.0011	0	0	0	0	0	0	0.001	0.0004	0	0	0	0.0048	0.0067	0	0.0015	0.0046	0.0011	0	0	0	0	0	0.0009	0	0	0	0	0	0	0	0	0	0	0	0	0	0.0004	0	0	0.0019	0	0	0	0
Solyc02g067020	AP2-EREBP	0	0.0004	0.0009	0.0004	0.0001	0	0	0.0005	0	0	0	0	0.002	0	0	0	0.005	0	0	0	0.0042	0.0016	0.0009	0.0028	0.0006	0.0009	0.0028	0.0009	0.0008	0.0007	0	0	0	0	0	0	0	0.0003	0	0	0.0001	0.0002	0.0003	0	0.0003	0.001	0.0027	0.0047
Solyc02g067070	C2H2	0.1916	0.2535	0.149	0.1226	0.0966	0.0917	0.1552	0.1133	0.1174	0.1542	0.1528	0.0571	0.0643	0.0598	0.0958	0.0825	0.0839	0.0626	0.0369	0.0543	0.0539	0.0642	0.0597	0.0406	0.0514	0.0581	0.0484	0.0513	0.0604	0.0997	0.0854	0.0982	0.1181	0.0441	0.0439	0.0875	0.0973	0.0461	0.0906	0.0447	0.0912	0.0917	0.0879	0.0416	0.0853	0.0584	0.0679	0.0824
Solyc02g067230	C2C2-Dof	0.0592	0.0728	0.0649	0.0264	0.0209	0.0323	0.0385	0.0485	0.0666	0.1045	0.1432	0.1245	0.1999	0.0641	0.0099	0.0081	0.0053	0.0115	0.1596	0.0123	0.0085	0.0074	0.01	0.0102	0.0075	0.0173	0.014	0.0078	0.0152	0.0305	0.037	0.104	0.1064	0.0178	0.016	0.0758	0.0915	0.0563	0.0787	0.0466	0.0647	0.0653	0.054	0.0344	0.0662	0.0676	0.0651	0.0404
Solyc02g067270	C2H2	0.011	0.0084	0.0082	0.0079	0.137	0.0645	0.0364	0.0555	0.03	0.0593	0.0792	0.1105	0.1078	0.0454	0.0078	0.0105	0.0782	0.0796	0.1166	0.0882	0.196	0.1436	0.1825	0.1496	0.1518	0.2322	0.164	0.2082	0.2838	0.0756	0.0425	0.1494	0.0225	0.0033	0.0074	0.1079	0.1029	0.0088	0.0874	0.0033	0.095	0.0848	0.0597	0.0032	0.0776	0.1194	0.0947	0.1274
Solyc02g067280	C2H2	0.0067	0.0012	0.0015	0.0004	0.0146	0.0082	0.0059	0.022	0.0024	0.0062	0.0149	0.0285	0.0253	0.0417	0.0064	0.0042	0.0123	0.0157	0.0092	0.1229	0.0339	0.0265	0.0331	0.033	0.0288	0.049	0.0285	0.0296	0.0582	0.0221	0.0117	0.0336	0.0071	0.0268	0.0189	0.0608	0.0498	0.0294	0.0465	0.0145	0.0472	0.044	0.0413	0.019	0.0431	0.2161	0.2017	0.176
Solyc02g067310	HD-ZIP	0.037	0.0145	0.0281	0.0074	0.0035	0.0043	0.0667	0.2315	0.2038	0.3143	0.3382	0.2656	0.2253	0.2381	0.0619	0.0731	0.0081	0.0074	0.005	0.0014	0.0033	0.0026	0.0023	0.0012	0.0018	0.003	0.0031	0.0028	0.0059	0.002	0.0037	0.0051	0.0113	0.2003	0.1549	0.28	0.2325	0.1959	0.2462	0.1676	0.33	0.2834	0.3853	0.1608	0.2627	0.2071	0.197	0.3081
Solyc02g067320	HD-ZIP	0.018	0.0175	0.0247	0.0186	0.0406	0.023	0.1594	0.3523	0.2909	0.359	0.1419	0.2913	0.2285	0.3088	0.2644	0.2401	0.0087	0.0274	0.0151	0.0095	0.005	0.0129	0.0106	0.0058	0.0159	0.0047	0.0033	0.0098	0.009	0.002	0.0021	0.0007	0.0235	0.1868	0.2118	0.2272	0.1772	0.218	0.2067	0.1836	0.2191	0.1765	0.1923	0.119	0.2377	0.0535	0.0549	0.0477
Solyc02g067340	MYB-HB-like	0.0095	0.0285	0.035	0.0299	0.0741	0.0717	0.0239	0.0337	0.0203	0.013	0.0166	0.1434	0.1775	0.0845	0.0585	0.1553	0.001	0.0031	0.0013	0	0.0013	0.0033	0.0015	0.0008	0.003	0.001	0.0008	0.0019	0.0027	0.002	0.0005	0	0.0005	0.2235	0.1425	0.043	0.0313	0.1935	0.027	0.1968	0.0253	0.0265	0.0144	0.1826	0.0193	0.0977	0.0985	0.0577
Solyc02g067380	bHLH	0.0042	0.0067	0.0843	0.0678	0.1735	0.2661	0.1216	0.0056	0	0	0	0.0101	0.0209	0.0213	0.0223	0.0639	0	0.0065	0	0	0.0008	0.0037	0.0161	0.0038	0.0041	0.0246	0.0007	0.004	0.0157	0	0.0028	0.0013	0.0014	0.0172	0.0127	0.0042	0.0025	0.0368	0.0006	0.0262	0.0003	0.0045	0.0002	0.0336	0.0011	0.0043	0.0037	0
Solyc02g067410	Homobox-WOX	0.0009	0.001	0.0013	0.0008	0	0	0.0011	0	0	0.0012	0	0.0004	0.0036	0	0	0	0.0124	0.1564	0.0483	0.0049	0.1218	0.0418	0.0259	0.167	0.0774	0.0334	0.3405	0.1724	0.0356	0.0501	0.04	0.0153	0.0027	0	0	0	0	0	0	0	0.0001	0	0	0	0.0003	0.0002	0	0
Solyc02g067430	WRKY	0.0016	0.0002	0.0012	0.0004	0	0	0	0	0	0	0.0013	0.0004	0.0014	0	0	0	0.0724	0.0582	0.0364	0.0465	0.1092	0.0573	0.0753	0.1573	0.0854	0.0964	0.1636	0.1268	0.1215	0.2115	0.1995	0.0895	0.0306	0	0	0	0	0	0	0.0003	0	0	0.0001	0.0004	0	0.0003	0.0006	0
Solyc02g067680	C2H2	0.0093	0.0039	0.0492	0.0521	0.0212	0.0199	0.0182	0.0273	0.0027	0.0009	0.0037	0.021	0.0321	0.023	0.0111	0.0275	0.0513	0.0153	0.0066	0	0.0177	0.0279	0.0389	0.0205	0.0298	0.025	0.0137	0.0181	0.0205	0.0194	0.022	0.0235	0.0215	0.0123	0.0194	0.0283	0.0247	0.0295	0.0221	0.0192	0.0201	0.0251	0.0184	0.0167	0.0367	0.0504	0.0577	0.0612
Solyc02g067700	C2H2	0.0083	0.0015	0.003	0.0007	0.0012	0.0031	0.0034	0.011	0.0057	0.0036	0	0.0738	0.0595	0.1255	0.0047	0.0327	0.0728	0.1019	0.1277	0.1524	0.1506	0.1912	0.205	0.1166	0.1788	0.1732	0.0996	0.0962	0.1422	0.1212	0.1195	0.1494	0.0982	0.0011	0.0046	0.008	0.0071	0.0115	0.0079	0.0068	0.0145	0.0059	0.0078	0.0008	0.01	0.0147	0.0067	0.007
Solyc02g067720	C2H2	0.2374	0.1416	0.0061	0.002	0.0004	0.0018	0.0223	0.0009	0.0007	0	0	0	0	0	0	0	0.0012	0	0	0	0	0	0	0	0	0	0	0	0	0	0	0	0	0	0	0	0	0	0	0	0	0	0	0	0	0.0526	0.0332	0.0253
Solyc02g067760	MYB-HB-like	0.001	0.0051	0.0031	0.0024	0.0005	0.0002	0	0.001	0	0.0061	0.0005	0	0	0	0	0	0.0018	0.0024	0	0	0	0	0	0	0	0	0	0	0	0	0	0	0	0	0	0	0	0.0006	0	0.0005	0	0	0	0	0	0.0058	0.0042	0.0046
Solyc02g067800	AS2-LOB	0.0394	0.0443	0.4419	0.034	0.0781	0.0704	0.0086	0.0014	0.0033	0	0.0007	0.0072	0.0154	0.0054	0.0029	0.0056	0.078	0.1479	0.0505	0	0.1185	0.228	0.1813	0.0964	0.2431	0.1392	0.1203	0.342	0.2291	0.0723	0.0633	0.2224	0.1434	0.1202	0.1509	0.0199	0.0175	0.183	0.0089	0.2491	0.0064	0.0003	0.0001	0.1691	0.0076	0.0186	0.0178	0.0191
Solyc02g067970	C2H2	0.0777	0.1299	0.1027	0.0784	0.0609	0.011	0.0199	0.0097	0.0041	0.0053	0.0019	0.0307	0.0296	0.0214	0.0049	0.0064	0.0029	0.0143	0.0279	0.0247	0.0181	0.0196	0.019	0.0214	0.0116	0.0144	0.0352	0.0137	0.0125	0.0322	0.0318	0.0521	0.0145	0.2473	0.1867	0.1537	0.1334	0.1374	0.1493	0.1308	0.1595	0.1392	0.1402	0.1323	0.1258	0.2407	0.175	0.2489
Solyc02g068200	TCP	0.0381	0.0484	0.108	0.1478	0.1261	0.2369	0.2498	0.1505	0.3449	0.5152	0.2977	0.0211	0.0228	0.0328	0.167	0.1514	0.2862	0.0599	0.0216	0.0493	0.0924	0.0964	0.0857	0.053	0.0758	0.0723	0.0312	0.0558	0.0686	0.0493	0.0499	0.0845	0.1118	0.0157	0.017	0.0136	0.0195	0.0249	0.0157	0.0271	0.011	0.0152	0.0169	0.0215	0.0209	0.0068	0.007	0.0063
Solyc02g068510	PLATZ	0.0236	0.0151	0.0144	0.03	0.0065	0.0007	0.0006	0.0007	0.001	0.0013	0.008	0.0139	0.033	0.0049	0.0034	0.0017	0.0141	0.0105	0.0164	0	0.0089	0.0053	0.0066	0.0059	0.0028	0.0117	0.0062	0.0061	0.0102	0.0055	0.0039	0.0009	0.001	0.1011	0.163	0.0865	0.0606	0.2101	0.0389	0.1382	0.0194	0.0913	0.0085	0.1465	0.0522	0.0369	0.037	0.0397
Solyc02g068550	FAR	0.0042	0.0021	0.003	0.0023	0.0213	0.0135	0.0113	0.0196	0.0168	0.0067	0.0295	0.0183	0.0187	0.0165	0.0034	0.0061	0.027	0.0196	0.0138	0.0192	0.0232	0.021	0.0185	0.0225	0.0189	0.0194	0.0175	0.0228	0.022	0.015	0.0148	0.0163	0.0161	0.0101	0.0167	0.0522	0.0518	0.0148	0.0457	0.0159	0.0486	0.0399	0.0383	0.0122	0.039	0.0375	0.0428	0.0229
Solyc02g068560	PHD	0.0246	0.0311	0.0179	0.0215	0.0591	0.0517	0.0457	0.0629	0.0343	0.0257	0.0457	0.0999	0.0775	0.0955	0.02	0.0192	0.0364	0.0737	0.0691	0.0907	0.0639	0.0666	0.0798	0.0631	0.0653	0.0797	0.0633	0.0734	0.087	0.0789	0.0807	0.0937	0.0871	0.0509	0.0651	0.2081	0.2217	0.0698	0.2136	0.0577	0.1972	0.1554	0.1754	0.0581	0.1973	0.2254	0.2278	0.1375
Solyc02g068680	PHD	0.1866	0.3859	0.0951	0.0633	0.009	0.0177	0.0633	0.0596	0.0341	0.064	0.0203	0.0042	0.0044	0.0013	0.0234	0.0108	0.3172	0.0241	0.0113	0.0013	0.124	0.1043	0.1597	0.2293	0.2016	0.1688	0.1274	0.1664	0.1657	0.0148	0.0295	0.0373	0.0317	0.0009	0.0015	0	0.0001	0.0009	0	0.0068	0	0.0002	0	0.0011	0.0001	0.0009	0.0009	0.0006
Solyc02g068960	C2H2	0.032	0.0099	0.0009	0.0002	0.0018	0.0067	0.0144	0	0	0	0	0	0	0	0	0	0	0	0	0	0	0.0011	0	0	0	0	0	0	0	0.0014	0	0	0	0	0	0	0	0	0	0.0012	0	0	0	0	0	0	0	0
Solyc02g068970	C2H2	0.6749	0.4445	0.0035	0.0037	0.0016	0.0106	0.3259	0.0023	0.0299	0	0	0	0	0	0.0012	0	0	0	0	0	0	0	0	0	0	0	0	0	0	0	0	0	0	0	0	0	0	0	0	0	0	0	0	0	0	0	0	0
Solyc02g068980	C2H2	0.5305	0.3314	0.0035	0.002	0.0006	0.0101	0.4186	0.0011	0.0193	0	0.0011	0	0	0	0	0	0	0	0	0	0	0	0	0	0	0	0	0	0	0	0	0	0	0	0	0	0	0	0	0	0	0	0	0	0	0	0	0
Solyc02g068990	C2H2	0.1412	0.1929	0.3581	0.2658	0.1167	0.1219	0.2484	0.478	0.3966	0.5932	0.3849	0.1074	0.1439	0.1132	0.1811	0.1607	0.1291	0.1356	0.0911	0.067	0.1029	0.1077	0.114	0.0873	0.1032	0.1061	0.0751	0.1174	0.1019	0.1329	0.1408	0.2011	0.1914	0.5449	0.5061	0.1984	0.227	0.5706	0.2444	0.5931	0.2248	0.2726	0.242	0.6027	0.2734	0.1408	0.1056	0.2476
Solyc02g069000	C2H2	1.4888	0.4114	0.0072	0.0016	0.0047	0.0053	0.0145	0	0	0	0	0	0	0	0	0	0	0	0	0	0	0	0	0	0	0	0	0	0	0	0	0	0	0	0	0	0	0	0	0	0	0	0	0	0	0	0	0
Solyc02g069180	C2H2	0.3278	0.5235	0.4097	0.3298	0.228	0.2353	0.391	0.2684	0.217	0.3181	0.2711	0.1898	0.1144	0.2042	0.1318	0.1354	0.1315	0.4354	0.1223	0.1097	0.2062	0.1498	0.2781	0.1923	0.2313	0.2707	0.1785	0.1769	0.2461	0.0639	0.055	0.0699	0.1562	0.3976	0.3889	0.255	0.3474	0.4731	0.4377	0.4759	0.2989	0.2991	0.1949	0.5033	0.4063	0.1368	0.1466	0.0736
Solyc02g069230	C2H2	0.1331	0.1841	0.1544	0.1965	0.1566	0.1864	0.2045	0.1688	0.0626	0.0749	0.0486	0.1758	0.1486	0.1771	0.1203	0.1368	0.1365	0.2444	0.2104	0.214	0.1906	0.1724	0.1386	0.1811	0.1874	0.1539	0.173	0.1955	0.1473	0.1931	0.2152	0.2446	0.2672	0.1841	0.2156	0.1503	0.1801	0.2541	0.1915	0.2257	0.1843	0.1944	0.1763	0.2015	0.1799	0.2609	0.2461	0.2253
Solyc02g069260	PAZ-Argonaute	0.1769	0.1604	0.3809	0.4542	0.3035	0.4175	0.2282	0.1379	0.2764	0.0981	0.1407	0.1598	0.1209	0.2432	0.0998	0.0817	0.5611	0.1558	0.1639	0.1708	0.1605	0.1816	0.1771	0.178	0.1242	0.1401	0.1165	0.1261	0.1618	0.3284	0.417	0.5844	0.4415	0.239	0.302	0.2863	0.2798	0.4076	0.3829	0.4493	0.3891	0.3301	0.3724	0.421	0.2941	0.1447	0.1469	0.1631
Solyc02g069280	PAZ-Argonaute	0.0069	0.0058	0.0109	0.0159	0.0003	0.0001	0.0001	0.0002	0.0009	0.0045	0.0001	0.003	0.0039	0.0069	0.0085	0.01	0.0015	0.0024	0.0008	0.0037	0.0034	0.0015	0.0039	0.0019	0.003	0.0012	0.0013	0.0011	0.0013	0.0006	0.0002	0	0.0002	0	0.0004	0.001	0.0014	0.0004	0.0015	0.0007	0.0021	0.0018	0.0038	0.0006	0.0014	0.002	0.0009	0.0009
Solyc02g069310	ABTB	0.0395	0.045	0.0516	0.0659	0.0762	0.0908	0.0988	0.2034	0.2242	0.1905	0.1877	0.0724	0.0899	0.0794	0.0903	0.0888	0.2128	0.1414	0.0859	0.0546	0.1707	0.2141	0.3065	0.2048	0.2358	0.2454	0.1797	0.2023	0.269	0.0869	0.0967	0.101	0.1002	0.0372	0.0445	0.0454	0.0448	0.0466	0.0454	0.05	0.047	0.0371	0.0397	0.0495	0.0448	0.0448	0.0329	0.0275
Solyc02g069440	AS2-LOB	0.0041	0.0024	0.0041	0.003	0.0083	0.0047	0.0013	0.0021	0.0044	0	0.0013	0.0156	0.0093	0.0054	0.0391	0.0658	0.0155	0.0399	0.0562	0.0459	0.0263	0.0176	0.0216	0.022	0.0114	0.0305	0.032	0.0139	0.0265	0.0389	0.0393	0.0587	0.0716	0.0017	0.0056	0.0013	0	0.0036	0	0.005	0.0002	0	0.0001	0.0057	0	0	0.0006	0
Solyc02g069470	PHD	0.169	0.2067	0.0882	0.0801	0.0797	0.0535	0.0566	0.0771	0.0922	0.0692	0.0373	0.0835	0.0563	0.0953	0.1092	0.1543	0.1063	0.1621	0.098	0.1733	0.1294	0.138	0.0978	0.1309	0.1688	0.1114	0.0982	0.1299	0.1104	0.2105	0.2237	0.1937	0.1525	0.0571	0.0518	0.0747	0.0635	0.0511	0.0728	0.0537	0.0544	0.0699	0.0463	0.0441	0.0877	0.0936	0.1125	0.0466
Solyc02g069720	Znf-LSD	0.3165	0.2747	0.3951	0.2835	0.2213	0.2766	0.3026	0.2542	0.454	0.6645	0.3679	0.2935	0.1893	0.3892	0.7411	0.5871	0.4536	0.418	0.4757	0.4024	0.3212	0.397	0.3314	0.3468	0.4021	0.3072	0.2507	0.3503	0.3047	0.777	0.8837	0.57	0.6526	0.4806	0.4069	0.2449	0.3001	0.3983	0.3298	0.3996	0.2602	0.2763	0.2751	0.4503	0.2661	0.345	0.2643	0.2561
Solyc02g069740	JmjC	0.0257	0.023	0.0058	0.0048	0.0018	0.0039	0.0194	0.0142	0.0054	0.0009	0.0021	0.0075	0.0074	0.0079	0.0008	0.0003	0.0108	0.0064	0.0281	0.0204	0.0155	0.0147	0.0197	0.0222	0.0168	0.0225	0.0156	0.0157	0.0219	0.011	0.0107	0.0059	0.0048	0.0008	0.002	0.0099	0.0108	0.0022	0.0099	0.0028	0.0128	0.0191	0.0155	0.0026	0.0121	0.0039	0.0042	0.0056
Solyc02g069740	JmjC	0.0257	0.023	0.0058	0.0048	0.0018	0.0039	0.0194	0.0142	0.0054	0.0009	0.0021	0.0075	0.0074	0.0079	0.0008	0.0003	0.0108	0.0064	0.0281	0.0204	0.0155	0.0147	0.0197	0.0222	0.0168	0.0225	0.0156	0.0157	0.0219	0.011	0.0107	0.0059	0.0048	0.0008	0.002	0.0099	0.0108	0.0022	0.0099	0.0028	0.0128	0.0191	0.0155	0.0026	0.0121	0.0039	0.0042	0.0056
Solyc02g069760	C2H2	0.0495	0.0102	0.0015	0.0009	0.0009	0.0039	0.0176	0.0094	0.0158	0.0169	0.004	0.0142	0.012	0.0162	0.0365	0.0249	0	0	0.0193	0	0	0	0	0	0	0	0	0	0	0.0599	0.0485	0.0341	0.0283	0.0585	0.0668	0.0319	0.0242	0.0728	0.0247	0.0775	0.0375	0.0464	0.0375	0.075	0.0293	0.0415	0.0403	0.0497
Solyc02g069770	WD40-like	0.3197	0.2847	0.0948	0.0963	0.0718	0.0576	0.0459	0.0444	0.041	0.0692	0.124	0.0732	0.0823	0.078	0.0558	0.0322	0.0576	0.0884	0.1054	0.1179	0.0829	0.0857	0.1502	0.0899	0.0858	0.1663	0.1167	0.0901	0.1679	0.1071	0.093	0.0986	0.0851	0.4283	0.2755	0.0781	0.0672	0.2878	0.0733	0.2831	0.0858	0.0951	0.0858	0.2684	0.0821	0.142	0.1457	0.1413
Solyc02g069830	Homobox-WOX	0.0204	0.0206	0.0405	0.0706	0.0393	0.0497	0.1223	0.0601	0.0464	0.037	0.0672	0.0949	0.0787	0.1044	0.0134	0.0142	0.0722	0.0811	0.0748	0.1236	0.0831	0.0857	0.0834	0.0545	0.078	0.0685	0.0572	0.0594	0.0749	0.0445	0.0439	0.0732	0.111	0.0697	0.0876	0.3427	0.369	0.0838	0.3905	0.083	0.3797	0.6686	0.552	0.0912	0.5792	0.2578	0.2762	0.2234
Solyc02g069860	Hap2/NF-YA	0.1908	0.2029	0.2993	0.1884	0.1858	0.2362	0.155	0.1482	0.1708	0.2612	0.2625	0.9034	0.9831	0.8348	0.2538	0.2045	0.1288	0.0641	0.3006	0.0751	0.0768	0.0883	0.0768	0.0533	0.063	0.0856	0.0517	0.0481	0.0776	0.1322	0.1148	0.1435	0.1729	0.267	0.1979	0.133	0.1625	0.564	0.1337	0.5716	0.0998	0.092	0.1006	0.4511	0.1142	0.3269	0.3169	0.2305
Solyc02g069880	C2H2	0.0327	0.0346	0.0278	0.0288	0.1531	0.1118	0.1812	0.2447	0.1618	0.115	0.2727	0.249	0.2135	0.2466	0.0565	0.0809	0.0995	0.1813	0.1425	0.0702	0.1225	0.0688	0.1071	0.0944	0.0749	0.1208	0.0978	0.0735	0.1275	0.1249	0.1283	0.2384	0.1425	0.0108	0.0195	0.3958	0.4485	0.0187	0.4464	0.015	0.3368	0.4354	0.4157	0.0091	0.5009	0.0989	0.0949	0.0621
Solyc02g069960	NAM	0.0092	0.0055	0.0018	0.0009	0	0	0	0	0.0007	0.001	0	0	0	0	0	0	0.0396	0.0294	0	0	0.1365	0.1616	0.023	0.0925	0.2112	0.0304	0.072	0.1224	0.0231	0.0231	0.0137	0.0538	0.0685	0	0.0006	0	0	0.0003	0	0.0005	0	0	0	0	0	0.0017	0.0021	0.0057
Solyc02g069980	PHD	0.0499	0.0317	0.0546	0.0677	0.0442	0.0703	0.1143	0.1498	0.1328	0.122	0.3119	0.0325	0.0449	0.044	0.0765	0.0794	0.1014	0.0381	0.0661	0.0482	0.0435	0.0368	0.039	0.0434	0.0348	0.0498	0.0645	0.0686	0.0709	0.039	0.0336	0.0592	0.072	0.006	0.0077	0.1159	0.1462	0.0086	0.1347	0.0091	0.1484	0.1354	0.1381	0.0064	0.133	0.0336	0.0362	0.0229
Solyc02g070140	NAM	0.0003	0.0003	0.0002	0.0008	0	0	0	0	0	0	0	0	0	0	0	0	0	0	0	0	0	0	0	0	0	0	0	0	0	0	0	0	0	0	0	0	0	0	0	0	0	0	0	0	0	0.0003	0	0.0006
Solyc02g070240	C3H	0.0873	0.0831	0.0559	0.0463	0.0807	0.0806	0.0656	0.0555	0.081	0.0888	0.1346	0.0428	0.0428	0.0393	0.0603	0.0443	0.0543	0.0637	0.0685	0.0557	0.0689	0.0571	0.0664	0.067	0.0631	0.0721	0.0646	0.0566	0.064	0.0727	0.0885	0.1006	0.1014	0.1279	0.1396	0.096	0.0979	0.1307	0.1063	0.118	0.1081	0.0957	0.0946	0.116	0.0941	0.1452	0.1503	0.132
Solyc02g070700	C3H-WRC/GRF	0.0447	0.0167	0.0242	0.01	0.0037	0.0107	0.0263	0.0184	0.0133	0.0096	0.0066	0.0008	0.0067	0	0.005	0.0052	0.0005	0.0029	0.0032	0.0091	0.0044	0.0049	0.0038	0.0024	0.0041	0.004	0.0064	0.0032	0.0027	0.0053	0.0057	0.0046	0.0098	0.005	0.0105	0.0285	0.0328	0.0079	0.028	0.0101	0.027	0.0302	0.0316	0.0039	0.0367	0.0496	0.037	0.0283
Solyc02g070880	bHLH	0.1008	0.1485	0.2159	0.3917	0.3273	0.3156	0.5046	0.538	0.4569	0.2457	0.409	0.2925	0.2596	0.3016	0.0482	0.1017	0.9684	0.6588	0.4838	0.5599	0.719	0.6247	0.7427	0.636	0.6772	0.6673	0.4608	0.5325	0.6353	0.4	0.4299	0.508	0.6714	0.0652	0.1168	0.5833	0.5489	0.0816	0.5347	0.0759	0.7304	0.7084	1.0633	0.0664	0.7366	0.318	0.3243	0.3777
Solyc02g071130	WRKY	0.0008	0.0018	0.0004	0.0004	0.001	0.0345	0.0056	0.0021	0.0238	0.0144	0.0061	0.0018	0.0045	0	0.0164	0.0078	0.0558	0.0382	0.0178	0.016	0.0165	0.0109	0.054	0.0229	0.0276	0.0592	0.0219	0.0328	0.0821	0.051	0.0709	0.12	0.1216	0.0034	0.0016	0.0004	0	0.0009	0.0006	0.0026	0	0	0	0.0008	0.0011	0.0004	0	0
Solyc02g071220	RR-A-type	0.0566	0.0268	0.2951	0.1147	0.0886	0.1087	0.0439	0.0561	0.0717	0.046	0.0843	0.1021	0.211	0.0601	0.1069	0.189	0.6367	0.085	0.1464	0.0718	0.1522	1.2323	0.1463	0.1527	1.3349	0.0891	0.2164	1.0823	0.0878	0.2874	0.2178	0.1852	0.0858	0.3557	0.4347	0.0317	0.0378	0.4214	0.0356	0.3298	0.0716	0.029	0.0423	0.3751	0.0374	0.2824	0.2847	0.4591
Solyc02g071510	Bromodomain	0.2986	0.328	0.2372	0.183	0.0988	0.1137	0.4779	0.3292	0.5426	0.6222	0.8974	0.1198	0.1201	0.1088	0.2266	0.1623	0.4357	0.1972	0.2142	0.2317	0.2212	0.1665	0.1952	0.1905	0.1631	0.265	0.1496	0.1877	0.2671	0.0946	0.098	0.0975	0.127	0.3676	0.3689	0.1826	0.2022	0.471	0.1814	0.4324	0.1882	0.2495	0.2223	0.4583	0.23	0.4152	0.4003	0.4981
Solyc02g071730	MADS-MIKC	0.0889	0.0694	0.4885	0.5383	0.4571	0.2288	0.1519	0.1779	0.3739	0.3817	0.1548	0.0019	0.0033	0.0036	0.0049	0.0058	0.005	0.0297	0	0	0.0004	0.0029	0.0008	0.0017	0.0042	0.0004	0.0004	0.0025	0.0004	0.012	0.0142	0.0819	0.04	0.0017	0	0	0	0.0011	0.0002	0.0015	0.0107	0.0021	0.0023	0.0283	0.0004	0.0009	0.0023	0.0024
Solyc02g071980	PHD	0.1572	0.1677	0.1755	0.1251	0.0594	0.0705	0.1042	0.1623	0.1207	0.1058	0.0854	0.0914	0.0876	0.1075	0.0545	0.0563	0.1201	0.1436	0.1837	0.2418	0.1559	0.1286	0.1011	0.1615	0.1492	0.1336	0.1543	0.1352	0.1314	0.1161	0.1208	0.0954	0.091	0.0458	0.0436	0.0573	0.0665	0.0452	0.0632	0.0426	0.0639	0.0642	0.0638	0.0437	0.0593	0.0499	0.0635	0.0467
Solyc02g071990	BES/BZR	0.0977	0.0872	0.0713	0.0937	0.0479	0.0916	0.1122	0.1168	0.1636	0.139	0.2056	0.1349	0.1205	0.1372	0.2476	0.2805	0.1604	0.1446	0.1895	0.1903	0.1888	0.1922	0.1891	0.1941	0.187	0.1856	0.1436	0.1634	0.1874	0.1206	0.1539	0.179	0.1563	0.0316	0.0417	0.1782	0.1773	0.0433	0.1915	0.0332	0.1609	0.1888	0.175	0.0322	0.2004	0.06	0.0423	0.0384
Solyc02g072000	HSF-type-DNA-binding	0.0725	0.0647	0.0569	0.0406	0.028	0.0463	0.1069	0.0927	0.1348	0.0992	0.063	0.0285	0.0298	0.0251	0.0116	0.0138	0.1297	0.0324	0.0515	0.0392	0.0446	0.0435	0.0589	0.0579	0.0462	0.0657	0.0354	0.0429	0.0675	0.0267	0.0177	0.0495	0.0158	0.0213	0.0121	0.0177	0.024	0.0185	0.0208	0.0161	0.017	0.0154	0.013	0.0211	0.0147	0.0225	0.015	0.0134
Solyc02g072060	HSF-type-DNA-binding	0.0003	0.0003	0.0005	0.0004	0	0	0.0009	0	0	0	0	0	0	0	0	0	0	0.0004	0	0	0	0	0	0	0	0	0	0	0	0	0	0.002	0.0007	0	0	0	0.0005	0.0005	0	0	0	0	0	0	0.0003	0	0.0007	0
Solyc02g072190	WRKY	0.0107	0.0226	0.0059	0.0111	0.0034	0.0004	0.0057	0.0027	0.0182	0.012	0.0111	0.0088	0.0145	0.0029	0.0121	0.0089	0.3391	0.2117	0.2828	0.1959	0.3505	0.2416	0.2835	0.4053	0.3831	0.3373	0.414	0.4125	0.3195	0.3313	0.3217	0.2792	0.1783	0.0138	0.0114	0.0004	0.0009	0.0165	0.0003	0.0157	0.0001	0.0001	0.0001	0.015	0.0009	0.0038	0.0073	0.0038
Solyc02g072230	WD40-like	0.3047	0.1863	0.2446	0.1805	0.0655	0.0699	0.1122	0.0915	0.1371	0.1659	0.1623	0.0628	0.0641	0.0944	0.0369	0.0428	0.1168	0.0711	0.0959	0.1013	0.0864	0.0957	0.09	0.0801	0.0904	0.1007	0.0785	0.0742	0.0911	0.0513	0.0565	0.0498	0.0602	0.1044	0.1027	0.1166	0.1201	0.0977	0.1056	0.0857	0.1162	0.1081	0.1047	0.108	0.1125	0.0864	0.0768	0.0656
Solyc02g072240	PHD	0.0087	0.005	0.006	0.0185	0.0152	0.0053	0.2854	0.1116	0.0038	0.0052	0.0052	0.0773	0.0727	0.1179	0.0358	0.0647	0.0094	0.2575	0.0647	0.1085	0.1672	0.2191	0.1212	0.1352	0.2448	0.0557	0.107	0.1147	0.0291	0.088	0.0622	0.0328	0.1023	0.0237	0.0135	0.0026	0.0016	0.0123	0.0017	0.0093	0.003	0.0023	0.0016	0.0095	0.0011	0.0006	0.001	0.0004
Solyc02g076670	MYB-HB-like	0.0026	0.0017	0.0009	0.0004	0	0.0006	0.0003	0.0011	0.0011	0.0007	0	0.0058	0.007	0.0028	0.0251	0.0229	0.0977	0.0285	0.0107	0	0.0269	0.0087	0.0099	0.0338	0.0182	0.0131	0.0187	0.0142	0.0173	0.0218	0.0166	0.0238	0.0301	0.0104	0.0076	0.0008	0.0008	0.009	0.0002	0.0099	0.0006	0.0005	0.0007	0.0091	0.0011	0.0018	0.0045	0.0003
Solyc02g076850	C2C2-Dof	0.0064	0.0174	0.0067	0.0376	0.0023	0.002	0.0063	0.0038	0.0015	0	0.0036	0.0048	0.0136	0.0036	0.016	0.0125	0.0784	0.0798	0.0257	0.0509	0.1983	0.1071	0.1421	0.1806	0.1632	0.1359	0.1242	0.1431	0.1373	0.1129	0.1346	0.0697	0.0476	0.0497	0.07	0.0075	0.009	0.0724	0.0043	0.0608	0.0065	0.0083	0.0087	0.0569	0.0124	0.0042	0.0076	0.0016
Solyc02g076920	bHLH	0.0025	0.0148	0.0032	0.006	0.002	0.0102	0.0067	0.0067	0.0039	0.0017	0.0016	0.0004	0	0	0	0	0.0849	0.0738	0.0784	0.0191	0.1596	0.0251	0.0442	0.2074	0.0439	0.0452	0.094	0.0398	0.0262	0.0537	0.0584	0.0383	0.0202	0	0.0007	0.0008	0.0011	0	0.0012	0.0017	0.0001	0.0003	0	0	0.0005	0.0012	0.0003	0
Solyc02g077250	TCP	0.0019	0.0062	0.0032	0.0052	0.0218	0.0237	0.0169	0.0165	0.0006	0.0052	0.006	0.0047	0.0155	0.0014	0.0217	0.0208	0.0134	0.004	0.0024	0	0.0042	0.0042	0.0031	0.0056	0.007	0.0045	0.0022	0.002	0.0025	0.0058	0.0056	0.0016	0.0023	0.0682	0.0692	0.0222	0.0169	0.0676	0.0133	0.071	0.0105	0.0049	0.0044	0.0952	0.0127	0.0339	0.0173	0.0195
Solyc02g077360	AP2-EREBP	0	0.0002	0.0012	0.0008	0	0	0	0.0024	0.0094	0.0108	0.0046	0	0	0	0	0	0.0053	0.0033	0.0115	0.0051	0.0244	0.0203	0.0304	0.0301	0.0291	0.0494	0.0253	0.0317	0.0498	0.0238	0.0317	0.051	0.0128	0.0021	0.0007	0	0	0.001	0	0.0015	0	0	0	0.0029	0	0.0006	0	0
Solyc02g077370	AP2-EREBP	0.0006	0	0	0.0005	0.0023	0.1926	0.0363	0.0573	0.1888	0.1268	0.1412	0.0012	0	0	0.0071	0.0094	0.4359	0.0314	0.0538	0.0077	0.0822	0.0432	0.0733	0.0849	0.0777	0.085	0.0434	0.0595	0.0818	0.0231	0.0305	0.0692	0.0526	0	0.0012	0	0	0.0017	0.0008	0.0048	0.0005	0.0007	0	0.0028	0.0004	0.0014	0	0
Solyc02g077380	AS2-LOB	0.0102	0.0058	0.0043	0.0006	0	0	0	0	0	0	0	0	0	0	0	0	0	0	0	0	0	0	0	0	0	0	0	0	0	0	0	0	0	0	0	0	0	0	0	0	0	0.0003	0	0	0	0.0002	0	0.0007
Solyc02g077390	Homobox-WOX	0.0917	0.0637	0.0107	0.0265	0.1325	0.0285	0.0504	0.1202	0.0412	0.0433	0.0641	0.0045	0.001	0.0017	0.0009	0	0.0004	0.0007	0	0	0	0	0	0	0.0003	0	0	0	0	0.0012	0.0007	0.0006	0.002	0	0.0006	0.0196	0.0257	0.0015	0.169	0.0024	0.2966	0.0208	0.5922	0.0036	0.0494	0.1294	0.1671	0.102
Solyc02g077480	Hap3/NF-YB	6.4334	9.3946	14.3295	11.3144	7.3891	3.4574	2.9664	1.0928	0.4907	0.661	0.3123	2.0191	2.1882	3.2106	5.3101	3.5679	0.4794	1.3378	2.1889	0.8353	1.4905	1.207	1.7301	1.9298	1.3011	1.4905	2.8498	1.5044	1.4471	1.8236	1.6753	1.0581	1.074	62.836	55.7569	13.9403	11.3071	42.3405	13.209	46.7488	12.1314	13.9055	13.9577	47.7503	12.4296	30.8034	19.257	28.8366
Solyc02g077560	ARF	0.1004	0.0793	0.2264	0.1987	0.1847	0.2443	0.1544	0.12	0.1682	0.1971	0.1901	0.2215	0.2081	0.231	0.0886	0.0796	0.3455	0.1471	0.1019	0.1286	0.1228	0.1038	0.1947	0.077	0.1086	0.2218	0.0459	0.0654	0.2236	0.0697	0.0625	0.072	0.1677	0.2572	0.4162	0.61	0.6205	0.3721	0.5751	0.404	0.5138	0.6874	0.7432	0.4352	0.6072	0.8023	0.7744	0.6528
Solyc02g077590	Homobox-WOX	0.0003	0.0003	0.0006	0.0014	0.0421	0.4186	0.1208	0.0149	0.0121	0	0.0008	0.0795	0.2426	0.0497	0.1873	0.1516	0.2615	0.0148	0.0103	0.0074	0.0145	0.039	0.0159	0.0068	0.0445	0.0023	0.0155	0.0409	0.0029	0.0037	0.0052	0	0.0053	0.0072	0.0496	0	0	0.024	0	0.0163	0	0	0	0.0072	0	0	0	0
Solyc02g077610	NAM	0.1644	0.2857	0.2562	0.1325	0.0266	0.0267	0.235	0.3174	0.1615	0.0486	0.0289	0.0099	0.0015	0.0095	0.0114	0.0272	0.0222	0.0146	0.0146	0.012	0.0219	0.0733	0.0608	0.0217	0.0691	0.0552	0.0184	0.0521	0.0822	0.0239	0.0202	0.259	0.0934	0.0114	0.0076	0.0015	0.0009	0.0059	0.0003	0.0086	0.0016	0.0001	0	0.0068	0.0012	0.0995	0.092	0.1047
Solyc02g077660	DDT	0.1531	0.226	0.123	0.1106	0.0897	0.0785	0.0812	0.1169	0.1349	0.1235	0.1681	0.1662	0.1462	0.1687	0.0482	0.0446	0.1132	0.1337	0.1317	0.1601	0.1315	0.135	0.169	0.1337	0.1457	0.1692	0.1188	0.132	0.1622	0.11	0.099	0.1011	0.1156	0.1337	0.1374	0.1846	0.2009	0.1688	0.1903	0.1522	0.1808	0.168	0.1753	0.1311	0.1867	0.2263	0.2136	0.1717
Solyc02g077790	AP2-EREBP	0.0112	0	0.0025	0	0.0094	0.0513	0.2321	0.0856	0.0255	0.475	0.1955	0	0	0	0	0	0.0024	0.0021	0	0	0	0.0027	0	0	0.002	0.0023	0	0	0.0043	0.0232	0.0618	0.0904	0.0747	0.016	0.0032	0	0	0.006	0.0109	0.0316	0.1286	0.1705	0.1086	0.0186	0.0022	0.0055	0.0087	0.0079
Solyc02g077800	CCHC(Zn)	0.0168	0.0098	0.0021	0.0017	0.0035	0.0585	0.0425	0	0.0031	0.002	0	0	0	0	0	0	0.0009	0	0	0	0	0	0	0	0.0007	0	0	0.0008	0	0.0014	0	0.0056	0.0074	0.0011	0	0	0	0	0	0	0	0	0.0002	0.0009	0	0	0	0.0184
Solyc02g077810	AP2-EREBP	0.0003	0.0004	0.0018	0.0022	0.0051	0.0433	0.1429	0.0112	0.0053	0	0	0	0	0	0	0	0	0	0	0	0	0	0	0	0	0	0	0	0	0	0.0013	0.0037	0.0195	0	0	0.0002	0	0	0.0006	0	0.0002	0	0	0	0	0.0019	0.0025	0.0264
Solyc02g077820	AP2-EREBP	0.0026	0.0017	0.0008	0.0006	0	0.0062	0.0797	0.527	0.1328	0.1212	0.0328	0.0008	0	0	0	0	0	0	0	0	0	0	0	0	0	0	0	0.0007	0	0	0.0012	0.0012	0	0	0	0	0	0	0	0	0	0	0.0002	0	0	0	0	0
Solyc02g077840	AP2-EREBP	0.02	0.0167	0.0579	0.074	0.0079	0.0163	0.018	0.0416	0.2208	0.512	0.3125	0.0178	0.0017	0.0154	0.0062	0.0079	0.1624	0.0891	0.0141	0.0204	0.0806	0.0516	0.0421	0.0325	0.0313	0.0496	0.017	0.0219	0.0484	0.0242	0.0455	0.1171	0.0809	0.138	0.2206	0.4822	0.6659	0.3587	0.881	0.356	1.005	0.8058	1.2662	0.2918	0.6303	0.0793	0.0829	0.1179
Solyc02g077920	SBP	0.0751	0.1036	0.214	0.2511	0.0969	0.2321	0.0812	0.0721	0.2258	0.0534	0.0515	0.0633	0.0408	0.0393	0.0054	0.0015	0.0356	0.0731	0.0031	0.0133	0.0211	0.005	0.0165	0.0159	0.0091	0.0227	0.0078	0.0064	0.0095	0.0442	0.0235	0.0282	0.0393	0.0232	0.0329	0.0212	0.0317	0.1315	0.0561	0.1346	0.0436	0.0822	0.0396	0.1865	0.0789	0.1121	0.09	0.0677
Solyc02g077950	C2C2-Dof	0.0057	0.0068	0.0235	0.0758	0.0964	0.0541	0.0104	0.012	0.007	0.0049	0.0172	0.128	0.17	0.0988	0.1127	0.0978	0.0652	0.1163	0.1077	0.0559	0.0634	0.1389	0.0955	0.0671	0.1433	0.0635	0.0893	0.1487	0.0628	0.1811	0.1836	0.2111	0.2714	0.0159	0.0233	0.0862	0.0688	0.0229	0.0766	0.0194	0.0781	0.075	0.0754	0.0177	0.0956	0.1107	0.123	0.1858
Solyc02g077960	C2C2-Dof	0.0066	0.0002	0.0002	0.0073	0.0014	0.0011	0.0059	0.0042	0.0032	0.0062	0.0045	0.0102	0.0047	0.0099	0.0053	0.0096	0.0871	0.0347	0.0167	0.0195	0.0379	0.0244	0.0195	0.0325	0.0344	0.0189	0.0261	0.0179	0.0185	0.05	0.0658	0.0515	0.0647	0.0198	0.0639	0.0832	0.1166	0.0633	0.1394	0.0462	0.1615	0.0755	0.1711	0.0515	0.1183	0.0485	0.0734	0.0364
Solyc02g078010	WD40-like	0.0328	0.014	0.0209	0.0235	0.0265	0.0257	0.0395	0.0475	0.0356	0.0507	0.0509	0.0321	0.0179	0.0292	0.0522	0.0492	0.087	0.0375	0.0319	0.043	0.0682	0.0648	0.0662	0.1019	0.0636	0.0753	0.1113	0.0877	0.0622	0.0431	0.0383	0.0237	0.027	0.0109	0.0165	0.0393	0.0355	0.011	0.029	0.0084	0.0385	0.0394	0.0298	0.0034	0.0472	0.0385	0.0268	0.0524
Solyc02g078130	bHLH	0.0012	0.0037	0.0047	0.0013	0.0013	0.0008	0.0006	0.005	0.0212	0.0333	0.0041	0.0212	0.0196	0.0095	0.0013	0.0043	0.0168	0.0043	0.0403	0.0198	0.0289	0.0616	0.0961	0.0353	0.0478	0.0444	0.0156	0.0231	0.0335	0.0236	0.0252	0.0169	0.0507	0.4734	0.3276	0.0139	0.0113	0.2274	0.006	0.2841	0.0047	0.0028	0.0041	0.3056	0.0074	0.005	0.0121	0.2917
Solyc02g078270	Znf-LSD	0.411	0.4525	0.1957	0.2171	0.1083	0.1141	0.1139	0.1036	0.1005	0.1141	0.0826	0.0674	0.04	0.054	0.0315	0.0288	0.0558	0.0959	0.1112	0.1411	0.0519	0.058	0.0556	0.0517	0.0562	0.0711	0.0632	0.0492	0.0712	0.0787	0.0829	0.1033	0.125	0.2105	0.2611	0.1317	0.1483	0.2281	0.1726	0.2418	0.1539	0.1716	0.1803	0.2862	0.174	0.1418	0.1518	0.1247
Solyc02g078300	Hap3/NF-YB	0.7923	0.7215	0.4824	0.3942	0.1575	0.1381	0.2391	0.2441	0.3304	0.4962	0.2721	0.1384	0.104	0.1101	0.1415	0.1204	0.1154	0.0963	0.1417	0.1284	0.1145	0.1231	0.1039	0.1003	0.1149	0.1152	0.107	0.1069	0.1115	0.0965	0.0745	0.0684	0.0855	0.2521	0.2858	0.2611	0.2363	0.2473	0.2214	0.2285	0.226	0.2068	0.2043	0.2241	0.2135	0.2271	0.2098	0.1219
Solyc02g078340	HSF-type-DNA-binding	0.0368	0.0225	0.0288	0.0116	0.0013	0.0029	0.0033	0.0092	0.0896	0.0659	0.0167	0	0.001	0	0	0.0006	0.0037	0.0005	0	0	0.0013	0.0186	0.0011	0.0037	0.0138	0.0032	0.0011	0.0038	0.0022	0.003	0.0032	0.0081	0.0032	0	0	0	0	0	0	0	0	0	0	0.0006	0	0.0005	0	0
Solyc02g078460	C2H2	0.2841	0.269	1.4529	0.9229	0.1288	0.1792	0.4279	0.3423	0.4687	0.7036	0.323	0.1102	0.1191	0.1111	0.1872	0.182	0.2859	0.4728	0.1949	0.3178	0.2659	0.1925	0.1433	0.2176	0.235	0.2386	0.2047	0.2084	0.2552	0.2051	0.1767	0.2817	0.1667	0.1184	0.1175	0.0474	0.0615	0.1885	0.0397	0.1536	0.051	0.0631	0.0532	0.1608	0.0496	0.0938	0.0913	0.0891
Solyc02g078620	C2C2-Dof	0	0.0005	0.002	0.0036	0.0597	0.2006	0.0949	0.0155	0.0009	0	0	0.0676	0.0752	0.0941	0.0184	0.0579	0.0072	0.0132	0.0089	0.0114	0.0126	0.0128	0.0263	0.0209	0.0165	0.0257	0.0469	0.0083	0.023	0.0116	0.0058	0.0016	0.0017	0.0031	0	0	0.0001	0.0006	0	0.0005	0	0	0	0	0	0.0009	0.0011	0.0006
Solyc02g078790	JmjC	0.2178	0.1806	0.1254	0.1147	0.0788	0.0751	0.1616	0.1514	0.1284	0.1311	0.1565	0.1105	0.1157	0.0923	0.0443	0.0575	0.1828	0.1157	0.1095	0.1193	0.1306	0.1099	0.1164	0.1209	0.1243	0.1241	0.1218	0.1197	0.1388	0.0603	0.0458	0.0621	0.0612	0.0986	0.1148	0.1367	0.153	0.1149	0.1466	0.1102	0.1516	0.1495	0.1565	0.1373	0.1537	0.1027	0.1153	0.1023
Solyc02g078800	WD40-like	0.0345	0.0415	0.0468	0.0482	0.0577	0.0461	0.0361	0.094	0.0763	0.054	0.0823	0.1618	0.1607	0.1497	0.0363	0.0405	0.0624	0.1026	0.0844	0.081	0.0994	0.1171	0.0869	0.1032	0.1215	0.0896	0.0882	0.1202	0.0798	0.0811	0.0802	0.0806	0.0855	0.0432	0.0459	0.1046	0.1071	0.0478	0.1021	0.047	0.0985	0.0953	0.0925	0.0536	0.1047	0.0791	0.0781	0.0644
Solyc02g078810	MYB-HB-like	0.0751	0.0841	0.0705	0.0463	0.0271	0.0221	0.0454	0.0232	0.0301	0.0564	0.0251	0.0324	0.0311	0.031	0.0035	0.0085	0.0172	0.01	0.0121	0.0185	0.006	0.0253	0.0209	0.013	0.0275	0.013	0.0052	0.023	0.0137	0.0115	0.0097	0.0084	0.0064	0.0386	0.0345	0.0428	0.0501	0.0373	0.043	0.039	0.0403	0.0604	0.0681	0.0442	0.0459	0.0643	0.0481	0.1777
Solyc02g078830	WD40-like	1.0499	0.6434	0.5535	0.3877	0.2578	0.2828	0.1979	0.1856	0.2189	0.3471	0.3797	0.174	0.1678	0.2	0.3708	0.2256	0.1619	0.1171	0.1991	0.1889	0.1238	0.1408	0.1819	0.1209	0.1186	0.1862	0.1627	0.1398	0.2053	0.1898	0.2825	0.3124	0.2572	0.2639	0.2346	0.3074	0.3522	0.2277	0.3524	0.2137	0.3382	0.3084	0.3231	0.2276	0.3373	0.4304	0.449	0.3305
Solyc02g078970	WD40-like	0.6027	0.5148	0.6489	0.4612	0.17	0.176	0.193	0.1784	0.2059	0.2726	0.2745	0.1495	0.1564	0.1637	0.1566	0.1652	0.2097	0.1933	0.1889	0.2253	0.1812	0.1643	0.1871	0.1683	0.1765	0.2036	0.1811	0.1719	0.2093	0.238	0.2259	0.2161	0.2763	0.4343	0.4983	0.3039	0.3128	0.4938	0.3127	0.4533	0.2886	0.3222	0.3333	0.4218	0.3202	0.6577	0.6806	0.4964
Solyc02g079020	CW-Zn-B3/VAL	0.1515	0.1261	0.084	0.0737	0.044	0.0368	0.0608	0.0827	0.0951	0.0976	0.1367	0.0425	0.0412	0.0571	0.0265	0.0297	0.0855	0.0533	0.0596	0.0836	0.0741	0.0614	0.0631	0.0575	0.0534	0.0615	0.04	0.0502	0.0605	0.0488	0.046	0.0508	0.0655	0.0233	0.0348	0.1474	0.1719	0.0252	0.1615	0.0249	0.1445	0.1373	0.1294	0.0233	0.1428	0.2064	0.2282	0.1901
Solyc02g079050	WD40-like	0.1222	0.1089	0.0894	0.0958	0.0548	0.0511	0.0272	0.0134	0.0263	0.0269	0.0539	0.0219	0.0162	0.0208	0.0062	0.0034	0.0303	0.0277	0.0235	0.0301	0.0335	0.0368	0.0462	0.0255	0.0298	0.0433	0.0371	0.0227	0.0428	0.0257	0.0233	0.0308	0.0312	0.0576	0.0604	0.0648	0.0556	0.0438	0.0609	0.0392	0.0599	0.0634	0.0571	0.0503	0.065	0.0402	0.0451	0.0434
Solyc02g079110	WD40-like	0.1416	0.1695	0.1397	0.1428	0.0524	0.0483	0.0659	0.0836	0.1498	0.2148	0.1431	0.0377	0.0426	0.0504	0.0267	0.0225	0.0595	0.0773	0.074	0.0583	0.0566	0.0305	0.0752	0.0547	0.0398	0.0658	0.0419	0.0445	0.0717	0.0691	0.0754	0.0823	0.0851	0.0981	0.1071	0.0971	0.1003	0.1114	0.107	0.0944	0.0941	0.1204	0.1177	0.1311	0.1245	0.0731	0.0604	0.1297
Solyc02g079180	HSF-type-DNA-binding	0.0165	0.0094	0.0153	0.0102	0.001	0.0008	0.0032	0	0	0.0022	0	0.0004	0	0	0	0.0003	0.0016	0.0006	0.0014	0	0.0014	0	0.0026	0.0009	0.0008	0.0011	0.0012	0.004	0.0003	0.0016	0.0011	0.0054	0.0006	0.0027	0.0011	0.0007	0.0004	0.0008	0.0003	0.0009	0.0005	0.0003	0.0002	0.0003	0.0002	0.0018	0.0033	0.0592
Solyc02g079280	MYB-HB-like	0.0056	0.0038	0.0055	0.0023	0.0001	0.0042	0.0004	0	0	0.0016	0.0022	0.0003	0.0009	0	0.0069	0.0048	0.1102	0.0073	0.036	0	0.0235	0.0118	0.0175	0.022	0.0215	0.0197	0.0084	0.0195	0.014	0.0017	0.0053	0.0062	0.0131	0.0021	0	0.0002	0.0003	0.0005	0	0.0032	0	0	0.0001	0.0016	0.0001	0.0069	0.0108	0.0056
Solyc02g079300	JmjC	0.0236	0.0434	0.0345	0.0305	0.0364	0.0301	0.0375	0.0622	0.0361	0.0203	0.0226	0.0281	0.0274	0.0389	0.0058	0.0063	0.0169	0.0242	0.0139	0.0118	0.0236	0.0324	0.0358	0.0228	0.0301	0.0294	0.0271	0.0297	0.0301	0.0196	0.0172	0.023	0.0208	0.0509	0.0569	0.0423	0.0352	0.0563	0.0344	0.0522	0.0362	0.0264	0.027	0.0561	0.036	0.0477	0.0335	0.0335
Solyc02g079430	Znf-B	0.0972	0.17	0.1116	0.0449	0.066	0.1381	0.1002	0.0335	0.0106	0.0032	0.0025	0.164	0.1562	0.0805	0.0334	0.0376	0.0111	0.0119	0.0234	0.0043	0.0224	0.0171	0.0172	0.0181	0.0117	0.0064	0.0285	0.0125	0.0057	0.0112	0.0151	0.0121	0.0224	0.0317	0.0562	0.0038	0.0032	0.087	0.0021	0.0561	0.0015	0.0007	0.0011	0.0538	0.0042	0.0041	0.0051	0.0071
Solyc02g079740	C2H2	0.0699	0.074	0.4626	0.1885	0.0826	0.0781	0.1181	0.1634	0.2257	0.2568	0.115	0.1044	0.1012	0.0625	0.0879	0.0912	0.1137	0.1367	0.1472	0.0973	0.1156	0.1347	0.0812	0.1086	0.1124	0.0719	0.085	0.1094	0.0646	0.15	0.1711	0.1548	0.1571	0.0397	0.0461	0.107	0.112	0.0474	0.1311	0.042	0.1244	0.1161	0.0986	0.039	0.1194	0.1676	0.1508	0.1794
Solyc02g079760	bHLH	0.002	0.0007	0.0026	0.0187	0.0271	0.0224	0.0102	0.0134	0.0132	0.0127	0.0124	0.0985	0.1149	0.0931	0.1107	0.0907	0.585	0.1478	0.1023	0.0811	0.1788	0.1432	0.1443	0.1493	0.1162	0.1029	0.0708	0.0489	0.0826	0.0824	0.081	0.0981	0.1289	0.0593	0.0634	0.0025	0.0011	0.0471	0.0009	0.0455	0	0.0001	0.0001	0.0372	0.0007	0.0052	0.007	0.0641
Solyc02g079920	C2H2	0.0525	0.0792	0.0731	0.0703	0.0081	0.0118	0.0429	0.0144	0.0234	0.0306	0.0128	0.0335	0.0429	0.0299	0.0555	0.0837	0.0037	0.0126	0.0129	0.007	0.015	0.0086	0.0086	0.0206	0.0127	0.0116	0.0335	0.0177	0.0124	0.0095	0.0055	0.0088	0.0055	0.1087	0.0922	0.0295	0.028	0.0826	0.0188	0.0737	0.0183	0.0217	0.0176	0.059	0.0207	0.0258	0.0285	0.0242
Solyc02g079970	bHLH	0.8386	0.9377	0.902	0.9412	0.5406	0.7803	1.799	1.6227	0.6564	0.6179	0.3947	1.2354	1.2081	1.0964	2.5795	2.3846	0.5683	0.5557	0.6058	0.6236	0.6572	0.71	0.8453	0.6684	0.7619	0.775	0.5408	0.6642	0.7581	1.0221	1.0041	0.9865	1.4206	0.5385	0.6023	0.5333	0.6051	0.8046	0.538	0.7791	0.5722	0.6543	0.6497	0.7495	0.6353	0.4919	0.422	0.5171
Solyc02g080260	Homobox-WOX	0.4196	0.5153	0.175	0.1697	0.0339	0.0267	0.1017	0.1002	0.0986	0.1302	0.235	0.257	0.1906	0.19	0.0806	0.0704	0.001	0.0007	0.001	0	0	0	0	0	0	0	0	0.0002	0	0	0	0	0	0.206	0.1625	0.5191	0.4533	0.1799	0.4393	0.1694	0.3499	0.359	0.3278	0.1282	0.3471	0.2046	0.2074	0.1469
Solyc02g080680	Homeodomain-LIKE	0.0059	0.0052	0.0022	0.0026	0	0.0006	0.0518	0.0582	0.0148	0.0135	0.0006	0	0	0	0	0	0.0012	0	0	0	0	0	0	0	0	0	0	0	0	0	0	0	0	0	0	0	0.0002	0	0	0	0.0005	0	0.0008	0	0.0001	0	0.0008	0.0005
Solyc02g080710	MYB-HB-like	0.0111	0.0072	0.0043	0.0016	0.0004	0.0035	0.0608	0.3319	0.1402	0.0899	0.0285	0	0	0	0.0009	0.0008	0.0008	0	0	0	0	0	0	0	0	0	0	0	0	0	0	0	0	0	0.0007	0	0	0.0002	0.0002	0.0009	0.0006	0.0001	0.0001	0	0.0001	0.0003	0.0008	0
Solyc02g080720	MYB-HB-like	0.0027	0.0022	0.0011	0.0018	0.0002	0.001	0.0171	0.0356	0.0089	0.0076	0.0023	0	0	0	0	0	0.0004	0	0	0	0	0	0	0	0	0	0	0	0	0	0	0	0	0	0.0016	0	0.0001	0.0008	0	0.001	0	0.0002	0.0001	0	0	0.0002	0	0
Solyc02g080740	MYB-HB-like	0.0002	0.0019	0.0006	0.0011	0	0.0003	0.0211	0.0527	0.0087	0.0168	0.0021	0	0	0	0.0012	0	0	0	0	0	0	0	0	0	0	0	0.0009	0	0	0	0	0	0.0009	0	0	0	0.0001	0	0	0	0.0006	0	0.0005	0	0.0001	0.0011	0.0004	0.0005
Solyc02g080860	MYB-HB-like	0	0.001	0.0017	0.0004	0.0008	0.0194	0.0804	0.0099	0.0334	0.06	0.0316	0.0018	0.0013	0	0	0	0	0	0	0	0	0.0006	0	0	0	0.0005	0	0.0038	0.0005	0	0.0009	0	0	0.0174	0.0725	0.0269	0.0349	0.0532	0.0388	0.0408	0.0449	0.0355	0.0234	0.0426	0.0402	0.0141	0.0078	0.0151
Solyc02g080890	WRKY	0.0057	0.0066	0.0081	0.0062	0.0013	0.0229	0.0157	0.0317	0.0768	0.0411	0.0511	0.016	0.0188	0.0277	0.0151	0.0164	0.4239	0.0525	0.1236	0.1115	0.1923	0.1998	0.2054	0.2515	0.2574	0.2573	0.1704	0.2155	0.2911	0.2512	0.3561	0.7962	0.4754	0.0035	0.002	0.0006	0.0014	0.0032	0.0004	0.0037	0.0009	0.0019	0.0015	0.0048	0.0008	0.001	0.0035	0.0006
Solyc02g081010	JmjC	0.0943	0.1515	0.0584	0.0643	0.0876	0.1098	0.2299	0.2574	0.2183	0.2062	0.1727	0.0597	0.0763	0.0569	0.0331	0.0304	0.2078	0.1257	0.1167	0.1044	0.1874	0.1608	0.1747	0.1887	0.1921	0.2168	0.2044	0.1877	0.2368	0.1666	0.1294	0.2268	0.1162	0.0246	0.0265	0.0594	0.0596	0.0275	0.0674	0.0256	0.1082	0.1937	0.1444	0.0225	0.0776	0.073	0.0723	0.0549
Solyc02g081120	Homobox-WOX	0.0112	0.0047	0.0038	0.0023	0.1764	0.0337	0.0303	0.0249	0.0023	0.0035	0.0119	0.0204	0.0104	0.0133	0.039	0.0539	0.0489	0.0041	0.0006	0	0.0008	0.0006	0.0002	0	0.0011	0.0002	0.0009	0.0005	0.0024	0	0.0009	0	0.0018	0.0498	0.1457	0.5351	0.679	0.089	0.8111	0.1222	0.8664	1.4491	1.228	0.174	0.9555	3.1716	3.5494	2.7353
Solyc02g081130	PHD	0.447	0.1065	0.0154	0.0103	0.0691	0.1382	0.3681	0.0267	0.0469	0.0088	0.0154	0.0006	0.0025	0	0.0201	0.0052	0.0006	0.0006	0	0	0	0	0	0.0005	0	0.0006	0.0006	0	0.0006	0	0	0.0011	0	0.0008	0.0009	0.0187	0.0246	0.0009	0.0175	0.0034	0.0116	0.0083	0.0082	0.0051	0.0193	0.0108	0.0085	0.0025
Solyc02g081180	C2H2	0.0309	0.0043	0.0075	0.0033	0	0.0003	0.0007	0.0031	0	0	0.0007	0.0734	0.0476	0.0205	0.0081	0.0144	0.0141	0.0695	0.5068	0.3957	0.1081	0.0734	0.0576	0.1183	0.116	0.0667	0.2034	0.1424	0.0471	0.2313	0.2119	0.0384	0.0186	0.0093	0.0035	0	0.0002	0.003	0	0.0038	0.0003	0	0.0004	0.0017	0.0009	0.0011	0.0006	0.0024
Solyc02g081250	PHD	0.0017	0.003	0.0017	0.0012	0.0098	0.0061	0.0055	0.0115	0.0103	0.0015	0.0147	0.0696	0.0826	0.0697	0.0048	0.0046	0.0108	0.0229	0.0469	0.0355	0.0281	0.0496	0.032	0.0299	0.0427	0.0374	0.0381	0.0453	0.0432	0.0228	0.0173	0.0313	0.0291	0.0068	0.0073	0.0352	0.039	0.0066	0.046	0.007	0.0632	0.0415	0.0574	0.0062	0.0457	0.0507	0.0557	0.0477
Solyc02g081270	NAM	0.0127	0.0128	0.082	0.0964	0.0436	0.011	0.0097	0.0114	0.007	0.0034	0.0081	0.0213	0.0216	0.0195	0.0039	0.0068	0.0097	0.0168	0.0213	0.0143	0.0248	0.0161	0.018	0.0247	0.0176	0.011	0.0351	0.0202	0.0145	0.024	0.0348	0.0496	0.0399	0.0477	0.089	0.0782	0.0955	0.0846	0.1287	0.101	0.1759	0.1846	0.2096	0.1167	0.1594	0.0719	0.0659	0.1085
Solyc02g081320	SET	0.1247	0.1223	0.0838	0.0547	0.0598	0.0617	0.0934	0.0994	0.0981	0.105	0.1318	0.0504	0.074	0.0378	0.0413	0.0482	0.1112	0.081	0.0671	0.0202	0.0703	0.0522	0.0798	0.0647	0.0722	0.0947	0.0666	0.0666	0.0888	0.0649	0.0538	0.0664	0.0586	0.066	0.0593	0.0413	0.0418	0.065	0.0359	0.0717	0.0505	0.047	0.0489	0.0622	0.0482	0.051	0.0431	0.0584
Solyc02g081520	FHA-SMAD	0.0626	0.078	0.0572	0.046	0.0636	0.0662	0.075	0.0657	0.0554	0.0522	0.0959	0.0583	0.0586	0.0389	0.0224	0.0246	0.068	0.0656	0.0424	0.031	0.0744	0.073	0.0693	0.069	0.0683	0.0679	0.0634	0.066	0.0745	0.0599	0.0536	0.0504	0.054	0.0486	0.0586	0.0735	0.0739	0.0688	0.0595	0.0677	0.0709	0.0831	0.0739	0.0599	0.0804	0.0693	0.0793	0.0597
Solyc02g081620	C2H2	0.6341	0.512	0.4658	0.2828	0.2984	0.2298	0.2429	0.2153	0.2059	0.2542	0.2743	0.2505	0.1958	0.2784	0.1132	0.1302	0.2628	0.2702	0.2898	0.4008	0.28	0.2578	0.2628	0.2676	0.255	0.2993	0.2447	0.2442	0.273	0.2647	0.2767	0.289	0.2448	0.5469	0.5287	0.506	0.6154	0.5608	0.6617	0.6064	0.5718	0.5721	0.5798	0.524	0.5607	0.3297	0.3156	0.4201
Solyc02g081640	MYB-HB-like	0.0806	0.0859	0.081	0.0538	0.0913	0.0778	0.1148	0.125	0.1709	0.2211	0.2564	0.0778	0.0907	0.0676	0.0344	0.031	0.1207	0.1094	0.0783	0.1352	0.1079	0.0951	0.1416	0.096	0.1079	0.1348	0.0892	0.0968	0.1448	0.0922	0.0808	0.1104	0.0793	0.1547	0.143	0.1223	0.1304	0.1528	0.1309	0.1675	0.1363	0.1385	0.1358	0.1835	0.1383	0.3099	0.2655	0.337
Solyc02g081780	B3-Domain	0.004	0.0003	0.001	0.0008	0	0.0026	0.0755	0.0477	0.0066	0.0042	0.0071	0	0	0	0	0	0	0	0	0	0	0	0	0	0	0	0	0	0	0	0	0	0	0	0	0	0	0	0	0	0	0.0001	0	0	0	0	0	0
Solyc02g081920	SET	0.1285	0.1017	0.1707	0.1528	0.1991	0.1626	0.0943	0.0633	0.0574	0.076	0.1309	0.1517	0.1454	0.1227	0.3309	0.1546	0.0526	0.0251	0.043	0.0633	0.0391	0.0539	0.0569	0.0367	0.0409	0.0503	0.0361	0.034	0.0494	0.0273	0.0215	0.0321	0.0335	0.4808	0.2303	0.1706	0.1746	0.243	0.1493	0.2292	0.172	0.1805	0.1585	0.2127	0.1576	0.3035	0.2181	0.3366
Solyc02g082040	MYB-HB-like	0.0026	0.0022	0.0004	0.0003	0.0011	0.0009	0	0.0008	0	0.0008	0	0.0003	0.0018	0.0015	0.0004	0	0.0067	0.0484	0.0088	0	0.0081	0.0331	0.0262	0.0097	0.043	0.0151	0.0048	0.0206	0.0074	0.0085	0.0078	0.0568	0.0448	0	0.001	0.011	0.0118	0.0002	0.011	0.0004	0.0023	0.0001	0.0001	0.0004	0.0068	0.0196	0.0184	0.1008
Solyc02g082100	C2H2	0.0313	0.0261	0.0618	0.0453	0.0479	0.0332	0.0243	0.075	0.0797	0.0403	0.0515	0.079	0.0677	0.0839	0.0138	0.017	0.014	0.0369	0.0442	0.0559	0.0448	0.0529	0.0568	0.0591	0.0517	0.0412	0.0644	0.0528	0.045	0.0638	0.0581	0.0702	0.0348	0.0465	0.038	0.0594	0.0529	0.0301	0.0512	0.0299	0.0573	0.0357	0.0353	0.0263	0.0425	0.0416	0.0473	0.0472
Solyc02g082110	C3H	0.0379	0.0281	0.0401	0.0383	0.0409	0.0392	0.0828	0.1446	0.2669	0.3349	0.6365	0.0625	0.0779	0.0424	0.1194	0.1099	0.1305	0.0757	0.0535	0.0618	0.0683	0.0495	0.0626	0.0715	0.0575	0.0781	0.0706	0.0685	0.082	0.0444	0.043	0.0318	0.0408	0.045	0.0519	0.0661	0.0648	0.0675	0.0688	0.0544	0.0746	0.0892	0.075	0.0474	0.0797	0.0757	0.0726	0.0638
Solyc02g082290	CW-Zn	0.2445	0.1516	0.8169	0.4081	0.1216	0.1463	0.4093	0.2589	0.0322	0.0565	0.1092	0.0026	0.0024	0.0023	0.0004	0	0.015	0.0026	0.0038	0.0068	0.0103	0.0053	0.0154	0.0097	0.0077	0.0181	0.0146	0.0106	0.02	0.0043	0.0048	0.0081	0.0131	0.0073	0.016	0.0479	0.0505	0.0104	0.061	0.0079	0.0686	0.0722	0.0622	0.0101	0.0603	0.0798	0.0773	0.0877
Solyc02g082390	MYB-HB-like	0.2212	0.0484	0.0041	0.0024	0.0021	0.007	0.1136	0.0006	0.0009	0.0011	0.0016	0	0	0	0	0	0.0019	0	0	0	0	0	0.0005	0.0005	0.0004	0	0.0004	0	0.0005	0	0	0	0	0.0015	0	0.0006	0	0.0003	0.0002	0.0006	0.0001	0.0003	0.0004	0.0006	0.0007	0.0013	0.0027	0.0485
Solyc02g082400	JmjC	0.1977	0.1649	0.03	0.0519	0.0863	0.092	0.0557	0.0613	0.0471	0.0529	0.0708	0.0136	0.0254	0.0206	0.009	0.0108	0.0701	0.037	0.0067	0.008	0.057	0.0553	0.0487	0.0467	0.047	0.0421	0.0417	0.0373	0.043	0.0426	0.0341	0.0704	0.0659	0.0056	0.0095	0.0233	0.0301	0.0073	0.0294	0.0101	0.0378	0.0276	0.0331	0.0088	0.0381	0.0373	0.0386	0.0298
Solyc02g082420	C2H2	0.3619	0.2754	1.2882	0.5573	0.3655	0.2841	0.2434	0.2645	0.3911	1.028	0.4196	0.145	0.0775	0.1896	0.1475	0.1724	0.2486	0.1418	0.2779	0.2646	0.0806	0.152	0.0803	0.0864	0.1991	0.1423	0.1428	0.1882	0.1654	0.0656	0.0901	0.0806	0.1245	0.2019	0.2907	0.0861	0.1078	0.2846	0.1353	0.3527	0.1706	0.3474	0.2618	0.3559	0.142	0.0365	0.0411	0.104
Solyc02g082670	Homobox-WOX	0.115	0.2086	0.0848	0.1603	0.1467	0.2234	0.1973	0.2763	0.2578	0.2413	0.1526	0.1128	0.116	0.0876	0.1174	0.1078	0.2122	0.4143	0.2041	0.1403	0.3209	0.5127	0.5504	0.2962	0.4245	0.7198	0.3167	0.3416	0.7593	0.4435	0.5978	0.7827	0.6401	0.1346	0.2112	0.0842	0.093	0.1491	0.0676	0.1322	0.0751	0.0528	0.0633	0.1557	0.1037	0.0507	0.0646	0.1511
Solyc02g082690	WD40-like	0.0275	0.0196	0.0276	0.0497	0.1143	0.1958	0.1053	0.1724	0.1472	0.0378	0.0618	0.0764	0.0736	0.0821	0.011	0.0102	0.0248	0.0412	0.0281	0.0269	0.0305	0.0545	0.0464	0.035	0.0418	0.0342	0.0355	0.0317	0.0405	0.0472	0.0444	0.0773	0.0617	0.06	0.0639	0.0748	0.0596	0.0567	0.0639	0.0531	0.0542	0.0597	0.0422	0.0511	0.0595	0.0771	0.0719	0.0794
Solyc02g082700	HMG	4.8204	2.9537	9.8318	6.7693	2.1039	1.0897	2.2875	4.2124	3.3869	6.3575	3.5861	1.6179	1.712	1.8488	2.3929	1.9852	3.4966	2.309	1.7469	1.6425	3.7611	3.6671	3.7737	4.2962	4.5622	3.9894	3.9206	4.708	3.3409	3.0671	3.2632	3.4878	2.6599	17.3703	15.8736	3.8324	3.5775	13.5219	4.346	13.8562	4.0228	4.548	4.4774	14.7107	4.9244	24.4096	22.5624	28.2818
Solyc02g082890	C2H2	0.0302	0.1334	0.0385	0.101	0.0141	0.0204	0.0131	0.003	0.0103	0.012	0.0017	0.0005	0	0	0.0049	0.0016	0.0074	0.0023	0.0017	0.0051	0.0068	0.0019	0.0018	0.0065	0.0049	0.0037	0.0037	0.0037	0.0033	0.0085	0.0082	0.0052	0.011	0.0016	0.0032	0.0001	0.0001	0.0003	0	0.0029	0.0002	0.0012	0.0006	0.0018	0.0004	0.0004	0	0
Solyc02g083400	C2H2	0.0314	0.0488	0.043	0.088	0.0203	0.0416	0.1262	0.0901	0.2532	0.2491	0.2091	0.0187	0.0194	0.0103	0.1655	0.0891	0.28	0.1414	0.034	0.0687	0.1077	0.0955	0.0825	0.0854	0.0895	0.0902	0.0468	0.0548	0.0819	0.0784	0.0665	0.1457	0.266	0.0907	0.1561	0.0271	0.0381	0.1861	0.0264	0.1615	0.0302	0.0234	0.0282	0.2039	0.0356	0.1407	0.1957	0.1366
Solyc02g083520	bZIP	0.0047	0.0106	0.0208	0.0084	0.0023	0.0034	0.0204	0.0082	0.0042	0	0.0006	0.0168	0.0074	0.0129	0.0014	0.006	0.0379	0.0105	0.0065	0.0058	0.0109	0.0015	0.0012	0.0117	0.0037	0.0024	0.0017	0.0013	0.0046	0.0019	0.001	0	0.0061	0.0422	0.1896	0.7681	0.9859	0.2115	1.0422	0.1864	0.5876	0.2902	0.2998	0.1571	1.1195	0.4633	0.3971	0.311
Solyc02g083660	PHD	0.3427	0.7211	0.3081	0.76	0.1905	0.1922	0.1294	0.1961	0.1148	0.1994	0.0801	0.278	0.136	0.3748	0.098	0.1114	0.3392	0.6533	1.3004	1.0615	0.1724	0.1086	0.1012	0.1355	0.1443	0.108	0.1359	0.1466	0.0919	0.6034	0.5599	0.6373	0.5312	0.2041	0.2198	0.0957	0.0886	0.1935	0.0888	0.2169	0.073	0.0765	0.0898	0.1951	0.1057	0.1178	0.1314	0.0972
Solyc02g083670	RR-A-type	0.0187	0.0941	0.0338	0.0713	0.1074	0.1069	0.0748	0.0614	0.0423	0.0371	0.0232	0.2011	0.2158	0.1832	0.0394	0.0386	0.4275	0.3361	0.4038	0.421	0.2388	0.1448	0.0818	0.1509	0.1745	0.076	0.1007	0.1111	0.0773	0.3368	0.2392	0.1799	0.1932	0.0731	0.1011	0.0294	0.0304	0.0934	0.0266	0.1023	0.0234	0.039	0.0235	0.0931	0.0413	0.0312	0.0219	0.0244
Solyc02g083750	GeBP	0.2659	0.3124	0.2735	0.242	0.1991	0.2457	0.2494	0.2145	0.2433	0.2234	0.1296	0.1354	0.1102	0.1229	0.1677	0.2063	0.3593	0.2436	0.1748	0.1338	0.2526	0.2408	0.2005	0.2381	0.2672	0.1673	0.2326	0.2072	0.1879	0.2952	0.3206	0.3541	0.4524	0.0741	0.0903	0.135	0.1286	0.0834	0.134	0.0732	0.1384	0.1306	0.1159	0.0746	0.1393	0.1282	0.1026	0.1215
Solyc02g083800	CCHC(Zn)	0.7658	0.5843	0.4332	0.4686	0.1092	0.1156	0.1113	0.1202	0.2403	0.4705	0.1961	0.116	0.0656	0.1739	0.132	0.1552	0.1157	0.122	0.3467	0.7622	0.1064	0.132	0.1412	0.1104	0.1352	0.1398	0.1477	0.1404	0.1385	0.091	0.1184	0.0786	0.0844	0.3421	0.3473	0.3959	0.4548	0.3024	0.5448	0.2778	0.3493	0.3706	0.3874	0.2679	0.402	0.3604	0.3372	0.298
Solyc02g083940	WD40-like	0.0467	0.0303	0.0394	0.0332	0.0542	0.0461	0.0476	0.0482	0.0871	0.065	0.0992	0.0344	0.0342	0.0368	0.0272	0.0211	0.0515	0.0285	0.0356	0.0321	0.033	0.0512	0.087	0.0412	0.0596	0.0666	0.034	0.059	0.0682	0.0311	0.0249	0.031	0.0271	0.0063	0.0103	0.0796	0.0819	0.0096	0.0843	0.0104	0.0879	0.0754	0.0792	0.0095	0.0787	0.0434	0.0436	0.0277
Solyc02g083950	Homobox-WOX	0.0251	0.0173	0.0067	0.001	0	0.0001	0	0.0005	0	0	0	0	0	0	0	0.0004	0.0008	0.0004	0	0	0	0	0	0	0	0	0	0	0	0	0	0.0013	0	0.0085	0.0203	0.0435	0.031	0.0191	0.0299	0.0355	0.0904	0.1169	0.1558	0.0442	0.0362	0.0887	0.0901	0.1233
Solyc02g084000	YEATS	0.2784	0.3139	0.5235	0.6046	0.0826	0.077	0.1256	0.1063	0.1164	0.2135	0.1389	0.0461	0.046	0.0388	0.0899	0.0927	0.0798	0.0774	0.053	0.0248	0.056	0.0501	0.0516	0.055	0.063	0.0539	0.0343	0.0499	0.045	0.0766	0.0732	0.0869	0.114	0.1588	0.223	0.1222	0.1004	0.2043	0.1017	0.2275	0.1046	0.103	0.0957	0.2575	0.1291	0.2446	0.2535	0.1891
Solyc02g084200	C3H	0.0297	0.021	0.0087	0.0103	0.0101	0.0087	0.0143	0.022	0.0457	0.0941	0.037	0.0007	0.0012	0.001	0.0003	0.0005	0.0007	0.0028	0.0019	0.0054	0.0018	0.0013	0.0041	0.0022	0.0016	0.005	0.0037	0.0014	0.0072	0.0067	0.0071	0.009	0.0064	0.0035	0.0052	0.011	0.0125	0.0032	0.0067	0.0058	0.0148	0.0111	0.012	0.0038	0.0122	0.0254	0.0324	0.0267
Solyc02g084230	GAGA-Binding-like	0.2248	0.3299	0.3927	0.4016	0.2162	0.353	0.7247	0.523	0.3728	0.2907	0.2869	0.2544	0.2499	0.2413	0.4072	0.4387	0.6648	0.2958	0.7225	0.6002	0.4562	0.3921	0.4154	0.4475	0.3703	0.5393	0.4733	0.5576	0.6601	0.4303	0.4828	0.5938	0.5828	0.1099	0.1986	0.684	0.8079	0.1913	0.722	0.1554	0.615	1.0419	0.7544	0.1354	0.7538	0.3781	0.4047	0.2412
Solyc02g084420	Znf-B	0.0082	0.0108	0.0377	0.0308	0.0038	0.0123	0.0262	0.0244	0.0294	0.0178	0.0335	0.0802	0.1329	0.0441	0.0081	0.0033	0.0401	0.0024	0.0333	0	0.0049	0.0087	0.0048	0.0029	0.0023	0.0034	0.0021	0.0014	0.0022	0.0037	0.0071	0.0075	0.0183	0.0006	0.0045	0.0475	0.0638	0.0064	0.0478	0.0054	0.0398	0.0264	0.0185	0.0027	0.0294	0.008	0.0063	0.1071
Solyc02g084520	SWIB-Plus-3	0.0629	0.0907	0.1352	0.1249	0.0716	0.0542	0.0649	0.0662	0.0605	0.0472	0.0638	0.0756	0.0544	0.0861	0.0239	0.0414	0.0831	0.0715	0.083	0.1124	0.07	0.0867	0.1006	0.0703	0.0707	0.0884	0.06	0.0665	0.0949	0.0792	0.0736	0.1031	0.0833	0.0616	0.0795	0.2154	0.2474	0.0821	0.2609	0.0803	0.2419	0.2085	0.2372	0.0752	0.2372	0.187	0.1989	0.137
Solyc02g084590	C2C2-GATA	0.4718	0.2794	0.6861	0.3324	0.0873	0.0622	0.2687	0.2662	0.0849	0.067	0.0963	0.0578	0.0561	0.0496	0.1284	0.0956	0.0556	0.0675	0.0512	0.0282	0.0393	0.0366	0.0402	0.0307	0.0388	0.075	0.0271	0.0263	0.0697	0.0502	0.0506	0.0976	0.1598	0.214	0.1885	0.2928	0.3565	0.2512	0.4066	0.2321	0.3902	0.4175	0.2884	0.2266	0.4106	0.2067	0.1651	0.4847
Solyc02g084620	FHA-SMAD	0.0876	0.0936	0.1295	0.1036	0.0566	0.0541	0.0792	0.0889	0.0943	0.1083	0.1897	0.0866	0.0752	0.1158	0.0781	0.0885	0.0948	0.0721	0.0999	0.0997	0.069	0.0631	0.0588	0.0765	0.0654	0.0593	0.0753	0.0582	0.0687	0.0742	0.0805	0.0699	0.111	0.0625	0.0561	0.1163	0.1304	0.0698	0.1171	0.0659	0.1186	0.1301	0.1315	0.0689	0.1324	0.1569	0.1537	0.166
Solyc02g084630	MADS-MIKC	0.3666	0.4472	0.4403	0.676	0.2979	0.3733	0.2688	0.1333	0.1028	0.0813	0.1034	0.1114	0.1176	0.1033	0.0371	0.0308	0.1915	0.0779	0.0935	0.0638	0.0776	0.071	0.0865	0.0674	0.0683	0.091	0.0621	0.056	0.0927	0.0873	0.0698	0.1589	0.1164	0.1532	0.1372	0.0771	0.072	0.1727	0.0765	0.1718	0.0829	0.1815	0.092	0.2536	0.0834	0.206	0.2457	0.1941
Solyc02g084680	STY-LRP1	0.4402	0.2368	0.3824	0.8033	0.0387	0.0411	0.0478	0.0152	0.0131	0.0059	0.0073	0.0323	0.0287	0.0281	0.0143	0.0202	0.0506	0.0182	0.0133	0.006	0.0045	0.0073	0.0093	0.0065	0.0068	0.0062	0.0026	0.0016	0.0066	0.027	0.0326	0.0733	0.0719	0.0342	0.0491	0.1032	0.1205	0.046	0.1184	0.0431	0.1649	0.2687	0.3859	0.0519	0.1247	0.1078	0.1339	0.0795
Solyc02g084860	bZIP	0.0078	0.0079	0.0185	0.0094	0.0042	0.0124	0.1004	0.0206	0	0.0021	0	0	0	0	0	0	0.3218	0.7764	0.3193	0.2339	1.191	0.8456	0.4612	1.3245	0.8534	0.5006	1.0091	1.0102	0.4295	0.2585	0.3062	0.1143	0.0359	0	0.0014	0	0	0	0	0	0.0021	0.0012	0.0017	0	0	0.0004	0	0.0016
Solyc02g084880	bHLH	0.007	0.0018	0.0045	0.0158	0.0287	0.0122	0.009	0.005	0.003	0.0038	0.0073	0.0179	0.0205	0.0146	0.0055	0.0149	0.1057	0.1169	0.0902	0.084	0.1561	0.1348	0.0926	0.1017	0.1175	0.0765	0.1243	0.1072	0.0983	0.1682	0.1338	0.0986	0.1486	0.0103	0.0073	0.0001	0	0.0055	0.0003	0.0054	0.0001	0.0001	0.0002	0.0066	0	0.0017	0	0.0013
Solyc02g085130	TUBBY	0.0719	0.077	0.1465	0.3968	0.0373	0.0452	0.0668	0.1088	0.1052	0.0792	0.111	0.023	0.021	0.023	0.019	0.0197	0.0384	0.0374	0.0181	0.0114	0.0176	0.0437	0.0475	0.0195	0.0367	0.0321	0.0338	0.0419	0.0459	0.0329	0.0486	0.1128	0.088	0.0455	0.0529	0.0684	0.0727	0.0608	0.0781	0.0576	0.0797	0.0504	0.0349	0.0536	0.0769	0.0353	0.0352	0.0251
Solyc02g085150	MYB-HB-like	0.0169	0.0068	0.006	0.0031	0.0007	0.0047	0.0965	0.8849	1.7326	1.7094	0.8991	0	0.0004	0.0052	0	0	0	0.0034	0.0005	0	0	0	0	0	0	0	0.0003	0.0003	0	0.0005	0.0005	0	0	0.0025	0.0077	0.0011	0.003	0.0041	0.0044	0.0041	0.006	0.0038	0.0175	0.0056	0.0107	0.0205	0.0116	0.0369
Solyc02g085160	HD-ZIP	0.0509	0.0205	0.057	0.1505	0.0513	0.0196	0.032	0.0391	0.0553	0.2244	0.0627	0.0694	0.1009	0.1034	0.0382	0.0332	0.013	0.0012	0.0091	0.0107	0.0056	0.007	0.0104	0.0017	0.0021	0.0014	0.0111	0.0085	0.023	0.0045	0.0016	0.0008	0.004	0.2491	0.2728	0.1474	0.1125	0.2081	0.0909	0.2175	0.0971	0.0996	0.116	0.1724	0.1161	0.0516	0.034	0.0615
Solyc02g085190	C2C2-GATA	0.0055	0.0026	0.0037	0.0106	0.0084	0.0035	0.0052	0.0025	0	0.0025	0.0047	0.0159	0.0112	0.0165	0.0025	0.0017	0.0005	0.0081	0.0328	0.013	0.0077	0.0069	0.0036	0.0094	0.003	0.0029	0.0112	0.011	0.0042	0.0235	0.0102	0.0053	0.0056	0.0117	0.0206	0.0464	0.0452	0.0276	0.0594	0.0159	0.076	0.0943	0.1095	0.0146	0.0616	0.028	0.0239	0.0369
Solyc02g085270	C2H2	0	0.0002	0.0005	0	0	0	0	0.0015	0	0	0	0	0	0	0	0	0	0	0	0	0	0	0	0	0	0	0	0	0	0	0	0	0	0	0	0	0	0	0	0	0	0	0.0003	0	0	0.0004	0	0
Solyc02g085340	GRAS	0.1779	0.1327	0.335	0.2721	0.1923	0.2272	0.2949	0.1804	0.107	0.0867	0.0865	0.1508	0.1353	0.13	0.3108	0.3573	0.1368	0.1159	0.0941	0.0547	0.1494	0.0973	0.1058	0.112	0.0771	0.0876	0.0875	0.0804	0.0952	0.0745	0.0863	0.1061	0.102	0.1067	0.143	0.2674	0.3007	0.1426	0.314	0.1322	0.274	0.1765	0.1798	0.1389	0.2668	0.1138	0.1165	0.0815
Solyc02g085390	SNF2	0.0748	0.0708	0.079	0.0713	0.0836	0.0416	0.0332	0.0101	0.0057	0.0003	0.0063	0.0556	0.0453	0.0609	0.0062	0.0057	0.0045	0.0407	0.0587	0.0778	0.0471	0.0473	0.0881	0.0595	0.0494	0.0805	0.0877	0.0511	0.0854	0.0443	0.0438	0.0634	0.0391	0.2444	0.3645	0.4186	0.3924	0.3173	0.3723	0.308	0.3619	0.3285	0.2739	0.2733	0.3795	0.409	0.4183	0.3094
Solyc02g085580	C2H2	0.096	0.1364	0.1972	0.0556	0.0202	0.0151	0.0923	0.1053	0.1129	0.1505	0.1538	0.0522	0.0301	0.0607	0.1236	0.0838	0.1258	0.1134	0.106	0.0758	0.1411	0.1087	0.1328	0.1433	0.1372	0.1556	0.1259	0.1278	0.1412	0.106	0.1322	0.1176	0.1024	0.1565	0.1799	0.1421	0.1849	0.2431	0.1979	0.2219	0.145	0.1107	0.1228	0.2176	0.1923	0.1156	0.1231	0.0877
Solyc02g085600	GRAS	0.0154	0.0092	0.0083	0.0386	0.0631	0.0526	0.0159	0.0372	0.1067	0.062	0.052	0.2215	0.1755	0.2353	0.1833	0.179	0.187	0.0701	0.0524	0.0717	0.1068	0.1557	0.1438	0.0867	0.1702	0.1017	0.0552	0.1051	0.0863	0.0698	0.091	0.1202	0.1379	0.0447	0.0358	0.0084	0.0118	0.0354	0.0153	0.0261	0.0055	0.0048	0.0047	0.0258	0.0102	0.01	0.0081	0.0057
Solyc02g085610	bZIP	0.2912	0.3344	0.2589	0.2541	0.0619	0.0515	0.1481	0.1667	0.2563	0.4049	0.2403	0.1187	0.1054	0.1034	0.042	0.0364	0.1407	0.0651	0.1604	0.19	0.0738	0.0729	0.0908	0.0872	0.0741	0.103	0.0644	0.0788	0.1077	0.0804	0.1091	0.0732	0.0893	0.1617	0.167	0.2958	0.3138	0.1907	0.3212	0.1455	0.3075	0.2856	0.2898	0.1609	0.2687	0.2603	0.2537	0.1874
Solyc02g085630	Homobox-WOX	0.0542	0.0954	0.4949	0.2219	0.0184	0.0174	0.226	0.0076	0.0475	0.0064	0.0087	0.0035	0.0058	0.0041	0.0005	0	0.0907	0.0378	0.046	0.0624	0.0647	0.0228	0.4704	0.0524	0.0268	0.7701	0.0254	0.0396	0.8627	0.0053	0.0121	0.0192	0.013	0.0027	0.0014	0.0004	0.0009	0.0055	0.0031	0.0127	0.0004	0.0015	0.0017	0.0028	0.0005	0.0009	0.0004	0
Solyc02g085910	AS2-LOB	0.021	0.0292	0.0114	0.0118	0.0152	0.0456	0.1187	0.2831	0.4497	1.2513	0.538	0.0037	0.0052	0.0016	0	0.0004	0.0105	0.3194	0.0322	0.0192	0.2446	0.4198	0.5847	0.3655	0.5151	0.7482	0.431	0.3082	0.9761	0.1352	0.153	0.298	0.3264	0.0064	0.0094	0.0014	0.0008	0.0187	0.0038	0.016	0.0345	0.0542	0.0611	0.009	0.0054	0.0027	0.0032	0.0006
Solyc02g086330	LisH	0.0338	0.0245	0.0313	0.0272	0.0751	0.0658	0.1658	0.1707	0.087	0.0435	0.1364	0.1247	0.094	0.2085	0.0286	0.0268	0.1867	0.0826	0.1696	0.2142	0.0651	0.086	0.0929	0.0854	0.095	0.0843	0.1255	0.1354	0.0938	0.0752	0.0596	0.0607	0.0621	0	0.0017	0.1692	0.1527	0.0023	0.1488	0.0015	0.1957	0.1771	0.1672	0	0.1409	0.0322	0.0345	0.0105
Solyc02g086430	C3H	0.0076	0.0037	0.0051	0.0044	0.0016	0.0017	0.0177	0.0043	0.0017	0.0011	0.001	0.006	0.0109	0.0267	0.015	0.0291	0.0061	0.0918	0.0397	0.0382	0.0449	0.0362	0.0134	0.0504	0.0361	0.0036	0.0356	0.024	0.0036	0.0411	0.0373	0.0139	0.0375	0.0007	0.0007	0.0002	0.0003	0	0	0	0.0002	0.0001	0.0003	0	0.0001	0.0003	0	0
Solyc02g086470	WD40-like	0.0735	0.102	0.0572	0.052	0.0555	0.0321	0.0397	0.007	0.0008	0	0.0008	0.0312	0.0259	0.0408	0.0132	0.0186	0.0073	0.0222	0.0271	0.0326	0.0215	0.0147	0.0223	0.0198	0.0171	0.0184	0.0264	0.0192	0.0231	0.0324	0.0438	0.0406	0.0259	0.0491	0.0459	0.0659	0.0499	0.0401	0.0553	0.0414	0.0665	0.0869	0.0759	0.0478	0.0649	0.0735	0.0604	0.0533
Solyc02g086480	AS2-LOB	0.0017	0.0043	0	0.0022	0.01	0.0198	0.002	0.0094	0.0049	0	0.001	0.0096	0.0107	0	0.0031	0.0047	0.2892	0.0323	0.0028	0.0044	0.0114	0.011	0.0099	0.0104	0.0058	0.0145	0.0135	0.0264	0.0244	0.0147	0.0078	0.0433	0.1104	0.0594	0.0707	0.0053	0.006	0.0508	0.0013	0.0534	0.0011	0.0002	0.0002	0.0291	0.0015	0.0013	0.0054	0.0057
Solyc02g086850	C2H2	0.0079	0.0064	0.0016	0.001	0	0	0	0	0	0	0	0.0114	0.0103	0.0336	0.0031	0.0015	0	0	0	0	0	0	0	0	0	0	0	0.0004	0	0	0	0	0	0	0.0006	0.0003	0	0	0	0	0	0	0	0	0	0	0.0004	0
Solyc02g086930	Homobox-WOX	0.1666	0.1392	0.0791	0.4029	0.6189	1.231	0.5732	0.472	0.3842	0.3649	0.2812	0.6482	0.5761	0.8121	0.5911	0.5065	2.1168	1.8678	1.8405	2.24	2.0011	1.8142	1.3114	1.8293	1.7415	1.245	1.3977	1.6784	1.2478	0.9706	0.8509	0.6658	0.7071	0.1495	0.1474	0.045	0.0639	0.132	0.0533	0.148	0.0291	0.029	0.0259	0.1744	0.0324	0.0274	0.0337	0.013
Solyc02g086950	C2H2	0.0025	0	0.0002	0	0.0014	0.0052	0.0037	0	0.0015	0	0.0038	0	0.0014	0.0038	0	0	0.0234	0.0061	0.0148	0.0079	0.0228	0.0121	0.0098	0.0194	0.0189	0.0154	0.0071	0.0205	0.0108	0.0809	0.0714	0.0581	0.0569	0	0	0.0002	0	0	0.0011	0	0.0007	0.0004	0	0	0.0012	0	0	0.0015
Solyc02g087040	C2H2	0.2535	0.1937	0.3737	0.2664	0.0783	0.048	0.0368	0.0213	0.0099	0.0088	0.0152	0.0724	0.0963	0.0686	0.0326	0.0382	0.1085	0.1223	0.07	0.0773	0.1133	0.1162	0.0692	0.0885	0.0823	0.0626	0.1096	0.0781	0.0738	0.0931	0.1027	0.1175	0.1301	0.0787	0.1327	0.1433	0.1208	0.0656	0.1151	0.0701	0.0958	0.1	0.0788	0.0729	0.1158	0.2998	0.2411	0.1653
Solyc02g087180	JmjN	0.0231	0.0556	0.0303	0.0293	0.1022	0.0804	0.0509	0.0518	0.0371	0.0167	0.0524	0.1284	0.0913	0.1629	0.0521	0.0877	0.0551	0.0701	0.052	0.061	0.0544	0.0481	0.061	0.0464	0.0442	0.0627	0.0556	0.0501	0.0783	0.074	0.0728	0.108	0.0743	0.0301	0.0285	0.1303	0.1454	0.0279	0.1465	0.0247	0.1466	0.1408	0.1345	0.0207	0.1349	0.0999	0.1267	0.1082
Solyc02g087210	A20-like	0.2265	0.293	0.4132	0.3449	0.0458	0.0414	0.1478	0.1508	0.769	0.9755	0.3042	0.0201	0.0247	0.0252	0.0649	0.062	0.8416	0.0722	0.0844	0.1273	0.3249	0.5693	0.8909	0.4793	0.7046	0.7564	0.3014	0.4283	0.8244	0.1588	0.1891	0.269	0.0986	0.3125	0.3119	0.0431	0.0588	0.3249	0.0494	0.3211	0.0439	0.0429	0.0477	0.3724	0.0537	0.0634	0.0515	0.0749
Solyc02g087300	WD40-like	1.4219	1.3008	1.1936	1.1611	0.8386	0.902	0.8566	0.8506	0.7913	0.986	0.9958	0.9879	0.9493	1.0603	2.6609	2.412	0.6761	0.7615	1.3317	1.0403	0.7575	0.8379	0.8	0.8377	0.8399	0.7556	1.1263	0.9592	0.7807	0.8056	0.9071	0.562	0.705	0.9516	1.0783	0.9812	0.9842	0.9867	1.0601	0.8917	0.9411	0.9943	1.043	0.7484	0.9542	0.91	0.923	0.7744
Solyc02g087310	E2F-DP	0.076	0.0653	0.0898	0.08	0.0685	0.0509	0.0719	0.0755	0.0716	0.0507	0.0869	0.0455	0.0506	0.0429	0.0392	0.0325	0.0223	0.0392	0.0443	0.0203	0.0418	0.0472	0.044	0.0505	0.0433	0.0551	0.055	0.049	0.0417	0.0428	0.0389	0.0392	0.0357	0.0497	0.0484	0.134	0.1222	0.0586	0.1326	0.053	0.1335	0.1324	0.1192	0.0521	0.144	0.0975	0.1125	0.0651
Solyc02g087400	CHROMO-DOMAIN	0.0551	0.0744	0.1375	0.1796	0.5105	0.4638	0.1904	0.0845	0.1052	0.0228	0.0274	1.0423	0.8292	1.3843	2.1484	1.8968	0.0393	0.0194	0.0565	0.1084	0.0356	0.0484	0.037	0.0242	0.0368	0.0354	0.0194	0.0274	0.0289	0.0191	0.0172	0.014	0.0192	0.9768	0.7247	0.2602	0.2864	0.942	0.2201	0.8486	0.193	0.2075	0.212	0.6207	0.1785	0.6034	0.5378	0.5014
Solyc02g087570	AS2-LOB	0.0031	0.0003	0.0015	0.0006	0	0.0008	0	0	0.002	0	0	0	0	0	0	0	0.0011	0	0	0	0	0	0	0	0	0	0	0	0	0	0	0.0018	0	0.0017	0.0032	0.0003	0.0003	0.0014	0	0.0016	0.0007	0	0	0.0011	0	0.0034	0	0.0015
Solyc02g087710	HMG	0.9727	0.6126	0.6992	0.5761	0.4573	0.3721	0.4834	0.5028	0.6805	0.6346	0.6941	0.364	0.3436	0.3639	0.2311	0.1985	0.4277	0.3885	0.4026	0.5296	0.3368	0.411	0.6724	0.4192	0.509	0.6338	0.3974	0.4382	0.68	0.3713	0.3501	0.3134	0.393	1.3596	1.2877	0.7051	0.6858	1.407	0.6796	1.5432	0.6867	0.7548	0.7603	1.5017	0.7653	2.2343	2.1596	1.8431
Solyc02g087730	WD40-like	0.31	0.3069	0.1803	0.2028	0.0802	0.0691	0.1091	0.0998	0.1486	0.2014	0.1552	0.0659	0.0563	0.0694	0.048	0.0288	0.0954	0.0949	0.1035	0.1425	0.0893	0.0967	0.1291	0.0852	0.1089	0.1242	0.0581	0.0936	0.1374	0.0756	0.0743	0.0749	0.0838	0.088	0.0781	0.0972	0.1021	0.0953	0.1033	0.0979	0.1019	0.0931	0.1092	0.0934	0.1035	0.2044	0.2225	0.1865
Solyc02g087840	Homobox-WOX	0.0053	0.0165	0.0013	0.016	0.2455	0.621	0.0771	0.0324	0.0207	0.0008	0.0056	0.09	0.0914	0.0808	0.0117	0.0125	0.0151	0.128	0.0214	0.0261	0.086	0.0454	0.046	0.1083	0.0583	0.0308	0.1695	0.0845	0.0211	0.067	0.0442	0.0079	0.0059	0.0245	0.021	0.0003	0	0.0084	0	0.0109	0.0004	0.0003	0.0002	0.0036	0	0.0007	0.0003	0.008
Solyc02g087860	bHLH	0.0074	0.0024	0.0024	0.0062	0.0283	0.0918	0.0061	0.0066	0.0025	0	0	0.0394	0.0447	0.0248	0.0269	0.0733	0.0086	0.0013	0	0	0.007	0.006	0.0081	0.0077	0	0.0088	0.0052	0.0029	0.008	0.0023	0	0.0023	0.0012	0.0679	0.0361	0.012	0.0044	0.0333	0.0039	0.0405	0.0086	0.0066	0.006	0.056	0.0039	0.0062	0.0061	0.0057
Solyc02g087920	NAM	0.0055	0.0033	0.0019	0.0014	0	0	0.0011	0.0123	0.0258	0.0204	0.0098	0.0009	0	0	0	0	0.0564	0.0046	0.0089	0.0065	0.0071	0.0016	0.0063	0.0028	0.0025	0.0061	0.0059	0.0038	0.0125	0.0089	0.0107	0.0142	0.0072	0	0	0.0003	0.0002	0	0	0	0.0002	0.0002	0.0002	0	0.0007	0	0.0003	0.0006
Solyc02g087960	MYB-HB-like	0.0347	0.0304	0.0636	0.073	0.1366	0.2327	0.0497	0.041	0.0133	0.0057	0.0282	0.0955	0.0916	0.0822	0.0866	0.2728	0.0028	0.0025	0	0.0035	0.0023	0.0016	0.002	0.0013	0.001	0.0015	0.0047	0.0055	0.0028	0.0023	0.0018	0.0006	0	0.039	0.0284	0.0287	0.025	0.0451	0.0377	0.0517	0.0267	0.0225	0.0191	0.0437	0.0243	0.0327	0.0303	0.016
Solyc02g087970	HD-ZIP	1.5378	0.4109	0.7598	1.3136	12.2153	20.7346	5.548	4.6469	1.2987	1.0464	0.8849	0	0	0.0131	0	0	0.0481	0.0506	0.0032	0.0073	0.0451	0.0592	0.0463	0.0251	0.0213	0.0047	0.0221	0.0178	0.0101	0.0024	0.0026	0	0.0052	0	0.002	0	0	0.0039	0	0	0	0.0032	0	0.0036	0.0004	0	0	0
Solyc02g088030	C2H2	0.0008	0.0012	0.0005	0	0	0	0	0	0	0.0023	0	0	0	0	0	0	0	0	0	0	0	0	0	0	0	0	0	0	0	0	0	0	0	0	0	0	0	0	0	0	0.0006	0	0	0	0	0	0.0009	0
Solyc02g088070	C2C2-Dof	0.0073	0.0101	0.0303	0.0552	0.0364	0.036	0.0539	0.0585	0.0655	0.0562	0.0526	0.0419	0.0583	0.0256	0.0039	0.005	0.0139	0.0154	0.1346	0.0134	0.0284	0.017	0.0193	0.0281	0.0266	0.0246	0.0458	0.0316	0.0239	0.047	0.0501	0.0836	0.0602	0.0791	0.0962	0.0595	0.0644	0.1037	0.0681	0.1061	0.0635	0.0693	0.0608	0.0776	0.0645	0.0566	0.0602	0.0598
Solyc02g088180	NAM	0.0077	0.0057	0.0163	0.0052	0.0057	0.0011	0.0602	0.0052	0.0167	0.0193	0.0046	0.0042	0.001	0.004	0.0071	0.0092	0.1236	0.0842	0.0711	0.0595	0.2373	0.1488	0.3001	0.2811	0.2233	0.4587	0.1368	0.1809	0.4418	0.0972	0.0811	0.0962	0.0555	0.002	0.0018	0.0002	0.0002	0.0094	0.0006	0.0088	0.0004	0.0008	0.0003	0.0123	0.0004	0.0011	0.003	0.0006
Solyc02g088190	MYB-HB-like	0.0092	0.0075	0.0309	0.0164	0.0298	0.0204	0.0092	0.0028	0.0019	0.0055	0.0121	0.0809	0.1101	0.0963	0.0674	0.0723	0.0048	0.0078	0.0049	0	0.0041	0.008	0.0007	0.0028	0.0027	0.0006	0.0048	0.0046	0.0013	0.0043	0.0027	0.0035	0.0037	0.1101	0.0629	0.0316	0.0247	0.0745	0.0181	0.0703	0.0108	0.0088	0.0112	0.058	0.0134	0.0181	0.014	0.0195
Solyc02g088570	C2H2	0.2915	0.3174	0.411	0.4116	0.1447	0.1706	0.1563	0.1171	0.1362	0.1238	0.1011	0.2558	0.1945	0.2947	0.6444	0.6654	0.1567	0.1639	0.1764	0.2731	0.1615	0.1395	0.1376	0.1315	0.1602	0.1116	0.1584	0.1283	0.1131	0.1705	0.172	0.1508	0.168	0.1631	0.1998	0.1892	0.193	0.1709	0.1949	0.1602	0.1859	0.1889	0.199	0.1248	0.1766	0.0874	0.0813	0.0723
Solyc02g088670	C2H2	0.0018	0.0002	0.0006	0.0001	0	0.0008	0.0006	0.0017	0	0	0.0003	0	0	0	0	0.0003	0.0015	0	0	0	0.0003	0.0004	0.0029	0.0005	0.0002	0.0017	0.0011	0.0025	0.0012	0	0	0	0	0	0	0.0001	0.0007	0	0	0	0.0001	0.0002	0	0.0006	0.0001	0.0011	0	0.0005
Solyc02g088780	WD40-like	0.0765	0.0537	0.0572	0.0501	0.0993	0.0776	0.0556	0.0479	0.0849	0.1022	0.227	0.0698	0.067	0.0752	0.1709	0.08	0.1041	0.0847	0.1579	0.1581	0.0771	0.0846	0.1183	0.0884	0.0744	0.1465	0.1032	0.0764	0.1497	0.058	0.0715	0.076	0.0535	0.0639	0.0589	0.1528	0.155	0.0588	0.1624	0.042	0.171	0.1657	0.1777	0.0345	0.1498	0.101	0.1122	0.0817
Solyc02g089020	TCP	0.0077	0.0091	0.0072	0.0064	0.0035	0.0135	0.0062	0.0403	0.0349	0.0382	0.0381	0.0833	0.0846	0.0544	0.2317	0.2855	0.0043	0.0017	0.0015	0	0	0	0	0.0004	0	0	0	0	0.0004	0.0008	0	0.0008	0	0.006	0.0059	0.0142	0.0086	0.0146	0.0051	0.0115	0.0054	0.0101	0.002	0.0132	0.0087	0.0304	0.0237	0.0212
Solyc02g089190	MYB-HB-like	0.0005	0.0018	0	0.0003	0	0	0	0	0	0	0	0	0	0	0	0	0.0798	0.0025	0.0099	0.0159	0.0078	0.0193	0.0035	0.012	0.0162	0.0071	0.0016	0.0023	0.0011	0.0101	0.0117	0.0215	0.001	0	0	0.0001	0	0	0	0	0	0	0	0	0	0.0018	0	0
Solyc02g089200	MADS-MIKC	1.2203	1.5983	2.1371	1.9215	2.1797	2.6436	2.3376	1.4256	0.7993	0.3534	0.2766	0.0003	0	0	0	0	0.0086	0.0747	0.0024	0	0.0011	0.0011	0.0007	0.0019	0.0011	0.0018	0.0006	0.0006	0.0007	0.1846	0.0571	0.0302	0.0467	0.0012	0.001	0	0	0.0024	0	0.0312	0.0017	0.2086	0.0111	0.2099	0.0018	0.0108	0.0062	0.0233
Solyc02g089210	MADS-MIKC	0.0039	0.0003	0.0016	0.0034	0.0108	0.0071	0	0.0011	0.0008	0.0011	0.0005	0	0	0	0.0005	0.001	0.1845	0.0539	0.0029	0	0.004	0.0094	0.0058	0.0075	0.0143	0.0066	0.0004	0.0149	0.0045	0.0502	0.0373	0.044	0.0343	0	0.0027	0.0013	0.0138	0.028	0.1113	0.0487	0.2106	0.1554	0.1829	0.0481	0.068	0.1668	0.175	0.1758
Solyc02g089240	C2H2	0.2175	0.3162	0.2123	0.2347	0.1355	0.1959	0.2816	0.2486	0.2603	0.3107	0.2239	0.1078	0.1042	0.1168	0.176	0.2315	0.3922	0.602	0.2934	0.2851	0.3902	0.2911	0.2201	0.3626	0.2962	0.2479	0.2787	0.2781	0.2284	0.2344	0.234	0.2472	0.2469	0.1059	0.1146	0.0972	0.1087	0.1327	0.0919	0.1299	0.0784	0.0805	0.062	0.1257	0.0876	0.1487	0.1513	0.1314
Solyc02g089360	FHA-SMAD	0.0268	0.0159	0.0228	0.0174	0.0806	0.0745	0.1317	0.1692	0.168	0.1108	0.263	0.1056	0.1017	0.0974	0.0513	0.0541	0.1103	0.1471	0.1339	0.1532	0.1057	0.0919	0.0998	0.1049	0.1001	0.1243	0.102	0.1136	0.119	0.1561	0.1212	0.1638	0.1282	0.1712	0.1526	0.0907	0.0915	0.17	0.0876	0.1416	0.0918	0.1041	0.1058	0.1632	0.0904	0.1411	0.1494	0.1125
Solyc02g089410	C2H2	0.1921	0.1075	0.1478	0.1028	0.0464	0.0488	0.0543	0.067	0.0542	0.0541	0.036	0.0358	0.0282	0.0322	0.043	0.0434	0.0364	0.0416	0.0603	0.0665	0.0449	0.0443	0.0628	0.0436	0.058	0.0792	0.0534	0.0534	0.0574	0.0622	0.0641	0.0569	0.064	0.0148	0.0199	0.0429	0.043	0.0196	0.0469	0.0156	0.0463	0.0522	0.0511	0.0175	0.0552	0.0731	0.0614	0.0447
Solyc02g089420	bZIP	0.0238	0.0122	0.0498	0.0322	0.0552	0.3373	0.2095	0.0444	0.0013	0.0052	0.0033	0.0519	0.0369	0.0362	0.0124	0.0176	0.0302	0.0027	0.0055	0	0.0132	0.0086	0.007	0.0068	0.0044	0.0031	0.0076	0.0124	0.0084	0.0061	0.0078	0.0062	0.0052	0.054	0.0663	0.0397	0.0392	0.058	0.0264	0.0409	0.0268	0.0272	0.0257	0.0267	0.036	0.0414	0.0554	0.0254
Solyc02g089520	C2C2-CO-like	0.0055	0.009	0.0025	0.0013	0.0111	0.0104	0.0552	0.0503	0.0414	0.019	0.0547	0.0206	0.0133	0.0218	0.0106	0.0073	0.035	0.0154	0.0587	0.0347	0.0164	0.0166	0.0522	0.0216	0.0356	0.0583	0.0181	0.0385	0.0689	0.0371	0.0143	0.0869	0.0098	0.002	0.0025	0.0453	0.0426	0.0038	0.0632	0.0037	0.0487	0.037	0.0424	0.0025	0.0464	0.0462	0.0554	0.0347
Solyc02g089540	C2C2-CO-like	0.0471	0.0524	0.0209	0.0127	0.0316	0.0404	0.0608	0.0396	0.0981	0.1611	0.1076	1.1268	1.116	1.0591	0.3033	0.3086	0.0316	0.0101	0.5538	0.03	0.0084	0.012	0.0355	0.0118	0.0223	0.0406	0.0147	0.0202	0.0483	0.0259	0.028	0.0371	0.0357	0.0069	0.0074	0.106	0.1223	0.0305	0.0946	0.0219	0.0614	0.0462	0.0507	0.0128	0.0723	0.0437	0.0575	0.0261
Solyc02g089790	PHD	0.0117	0.0112	0.0026	0.0018	0.0116	0.0136	0.0198	0.0188	0.0206	0.0119	0.0368	0.0048	0.0038	0.0054	0.001	0.0032	0.0052	0.0029	0.0039	0.004	0.0045	0.0047	0.0089	0.0026	0.006	0.008	0.003	0.0036	0.0087	0.0043	0.0046	0.0042	0.0058	0.0009	0.0013	0.0115	0.0103	0.0009	0.0117	0.0013	0.0098	0.0096	0.0086	0.0008	0.011	0.0089	0.0129	0.0068
Solyc02g089830	TCP	0.0028	0	0.0005	0.0005	0	0.0002	0	0	0	0	0	0	0	0	0	0	0.0006	0	0	0	0	0	0	0	0	0	0	0	0	0	0	0	0	0.0015	0.0008	0.0015	0.0006	0.0003	0.001	0.0014	0.0017	0.0013	0.0022	0.0072	0.0668	0.0019	0.0023	0.001
Solyc02g089930	LIM	0.0079	0.0079	0.0211	0.0512	0.0574	0.1059	0.1557	0.1681	0.0762	0.0753	0.0471	0.1541	0.1497	0.0994	0.0461	0.0369	0.3895	0.4837	0.4753	0.2385	0.4612	0.3649	0.3067	0.4209	0.3833	0.3205	0.3279	0.3057	0.3285	0.5137	0.4505	0.6099	0.6474	0.008	0.0082	0.0057	0.0107	0.0059	0.0116	0.0098	0.0091	0.0117	0.0057	0.0071	0.0088	0.0075	0.0048	0.0037
Solyc02g089940	Homobox-WOX	0.0081	0.0041	0.0037	0.0032	0.0059	0.0089	0.0459	0.0909	0.0247	0.0288	0.0489	0.1945	0.152	0.1999	0.1536	0.2692	0.1099	0.147	0.0635	0.0617	0.1305	0.1688	0.0809	0.1437	0.1761	0.0976	0.0517	0.0884	0.079	0.2158	0.2141	0.2018	0.2019	0.0564	0.0272	0.0461	0.0351	0.0399	0.0236	0.0367	0.012	0.014	0.0065	0.0341	0.0193	0.0208	0.0177	0.015
Solyc02g089970	C2H2	0.1344	0.1876	0.1709	0.1268	0.1124	0.0906	0.0724	0.1069	0.0638	0.0521	0.0651	0.1118	0.0917	0.1151	0.0496	0.0457	0.0538	0.0796	0.1343	0.1331	0.1056	0.108	0.1081	0.1145	0.1108	0.1207	0.1141	0.1088	0.1267	0.1162	0.1258	0.1339	0.1147	0.056	0.0587	0.1958	0.1865	0.0601	0.2	0.0584	0.2	0.2384	0.2268	0.0629	0.2036	0.1805	0.1973	0.1184
Solyc02g090150	WD40-like	0.0213	0.0081	0.0111	0.0086	0.0004	0.0004	0.0006	0.0003	0	0	0	0.0016	0.0037	0.0026	0.0018	0.0049	0.0003	0	0.0013	0.0027	0.0009	0.0015	0.001	0.0008	0.0011	0	0.0003	0.0025	0	0.0024	0.001	0	0	0.0005	0	0	0	0.0002	0.0002	0	0	0.0001	0	0	0	0.0006	0	0
Solyc02g090170	B3-Domain	0.3856	0.299	1.3887	1.0696	0.122	0.1434	0.3297	0.1031	0.0106	0.003	0.0007	0.0015	0.0006	0	0.0015	0.0023	0.0139	0.0035	0	0	0.0048	0.0054	0.0038	0.0018	0.0013	0.0014	0.0018	0.0011	0.0003	0	0	0	0	0.0031	0	0.0002	0.0004	0.0009	0	0.0004	0	0.0006	0.0002	0.003	0	0.0006	0	0.0028
Solyc02g090220	C2C2-Dof	0.0064	0.0034	0.0089	0.1072	0.0132	0.0079	0.0073	0.0178	0.0024	0.001	0.0089	0.0771	0.057	0.0653	0.0241	0.0361	0.0463	0.01	0.0038	0	0.0091	0.0238	0.0394	0.0081	0.0144	0.0291	0.0058	0.0112	0.0286	0.0132	0.0164	0.0416	0.0659	0.4628	0.3455	0.3165	0.4128	0.4429	0.4287	0.5233	0.3488	0.6628	0.5601	0.5866	0.4025	0.3233	0.2599	0.5446
Solyc02g090310	C2C2-Dof	0.0163	0.0065	0.0208	0.2439	0.1956	0.0812	0.1126	0.0344	0.2213	0.304	0.226	0.0608	0.0714	0.0434	0.0836	0.0599	0.1872	0.0918	0.0435	0.0173	0.1266	0.2691	0.2216	0.088	0.2316	0.1073	0.1047	0.2077	0.1293	0.0617	0.054	0.1416	0.1477	0.2602	0.3653	0.1543	0.1446	0.3741	0.1159	0.3016	0.0686	0.0678	0.0649	0.302	0.1354	0.1215	0.1072	0.1222
Solyc02g090400	MYB-HB-like	0.1051	0.0533	0.0385	0.0211	0.0091	0.0063	0.0611	0.0794	0.037	0.0205	0.0152	0.0207	0.0247	0.0163	0.0069	0.0031	0.1297	0.016	0.0344	0.0176	0.0181	0.0294	0.0536	0.0434	0.0605	0.0608	0.0488	0.0732	0.0673	0.015	0.0096	0.0097	0.0027	0.041	0.0447	0.0055	0.0044	0.0377	0.0064	0.0402	0.01	0.021	0.0134	0.0392	0.015	0.0234	0.023	0.0401
Solyc02g090410	AS2-LOB	0.3164	0.1516	0.0032	0.0012	0.0029	0.0107	0.057	0.0365	0.0584	0.0793	0.0753	0	0.0029	0.0017	0.0118	0.0227	0.0232	0.0432	0.1483	0.1377	0.0892	0.0555	0.0503	0.1072	0.0948	0.0841	0.1707	0.1852	0.1285	0.1423	0.1842	0.0996	0.0556	0	0	0.004	0.0063	0	0.0128	0	0.0087	0.0259	0.0068	0.001	0.0051	0.0033	0.0037	0.0186
Solyc02g090530	SAP	0.2949	0.5777	0.2584	0.2136	0.1029	0.0981	0.2156	0.1802	0.2281	0.3373	0.4434	0.1864	0.1673	0.1446	0.0476	0.0423	0.286	0.1886	0.2096	0.2392	0.1863	0.1428	0.2432	0.1601	0.1925	0.2382	0.1356	0.1492	0.2368	0.1454	0.1113	0.2127	0.1291	0.2024	0.2225	0.2281	0.2607	0.2295	0.2279	0.2058	0.217	0.2667	0.25	0.2254	0.268	0.4921	0.5642	0.3856
Solyc02g090570	WD40-like	0.2005	0.2325	0.2201	0.2311	0.1864	0.1609	0.0803	0.0869	0.0536	0.0361	0.0622	0.1724	0.1496	0.2086	0.0971	0.0973	0.114	0.2422	0.2379	0.2915	0.2121	0.227	0.1978	0.2319	0.2313	0.1984	0.2544	0.2416	0.1981	0.2407	0.264	0.2689	0.2976	0.1907	0.2003	0.1657	0.164	0.209	0.1847	0.2085	0.1633	0.1652	0.1813	0.1881	0.2049	0.3536	0.3954	0.3131
Solyc02g090710	B3-Domain	0.2447	0.1762	0.3523	0.2418	0.2042	0.2375	0.2503	0.258	0.1589	0.1368	0.1478	0.0777	0.0951	0.0609	0.1123	0.1266	0.1493	0.1216	0.0814	0.0756	0.1359	0.1506	0.1482	0.1377	0.1691	0.153	0.1514	0.1604	0.1548	0.1232	0.1047	0.1162	0.1538	0.1934	0.2109	0.1534	0.1496	0.201	0.1448	0.2018	0.1531	0.1403	0.1322	0.1943	0.1566	0.1887	0.2007	0.248
Solyc02g090770	AP2-EREBP	0.0002	0	0.0008	0.0004	0	0	0.0007	0.0123	0.0714	0.2273	0.0131	0	0	0	0	0	0.2301	0	0	0	0.0061	0.0077	0.028	0.014	0.015	0.0259	0.0108	0.01	0.0507	0	0	0	0	0.0052	0.0101	0.0014	0.0005	0.0013	0	0.0023	0.0005	0	0	0.0008	0.0018	0.0013	0.0006	0.0076
Solyc02g090790	AP2-EREBP	0.0014	0.0007	0.0008	0.0011	0	0	0.0039	0.0152	0.2874	0.344	0.0834	0	0	0	0	0	0	0	0	0	0	0	0	0.0006	0	0	0	0	0	0	0	0	0	0	0	0	0	0	0.0003	0	0.0002	0	0	0	0	0.0004	0	0
Solyc02g090800	AP2-EREBP	0.0018	0.0021	0.0004	0	0	0	0	0	0.0129	0.0754	0.0045	0	0	0	0	0	0.0415	0.0009	0	0	0.0012	0	0	0	0	0	0.001	0	0.002	0	0	0	0	0	0	0	0	0	0	0	0	0	0	0	0	0	0	0
Solyc02g090820	HSF-type-DNA-binding	0.0707	0.0473	0.2425	0.2213	0.0717	0.0792	0.1604	0.7898	2.0052	2.1714	1.1249	0.0722	0.0863	0.0744	0.0891	0.1083	0.9805	0.558	0.1841	0.0901	0.5866	0.5132	0.7221	0.6575	0.6207	0.6172	0.4359	0.4748	0.6291	0.4554	0.5026	0.6955	0.7489	0.234	0.3049	0.1258	0.1489	0.2131	0.1755	0.3291	0.1875	0.1025	0.1116	0.2404	0.0701	0.0748	0.0833	0.1409
Solyc02g090890	FHA-SMAD	0.0087	0.0231	0.0265	0.0265	0.1712	0.1676	0.1726	0.1564	0.2904	0.184	0.3896	1.3265	0.8896	1.7203	0.5662	0.6237	0.2676	0.1194	0.1217	0.2155	0.132	0.1683	0.0762	0.1091	0.1224	0.0802	0.0749	0.1094	0.0734	0.0387	0.0271	0.0285	0.0371	0.0567	0.048	0.0884	0.0754	0.0983	0.0574	0.0899	0.0398	0.0493	0.0422	0.0875	0.0555	0.0579	0.0486	0.0341
Solyc02g090950	bHLH	0.0003	0.0012	0.0008	0.0029	0.0031	0	0	0	0	0	0.0007	0.0005	0.0031	0	0.0015	0	0.0006	0.0223	0.0013	0.006	0.0105	0.0057	0.0033	0.0128	0.008	0.0006	0.0124	0.003	0.0006	0.0109	0.0053	0.004	0.0032	0.0017	0	0	0.0002	0.0004	0	0.0008	0	0	0.0003	0	0.0001	0.0005	0	0
Solyc02g091030	Hap3/NF-YB	0.0421	0.0418	0.0648	0.0596	0.0686	0.0511	0.1223	0.1327	0.1291	0.1413	0.1689	0.0814	0.0839	0.0828	0.0445	0.0339	0.0648	0.0285	0.0246	0.0312	0.0428	0.0632	0.0934	0.0402	0.0751	0.0833	0.0273	0.0487	0.0756	0.0216	0.0137	0.0477	0.01	0.0632	0.0826	0.1935	0.2452	0.0758	0.1851	0.0873	0.1916	0.1565	0.1458	0.0945	0.1927	0.1322	0.1433	0.1537
Solyc02g091440	bHLH	0.0002	0.0002	0.0005	0.0001	0	0	0	0.0015	0.0023	0.0039	0.0079	0	0	0	0	0	0.0022	0.0118	0.0276	0.0159	0.0522	0.019	0.0106	0.0641	0.0352	0.0193	0.1061	0.0755	0.0175	0.0472	0.0443	0.0099	0.0015	0	0	0	0	0	0	0	0	0	0	0	0.0003	0	0	0
Solyc02g091550	MADS-MIKC	0.004	0.0036	0.0016	0.0009	0	0.0005	0.0012	0.0027	0.0051	0.004	0.0025	0	0.0022	0.0025	0	0	0.0122	0.0036	0.0101	0.022	0.0515	0.0431	0.0411	0.0455	0.0471	0.0491	0.0366	0.023	0.0408	0.0065	0.003	0.0085	0.013	0	0	0.0001	0	0	0.0005	0	0	0	0	0.0014	0.0004	0	0.0005	0
Solyc02g091660	Bromodomain	0.1519	0.2235	0.3578	0.2496	0.1223	0.0845	0.1067	0.1595	0.146	0.2607	0.1034	0.059	0.0591	0.0804	0.0088	0.0186	0.034	0.0727	0.0617	0.1176	0.0743	0.139	0.1178	0.0833	0.1274	0.1316	0.0808	0.0995	0.1183	0.0631	0.0539	0.0647	0.052	0.2031	0.2301	0.232	0.2394	0.1617	0.236	0.1706	0.2632	0.2331	0.2243	0.1612	0.2618	1.8109	1.3808	1.8904
Solyc02g091690	bHLH	0.5672	0.4681	1.2213	1.1572	1.0029	1.1862	1.4207	1.0858	0.0193	0.0032	0.0099	0.0236	0.0263	0.0214	0.0094	0.0233	0.0231	0.0512	0.0247	0.0184	0.033	0.0179	0.1694	0.0206	0.0242	0.2351	0.0347	0.0302	0.3913	0.0164	0.0175	0.0568	0.0333	0.186	0.1927	0.0322	0.0244	0.1036	0.0113	0.0831	0.0064	0.0011	0.0026	0.0866	0.0166	0.0446	0.029	0.0522
Solyc02g091710	PHD	0.0189	0.0246	0.0091	0.0039	0.009	0.0032	0.007	0.0103	0.0122	0.013	0.0273	0.0567	0.0518	0.0611	0.019	0.0083	0.1149	0.1166	0.0602	0.1243	0.1332	0.1225	0.1034	0.0935	0.1239	0.109	0.0887	0.1472	0.1161	0.1382	0.1466	0.1659	0.1973	0.03	0.0611	0.131	0.1439	0.0473	0.1402	0.0429	0.1526	0.0934	0.1881	0.0473	0.1217	0.0891	0.0991	0.2849
Solyc02g091720	C2H2	0.0662	0.0742	0.0297	0.0936	0.1159	0.1368	0.1732	0.1672	0.2979	0.4141	0.3662	0.1517	0.144	0.1433	0.3988	0.3864	0.2305	0.1849	0.1963	0.1595	0.1882	0.1513	0.1658	0.1983	0.1886	0.1957	0.1783	0.2128	0.2045	0.2832	0.3302	0.3068	0.28	0.0335	0.0502	0.1776	0.1809	0.0514	0.1863	0.0414	0.179	0.1556	0.1515	0.0389	0.1622	0.1776	0.1718	0.0941
Solyc02g091790	WD40-like	0.3395	0.2728	0.3026	0.2929	0.1993	0.1649	0.0876	0.0782	0.151	0.2246	0.1093	0.0931	0.1008	0.0834	0.2168	0.1895	0.0957	0.0972	0.0815	0.0447	0.1101	0.1326	0.1568	0.1071	0.1408	0.1162	0.1058	0.1035	0.1527	0.1439	0.149	0.1258	0.1602	0.2394	0.2057	0.1683	0.1664	0.2157	0.1858	0.2154	0.1604	0.161	0.1663	0.2017	0.1763	0.2555	0.2448	0.3672
Solyc02g091800	bHLH	0.0006	0.0006	0.0006	0.0005	0.001	0.0018	0.0008	0.0009	0.0027	0.0009	0	0.0025	0	0.0016	0	0.0019	0.0315	0.0428	0.0539	0.0052	0.0619	0.0402	0.026	0.121	0.0458	0.0182	0.0469	0.0403	0.0094	0.2894	0.2504	0.1228	0.0933	0.0011	0.0017	0.0013	0.0006	0.0044	0.0004	0.0036	0.0042	0.0007	0.0033	0.0009	0.0009	0.0009	0.0012	0.005
Solyc02g091810	bHLH	0.002	0.0011	0.0011	0.0017	0	0.0001	0	0	0	0	0	0	0	0	0	0	0.0112	0.0087	0.0104	0.006	0.1657	0.0828	0.2485	0.2231	0.1513	0.2625	0.0746	0.0511	0.1557	0.0069	0.0088	0.0063	0.0082	0	0	0	0	0	0	0	0	0	0	0	0	0.0003	0	0
Solyc02g091820	bHLH	0.001	0.0013	0.0011	0.0016	0	0.0002	0.0004	0	0	0	0	0	0	0	0	0	0.0151	0.0026	0.0013	0	0.0158	0.0104	0.0254	0.0352	0.0257	0.0227	0.0196	0.0198	0.0378	0.002	0	0	0.0036	0	0	0.0001	0	0	0	0	0.0001	0	0	0	0	0	0	0
Solyc02g091930	Homobox-WOX	0.1337	0.143	0.0639	0.2535	0.3052	0.5917	1.1679	1.4488	0.1694	0.0506	0.0284	0.2086	0.2697	0.1799	0.1256	0.1603	0.6242	0.4438	0.1701	0.1191	0.4761	0.3575	0.2891	0.3574	0.3745	0.3444	0.1755	0.331	0.329	0.1607	0.1734	0.2494	0.2606	0.1066	0.1188	0.0093	0.0108	0.1646	0.0051	0.1244	0.0053	0.0022	0.0062	0.1052	0.0066	0.0051	0.0036	0.0246
Solyc02g091980	MYB-HB-like	0.0005	0	0.0004	0.0008	0.001	0	0.0009	0.0043	0.0007	0	0.0018	0.0112	0.0165	0.0144	0.0064	0.0041	0.0455	0.0278	0.0139	0.0078	0.0329	0.0218	0.104	0.0221	0.0415	0.1322	0.0292	0.0296	0.1573	0.0266	0.0248	0.1022	0.065	0.0046	0.022	0.0094	0.0064	0.0295	0.0022	0.0208	0.0074	0.0025	0.0102	0.0158	0.0097	0.0097	0.0055	0.0062
Solyc02g092050	AP2-EREBP	0.0102	0.0099	0.1871	0.2205	0.0476	0.032	0.0167	0.0046	0.0003	0.0004	0.0018	0.0608	0.0473	0.0574	0.0069	0.005	0.046	0.031	0.0139	0.0059	0.0188	0.0683	0.059	0.0067	0.0381	0.0126	0.0052	0.0226	0.0197	0.0137	0.0071	0.047	0.0284	0.2436	0.2936	0.348	0.3072	0.3078	0.2766	0.3021	0.2227	0.1998	0.323	0.366	0.3876	0.4532	0.4571	0.4561
Solyc02g092070	C3H-WRC/GRF	0.0233	0.0121	0.0147	0.0737	0.0039	0.0182	0.108	0.38	0.676	1.1815	1.1269	0.1404	0.1152	0.1145	0.0099	0.0081	0.0094	0.0411	0.0997	0.104	0.0504	0.0304	0.0361	0.0748	0.0432	0.05	0.1285	0.0759	0.0659	0.0501	0.0646	0.0368	0.0182	0.1413	0.1678	0.5258	0.4761	0.1491	0.3895	0.14	0.1998	0.063	0.088	0.1194	0.449	0.5802	0.6339	0.4643
Solyc02g092090	bZIP	0.0254	0.1148	0.0453	0.031	0.0312	0.1128	0.7363	0.4049	0.1366	0.0521	0.0428	0.0357	0.0077	0.0721	0.0201	0.0416	0.3551	0.3035	0.0897	0.0562	0.177	0.1494	0.0864	0.1219	0.0951	0.0698	0.0641	0.0865	0.0408	0.1159	0.1672	0.1344	0.1683	0.009	0.0128	0.0136	0.0168	0.0215	0.0197	0.014	0.0243	0.0239	0.046	0.0176	0.0201	0.0156	0.006	0.0083
Solyc02g092370	GRAS	0.0118	0.0008	0.0205	0.1021	0.0512	0.015	0.0182	0.0363	0.0057	0.0037	0.0199	0.1283	0.1012	0.0997	0.014	0.0266	0.142	0.188	0.1884	0.1247	0.1655	0.1599	0.1492	0.1498	0.1506	0.115	0.1113	0.0936	0.1343	0.1936	0.1891	0.2452	0.305	0.0568	0.0735	0.0717	0.053	0.0721	0.0421	0.0571	0.0192	0.0087	0.0094	0.0482	0.0493	0.1715	0.0882	0.115
Solyc02g092450	BTB-POZ	0.009	0.028	0.0075	0.006	0.0077	0.0041	0.0027	0.005	0.0204	0.0023	0.0011	0.0222	0.0118	0.0237	0.0033	0.0037	0.0343	0.0032	0.0079	0.0059	0.0138	0.0165	0.033	0.0128	0.0169	0.0165	0.0074	0.0072	0.0186	0.0038	0.0062	0.0063	0.0056	0.0034	0.0038	0.0005	0.0005	0.0052	0.0003	0.0047	0.0001	0.0002	0.0002	0.0028	0.0006	0.0007	0.0004	0.0009
Solyc02g092550	AS2-LOB	0.006	0.0069	0.0099	0.014	0.0056	0.0076	0.0035	0.0009	0.0051	0.0037	0.0022	0.3271	0.334	0.2836	0.1813	0.1499	0.1863	0.0983	0.4697	0.1857	0.0263	0.0253	0.038	0.0339	0.034	0.0406	0.0368	0.0431	0.0544	0.2177	0.2088	0.0986	0.2209	0.3436	0.4384	0.2106	0.2312	0.6245	0.1694	0.4822	0.1471	0.0749	0.0996	0.3393	0.1655	0.1182	0.1114	0.1963
Solyc02g092570	GRAS	0.0013	0	0.0007	0.0017	0.0004	0.0009	0.0027	0.0032	0.0006	0	0.0003	0.0916	0.0685	0.0964	0.1197	0.236	0.0028	0.0157	0.0127	0.0057	0.0269	0.0168	0.0038	0.0185	0.011	0.0028	0.0218	0.0156	0.003	0.0186	0.0246	0.0128	0.0113	0.0584	0.0111	0.0023	0.0017	0.0278	0.0009	0.0233	0.0027	0.0127	0.0039	0.02	0.0004	0.0011	0.0042	0.0004
Solyc02g092620	BTB-POZ	0.0007	0.0023	0.0024	0.0014	0.0217	0.021	0.0979	0.1571	0.1211	0.0285	0.2139	0.0326	0.0262	0.0282	0.009	0.0122	0.1871	0.0279	0.0133	0.0222	0.0355	0.0227	0.0303	0.0245	0.0252	0.0207	0.0167	0.0201	0.0248	0.0237	0.0067	0.0347	0.009	0.0157	0.0163	0.1145	0.1438	0.0137	0.1231	0.0082	0.1337	0.1398	0.0851	0.0158	0.1285	0.0176	0.0198	0.0197
Solyc02g092810	C2H2	0.4898	0.5353	0.387	0.1999	0.1448	0.0789	0.4849	0.2431	0.0256	0.0274	0.0148	0.0364	0.0366	0.0332	0.1117	0.2008	0.1032	0.0878	0.0421	0.0579	0.0939	0.064	0.0767	0.085	0.0744	0.0796	0.0766	0.0468	0.0873	0.0304	0.0317	0.0256	0.0306	0.0797	0.0509	0.0175	0.0165	0.0563	0.0171	0.0604	0.0163	0.0102	0.0138	0.0824	0.0177	0.0126	0.0077	0.0087
Solyc02g092910	CHROMO-DOMAIN	0.6679	0.5667	0.848	0.6814	0.2486	0.1896	0.1584	0.2219	0.3747	0.3863	0.42	0.1395	0.1389	0.1308	0.2358	0.1847	0.2043	0.1503	0.1766	0.1366	0.2282	0.1939	0.2759	0.2222	0.2335	0.2733	0.225	0.2056	0.2755	0.1694	0.1748	0.1776	0.1489	0.299	0.2384	0.1988	0.1957	0.2081	0.2078	0.2258	0.2042	0.2402	0.2165	0.2409	0.1784	0.1243	0.1272	0.1647
Solyc02g092930	MYB-HB-like	0.3431	0.4175	0.7497	0.3598	0.4534	0.3754	0.4194	0.9024	1.3213	1.5525	0.6612	0.2112	0.1179	0.2602	0.5399	0.6711	3.1344	0.4314	0.1215	0.1544	0.7857	0.6633	0.3642	0.6701	0.486	0.3468	0.4191	0.4273	0.4238	0.3235	0.3634	0.419	0.3934	0.4133	0.5266	0.4802	0.4318	0.5524	0.4883	0.4646	0.4879	0.7367	0.7245	0.3698	0.4679	0.2543	0.2636	0.1934
Solyc02g093050	WRKY	0.0209	0.035	0.1671	0.2613	0.0363	0.0713	0.0933	0.0901	0.053	0.0259	0.0201	0.1026	0.1383	0.098	0.1273	0.1379	0.3368	0.17	0.1301	0.083	0.2505	0.3171	0.2628	0.2387	0.2759	0.2935	0.1575	0.2559	0.2708	0.1885	0.2126	0.4834	0.3376	0.1427	0.2564	0.2446	0.2184	0.2504	0.2151	0.2386	0.2114	0.2698	0.2937	0.2265	0.2371	0.7061	0.6853	0.7318
Solyc02g093130	AP2-EREBP	0.2109	0.3371	0.4363	1.0571	0.2312	0.2622	0.3312	0.3501	0.5832	0.5527	0.3892	0.1535	0.1254	0.0712	0.4538	0.4162	0.4013	0.5024	0.1969	0.1453	0.427	0.3351	0.3546	0.3328	0.3392	0.3105	0.2215	0.3099	0.266	0.3127	0.3121	0.3344	0.5067	0.0684	0.1257	0.2436	0.3195	0.1611	0.2772	0.1416	0.2087	0.2589	0.1954	0.1125	0.2821	0.0737	0.0438	0.0741
Solyc02g093150	AP2-EREBP	0.0213	0.0269	0.0284	0.0418	0.1026	0.1264	0.0383	0.0481	0.0312	0.0236	0.0166	0.0636	0.0678	0.0487	0.0307	0.0363	0.0586	0.0713	0.0482	0.0508	0.0958	0.0542	0.0605	0.0799	0.0744	0.0748	0.0831	0.0925	0.0648	0.0194	0.0203	0.0122	0.0322	0.1837	0.2932	0.1547	0.1444	0.2148	0.1018	0.1988	0.0419	0.0046	0.0035	0.1815	0.1668	0.1374	0.1263	0.1449
Solyc02g093280	bHLH	0.0051	0.0022	0.008	0.025	0.0059	0.0202	0.0145	0.0064	0.0036	0.0007	0.0025	0.0139	0.017	0.014	0.0024	0.0044	0.0035	0.0028	0.0043	0.0027	0.0077	0.0038	0.0096	0.0091	0.0069	0.0126	0.0153	0.008	0.0085	0.0019	0.002	0.0072	0.0035	0.0551	0.1043	0.2589	0.3278	0.0893	0.5666	0.094	0.6549	0.4943	0.4954	0.1379	0.5364	1.1006	1.1642	0.9684
Solyc02g093410	NAM	0.0349	0.0631	0.0779	0.1042	0.0542	0.0685	0.1309	0.1155	0.1419	0.2028	0.1769	0.0932	0.0873	0.0866	0.1892	0.1428	0.1514	0.1782	0.1553	0.1375	0.211	0.2088	0.2917	0.232	0.285	0.3044	0.2331	0.2878	0.2981	0.1483	0.1894	0.2016	0.2893	0.0709	0.0894	0.0827	0.1013	0.1322	0.0854	0.1177	0.1245	0.122	0.1322	0.1386	0.1095	0.0742	0.0868	0.0751
Solyc02g093520	C2H2	0.4405	0.7549	0.6243	0.3054	0.1684	0.2123	0.2097	0.2485	0.7384	0.4986	0.2991	0.2574	0.2128	0.2616	0.1076	0.1316	0.2623	0.3783	0.3974	0.4049	0.4453	0.4312	0.4041	0.4488	0.4746	0.3973	0.3952	0.3772	0.4233	0.5395	0.6532	0.7225	0.5413	0.101	0.1022	0.0996	0.1064	0.0877	0.1368	0.0967	0.1236	0.138	0.1172	0.0961	0.1198	0.1627	0.1838	0.158
Solyc02g093590	C2C2-CO-like	0.0243	0.0283	0.0466	0.0924	0.2523	0.1783	0.0975	0.0238	0.0387	0.0006	0.0028	0.0706	0.0562	0.1112	0.1436	0.1264	0.0167	0.0015	0.0096	0.004	0.0103	0.0226	0.0247	0.0087	0.0156	0.0216	0.0072	0.0147	0.0171	0.0027	0.0039	0.0195	0.0142	0.4323	0.4596	0.2051	0.1776	0.3894	0.1619	0.3868	0.1569	0.1725	0.1649	0.3696	0.1737	0.3482	0.3595	0.4165
Solyc02g093660	B3-Domain	0.0003	0.0004	0.0007	0.0003	0.0001	0	0.0004	0.0041	0.0006	0	0.0004	0	0	0	0	0.0022	0.0039	0.0028	0.053	0.0401	0.0067	0.0037	0.0031	0.0122	0.0094	0.0052	0.0077	0.0089	0.0037	0.0983	0.084	0.0203	0.011	0	0	0.0003	0	0	0	0	0.0001	0.0003	0	0	0	0.0003	0	0
Solyc02g093740	MYB-HB-like	0.001	0.0031	0.0026	0.0102	0.0054	0.0029	0.0017	0.0014	0.0007	0	0	0.0271	0.0378	0.0222	0.0032	0.0087	0.0055	0.1303	0.0755	0.033	0.1291	0.1531	0.044	0.1855	0.1604	0.0501	0.3038	0.2829	0.0379	0.1597	0.1264	0.043	0.0271	0.0209	0.0062	0.0002	0.0001	0.0097	0.0002	0.0051	0	0.0021	0.0007	0.0178	0	0.0006	0.0005	0.0032
Solyc02g093880	Bromodomain	0.048	0.0444	0.055	0.0357	0.1124	0.1137	0.2375	0.2569	0.4045	0.6492	0.5118	0.1187	0.1405	0.1215	0.1394	0.1395	0.3041	0.222	0.155	0.1504	0.1909	0.1666	0.1463	0.1858	0.1662	0.1494	0.1404	0.1443	0.149	0.1886	0.2055	0.1861	0.1907	0.1001	0.1078	0.1504	0.1798	0.1168	0.1625	0.1079	0.1722	0.1712	0.1687	0.1148	0.1768	0.2237	0.1949	0.1889
Solyc02g094170	C2H2	0.382	0.4721	0.234	0.1936	0.1103	0.1251	0.2165	0.2293	0.3008	0.4365	0.2666	0.1111	0.1225	0.1263	0.1065	0.1278	0.1976	0.1471	0.1489	0.1554	0.1742	0.2342	0.222	0.1686	0.289	0.2343	0.131	0.1901	0.2349	0.1525	0.1522	0.192	0.1843	0.2195	0.2168	0.1441	0.1422	0.1948	0.1454	0.1955	0.1388	0.1312	0.1388	0.2551	0.1443	0.1477	0.1324	0.094
Solyc02g094270	WRKY	0.0043	0.0049	0.0019	0.0011	0	0.0002	0.0022	0	0	0	0	0	0	0	0	0	0.0539	0.0101	0.0065	0	0.0022	0.0013	0.0019	0.0029	0.0065	0	0.001	0.0043	0.0009	0.0033	0.0018	0	0.0573	0	0	0	0	0	0	0	0	0	0	0	0	0.0011	0.001	0
Solyc02g094290	TCP	0.0064	0.0005	0	0.0018	0.0006	0.0022	0.0026	0.0055	0.0128	0.0246	0.0156	0	0.0067	0.0209	0.0154	0.0071	0.0204	0.0074	0	0.0342	0.011	0.0058	0.0077	0.0074	0.0072	0.0114	0.0088	0.0026	0.0069	0.029	0.033	0.0118	0.0104	0.0034	0	0.0018	0.0031	0	0.0019	0	0.0005	0.0022	0.0003	0.0015	0.0008	0.0005	0.0022	0
Solyc02g094340	GRAS	0.0037	0.0004	0.0004	0.0015	0.0001	0.0007	0.003	0.0062	0.0036	0.005	0.0017	0.0003	0.0006	0.0026	0.0002	0.0002	0.0014	0.0094	0.0023	0.0009	0.0017	0.0005	0.0002	0.0012	0.0003	0	0.0013	0.001	0	0.0029	0.0031	0.0003	0.001	0.0008	0.0006	0.0003	0	0	0.0006	0	0	0	0.0001	0.0007	0	0.0005	0.0012	0.0005
Solyc02g094460	B3-Domain	0.015	0.0128	0.01	0.0079	0.0016	0.0596	0.38	0.6601	0.1544	0.0803	0.0324	0	0	0	0	0	0	0	0	0	0	0.0006	0.0004	0.0005	0	0	0.0005	0.0005	0.0005	0	0	0	0	0	0	0.0019	0.0014	0.0003	0.0005	0	0.0015	0.0016	0.0009	0	0.0009	0.0007	0.0004	0.0014
Solyc02g094510	C2H2	0.2263	0.3	0.1969	0.1917	0.3047	0.3224	0.3546	0.3384	0.3632	0.5147	0.4484	0.3337	0.3404	0.3564	0.0999	0.1043	0.315	0.4285	0.395	0.4515	0.4465	0.4111	0.4768	0.4285	0.4433	0.5165	0.4119	0.434	0.4767	0.3533	0.3284	0.3766	0.4311	0.514	0.4336	0.2361	0.2453	0.3686	0.2484	0.4067	0.2592	0.2556	0.2665	0.4412	0.2574	0.4029	0.2903	0.2639
Solyc02g094520	SET	0.1592	0.1041	0.3339	0.2967	0.1272	0.0847	0.0894	0.0275	0.0118	0.0163	0.0179	0.0854	0.0627	0.1163	0.0154	0.016	0.0137	0.053	0.0821	0.1153	0.0516	0.0729	0.0932	0.0547	0.0537	0.0836	0.0658	0.0595	0.0782	0.0683	0.0616	0.1265	0.0591	0.4595	0.4942	0.4665	0.4909	0.4122	0.4897	0.4229	0.3987	0.45	0.4029	0.4889	0.5101	0.981	0.8974	0.733
Solyc03g005170	PHD	0.0512	0.0426	0.0468	0.0325	0.0624	0.0519	0.0371	0.0788	0.0318	0.0171	0.0181	0.0445	0.0422	0.042	0.018	0.0184	0.0329	0.0598	0.0429	0.0446	0.0496	0.068	0.0521	0.0553	0.0585	0.0544	0.0646	0.071	0.0525	0.0481	0.0399	0.0574	0.0581	0.0587	0.075	0.0833	0.0945	0.0695	0.0963	0.0745	0.0917	0.0701	0.0735	0.0724	0.0891	0.3874	0.3965	0.5299
Solyc03g005350	bHLH	0.1561	0.1301	0.147	0.1576	0.0681	0.0786	0.1018	0.0948	0.1859	0.243	0.2619	0.0458	0.0389	0.0341	0.0717	0.0771	0.1581	0.08	0.0651	0.067	0.0674	0.0517	0.0505	0.0531	0.0482	0.0561	0.0528	0.0497	0.0561	0.0741	0.0945	0.1001	0.1105	0.0688	0.0787	0.1021	0.1142	0.0783	0.1409	0.0675	0.1209	0.1146	0.1253	0.0613	0.1189	0.1538	0.1509	0.1301
Solyc03g005460	C2H2	0.0516	0.0291	0.0477	0.0391	0.0449	0.0191	0.0136	0.0053	0.0025	0.0029	0.0021	0.0219	0.0219	0.0236	0.0026	0.0007	0.0029	0.0178	0.0223	0.0185	0.0212	0.0148	0.0212	0.0227	0.0117	0.0197	0.0287	0.017	0.021	0.0221	0.0214	0.0185	0.0102	0.056	0.0656	0.1224	0.0962	0.0564	0.0926	0.055	0.0975	0.1273	0.1258	0.0538	0.1371	0.214	0.2075	0.2261
Solyc03g005490	C2H2	0	0.0004	0.0004	0	0	0.0007	0.0005	0	0	0	0	0	0.0011	0	0	0	0	0.0049	0.0037	0	0.0015	0.0016	0	0.0037	0.0019	0.0019	0.0038	0.0018	0.0005	0.0148	0.0103	0.012	0.0199	0	0	0	0	0	0	0	0	0	0	0	0	0.0005	0	0.0004
Solyc03g005500	AP2-EREBP	0.0022	0	0	0.0009	0	0	0	0	0	0	0	0.0004	0	0	0	0	0.0011	0.0047	0	0	0	0	0	0	0.0018	0	0	0	0	0.0051	0.009	0	0.0073	0	0	0	0	0	0	0	0	0	0	0	0	0	0.001	0
Solyc03g005510	AP2-EREBP	0.0006	0	0	0.0004	0.001	0.002	0.0008	0	0	0	0	0	0	0	0.0063	0	0.0054	0	0.0024	0	0	0	0	0	0	0	0	0	0	0	0	0	0	0	0	0	0	0.0005	0	0	0	0	0	0	0	0.0006	0	0
Solyc03g005520	AP2-EREBP	0.0022	0.0015	0.0013	0.0016	0	0.0002	0.0007	0	0	0	0	0	0	0	0	0	0.0045	0.008	0	0	0.0027	0.0007	0.003	0.0005	0	0.0052	0.0024	0.0027	0.0037	0	0	0	0.0033	0	0.0028	0	0	0	0	0	0	0	0	0	0	0	0	0.0184
Solyc03g005570	MYB-HB-like	0.0394	0.009	0.0115	0.0172	0.0038	0.0181	0.0239	0.0307	0.0228	0.0236	0.0078	0.0325	0.0361	0.0397	0.0263	0.0304	0.4218	0.0583	0.0249	0.0059	0.1997	0.0737	0.0438	0.1604	0.0503	0.0361	0.0383	0.0227	0.036	0.0394	0.0404	0.0365	0.0391	0.0479	0.0137	0.0004	0.0006	0.0226	0.0011	0.0267	0.0007	0.0001	0	0.0251	0.0004	0	0.0006	0.0009
Solyc03g005590	PHD	0.0055	0.0096	0.0025	0.0018	0.0016	0.0011	0.0022	0.0026	0.0002	0.0003	0	0.0004	0	0	0.0001	0.0001	0.0001	0.0001	0	0.0006	0.0003	0.0006	0	0.0007	0.0008	0.0002	0.0006	0.0001	0.0001	0.0002	0.0004	0.0004	0.0004	0	0	0.0034	0.0031	0	0.0023	0.0001	0.0022	0.0025	0.0016	0	0.0045	0.0035	0.0034	0.0149
Solyc03g005970	C2H2	0.0497	0.0279	0.0683	0.0491	0.0168	0.0148	0.0461	0.0419	0.0346	0.0336	0.0396	0.0102	0.0098	0.0132	0.0061	0.0075	0.0351	0.0146	0.0148	0.0079	0.0118	0.0157	0.0221	0.0143	0.019	0.0217	0.0135	0.0192	0.0202	0.007	0.003	0.0092	0.006	0.0215	0.035	0.053	0.069	0.0458	0.0623	0.0383	0.0481	0.0608	0.0484	0.0332	0.0604	0.1459	0.1484	0.1056
Solyc03g005990	BES/BZR	0.0652	0.0655	0.0816	0.0895	0.0837	0.0686	0.048	0.1167	0.1235	0.0783	0.0809	0.1341	0.0868	0.1599	0.0652	0.0774	0.1892	0.1704	0.1676	0.1508	0.149	0.1954	0.1553	0.1472	0.1734	0.1268	0.1587	0.1715	0.1211	0.1189	0.1585	0.1685	0.1576	0.0512	0.0881	0.1441	0.1301	0.0619	0.1271	0.0498	0.0922	0.1038	0.1019	0.0513	0.1333	0.0462	0.047	0.0346
Solyc03g006000	HSF-type-DNA-binding	0.0156	0.014	0.0318	0.0241	0.0371	0.0433	0.0849	0.1015	0.0847	0.1175	0.1108	0.0331	0.0356	0.0253	0.041	0.0499	0.1925	0.0922	0.0541	0.0491	0.092	0.0913	0.0892	0.0937	0.1011	0.0783	0.0664	0.0902	0.0699	0.0801	0.0616	0.0774	0.091	0.0239	0.0341	0.023	0.0291	0.0481	0.0251	0.0447	0.0264	0.0216	0.0218	0.0416	0.0307	0.0446	0.0379	0.0378
Solyc03g006150	MYB-HB-like	0.0052	0.0064	0.0031	0.0027	0.0002	0	0	0	0.0014	0	0	0.0039	0.0043	0.0034	0.0172	0.0073	0.1572	0.0171	0.0064	0.0074	0.0257	0.0282	0.0144	0.0182	0.0223	0.0156	0.014	0.0465	0.0253	0.026	0.0277	0.06	0.0654	0.0064	0.0035	0.0006	0.0003	0.0136	0.0002	0.0124	0	0.0007	0.0002	0.0166	0.001	0.002	0.0011	0.0005
Solyc03g006320	AP2-EREBP	0.5692	0.097	0.0771	0.0529	0.0064	0.0085	0.0406	0.7313	0.7683	0.532	0.0904	0.0138	0.0055	0.0275	0.015	0.0102	0.0038	0.0011	0.0052	0.0208	0.0033	0.0044	0.0046	0.0052	0.0091	0.0091	0.0012	0.0066	0.0088	0.0041	0.0043	0.0072	0.0164	0.0718	0.0895	0.1036	0.135	0.1501	0.1125	0.1414	0.1272	0.1477	0.1735	0.1388	0.1141	0.1114	0.1401	0.0826
Solyc03g006350	C3H	0.0329	0.0212	0.0239	0.0197	0.0386	0.0416	0.082	0.1177	0.1592	0.1284	0.2128	0.0361	0.0339	0.0236	0.0162	0.018	0.1051	0.0405	0.0461	0.0307	0.0536	0.051	0.0633	0.0569	0.0496	0.07	0.0414	0.0488	0.0733	0.0494	0.043	0.0619	0.0543	0.0099	0.0155	0.0695	0.0894	0.015	0.077	0.0121	0.0847	0.0666	0.0719	0.0123	0.0804	0.05	0.0659	0.0448
Solyc03g006380	LisH	0.1108	0.0552	0.0194	0.0152	0.0207	0.0438	0.1014	0.0448	0.0346	0.0277	0.0483	0.04	0.0311	0.0186	0.0058	0.0123	0.0475	0.0469	0.0543	0.0285	0.031	0.0163	0.0182	0.0214	0.0216	0.0234	0.0164	0.0149	0.0214	0.0245	0.0125	0.0289	0.0126	0.0224	0.022	0.0647	0.0881	0.0216	0.07	0.0279	0.068	0.0917	0.0803	0.0337	0.0857	0.038	0.0336	0.0116
Solyc03g006400	LisH	0.3516	0.9381	0.2788	0.1147	0.0377	0.0314	0.0625	0.0935	0.1141	0.1155	0.1048	0.0177	0.0184	0.0138	0.0446	0.0407	0.0542	0.0545	0.029	0.0388	0.0414	0.0411	0.1198	0.049	0.0812	0.1978	0.0645	0.1075	0.2381	0.029	0.0432	0.0475	0.0538	0.0797	0.1268	0.0772	0.0701	0.0839	0.0699	0.0964	0.0879	0.0645	0.081	0.1294	0.0771	0.066	0.0622	0.0638
Solyc03g006420	PHD	0.0704	0.0715	0.0596	0.0607	0.1188	0.0622	0.0784	0.0887	0.0675	0.0391	0.0967	0.0889	0.091	0.0803	0.0516	0.0461	0.0419	0.0917	0.1152	0.1315	0.1035	0.0817	0.1219	0.1144	0.0893	0.1238	0.1496	0.1102	0.1375	0.0997	0.106	0.1333	0.0966	0.0378	0.0562	0.2371	0.2149	0.0456	0.2311	0.0454	0.2499	0.2781	0.2561	0.041	0.2425	0.3785	0.384	0.2149
Solyc03g006570	C2H2	0.0714	0.1178	0.0469	0.0385	0.0806	0.0617	0.051	0.0734	0.0557	0.0459	0.0451	0.0564	0.0678	0.0561	0.025	0.0312	0.0988	0.0808	0.0772	0.0689	0.1078	0.1515	0.1927	0.1237	0.1492	0.1547	0.1126	0.1365	0.1678	0.0698	0.0638	0.0747	0.0646	0.0207	0.0248	0.0614	0.0673	0.0266	0.0687	0.0246	0.0718	0.0616	0.0611	0.0198	0.0675	0.0874	0.0913	0.0842
Solyc03g006580	LisH	0.6909	0.3761	0.3612	0.2533	0.308	0.3517	0.2931	0.3268	0.4068	0.6351	0.3093	0.1828	0.2268	0.1616	0.3004	0.2748	0.2884	0.4024	0.2375	0.1655	0.3866	0.3445	0.3493	0.4052	0.3809	0.3561	0.4294	0.3719	0.3754	0.3922	0.4781	0.3547	0.3614	0.9866	0.724	0.2	0.1892	0.7029	0.191	0.6492	0.1989	0.1911	0.1889	0.8614	0.1816	0.1358	0.1053	0.3248
Solyc03g006800	TCP	0.0532	0.0252	0.1571	0.1305	0.0208	0.0141	0.0189	0.0029	0.0007	0	0.0023	0.0614	0.0457	0.0565	0.0251	0.0328	0.0084	0.0166	0.0272	0.0159	0.0211	0.0039	0.0216	0.0208	0.0058	0.0269	0.0372	0.0178	0.0281	0.0121	0.0216	0.0062	0.0072	0.166	0.138	0.3004	0.3742	0.2359	0.4015	0.3024	0.3573	0.5101	0.553	0.2423	0.4435	0.2461	0.2897	0.2425
Solyc03g006830	MADS-MIKC	0.1079	0.1576	0.1158	0.1186	0.1066	0.1171	0.0469	0.0078	0.0373	0.0063	0.0073	0.0022	0.0051	0.0017	0.0042	0.0025	0.0127	0.0169	0.0025	0	0.0119	0.0055	0.0058	0.0044	0.0037	0.0048	0.0093	0.0085	0.0075	0.1471	0.1384	0.1866	0.1688	0.01	0.0177	0.0118	0.0172	0.0675	0.042	0.0985	0.0647	0.0183	0.0523	0.1008	0.0607	0.0593	0.0378	0.0618
Solyc03g006910	bHLH	0.0023	0.0035	0.0011	0	0.0028	0.0008	0.0004	0.0004	0	0	0.0004	0.0326	0.043	0.034	0.0009	0.0012	0.0047	0.0014	0.0075	0.0038	0.0053	0.0343	0.0043	0.0104	0.0314	0.0076	0.0052	0.0131	0.0026	0.0069	0.0047	0.0045	0.0014	0.0021	0.001	0.0028	0.0046	0.0049	0.0015	0.0086	0.0084	0.0077	0.0091	0.0091	0.0061	0.0006	0.0014	0
Solyc03g007140	B3-Domain	0.1343	0.1356	0.1135	0.0811	0.054	0.063	0.1106	0.0765	0.0766	0.0749	0.0747	0.0227	0.023	0.0241	0.0233	0.0203	0.0467	0.0308	0.0211	0.0114	0.0255	0.0264	0.0319	0.0212	0.0225	0.0285	0.0177	0.0221	0.0302	0.0208	0.0246	0.0342	0.0414	0.0623	0.0753	0.0705	0.0633	0.082	0.062	0.0933	0.0629	0.0729	0.0639	0.0868	0.0755	0.0927	0.0759	0.0913
Solyc03g007180	BED-type(Zn)	0.0446	0.0499	0.0708	0.0666	0.071	0.076	0.0556	0.031	0.0109	0.0041	0.0141	0.026	0.0245	0.0173	0.0155	0.0252	0.0445	0.0516	0.0408	0.0292	0.0435	0.0667	0.032	0.0348	0.0403	0.0323	0.0221	0.0388	0.0359	0.0382	0.0491	0.0602	0.0979	0.0163	0.0249	0.0701	0.0762	0.0222	0.0741	0.0227	0.0684	0.0665	0.0615	0.0191	0.0708	0.0573	0.0632	0.0352
Solyc03g007380	WRKY	0.003	0.0013	0	0.0003	0.0001	0.002	0	0.0004	0	0.0044	0.0004	0.0007	0	0	0.0028	0.0008	0.0761	0.0263	0	0	0.0147	0.0046	0.0093	0.0189	0.009	0.0104	0.0155	0.0117	0.0137	0.01	0.0133	0.0146	0.0174	0	0	0	0	0	0.0003	0	0	0	0	0	0	0.0001	0	0.0007
Solyc03g007410	bHLH	0.0039	0.0003	0.0031	0.0012	0	0	0.0041	0.014	0.0011	0.0037	0.0223	0.0867	0.113	0.077	0.0343	0.0303	0.001	0.0065	0.0026	0.0094	0.0017	0.0004	0.0003	0.0015	0.0018	0.001	0.0009	0.0007	0.0003	0.0052	0.0011	0.0037	0	0.1611	0.0791	0.0125	0.0055	0.0849	0.0055	0.0987	0.0015	0.0005	0.0004	0.091	0.0037	0.0074	0.003	0.0208
Solyc03g007460	AP2-EREBP	0.0594	0.0395	0.0058	0.0079	0.0163	0.014	0.0155	0.0226	0.0348	0.0462	0.0602	0.009	0.0121	0.0075	0.0112	0.0093	0.0696	0.0412	0.0503	0.0226	0.0326	0.0437	0.1632	0.0396	0.0426	0.2466	0.0329	0.0383	0.203	0.035	0.0604	0.0299	0.0375	0.0488	0.0318	0.0363	0.0265	0.0321	0.0281	0.0263	0.0223	0.0445	0.024	0.0188	0.0374	0.0179	0.0122	0.0111
Solyc03g007510	BED-type(Zn)	0.0553	0.0613	0.0552	0.0487	0.0263	0.0205	0.0213	0.0263	0.0287	0.0329	0.0289	0.0186	0.0291	0.0182	0.0206	0.0217	0.0246	0.0222	0.0096	0.0118	0.0227	0.018	0.022	0.023	0.0235	0.0219	0.0184	0.0159	0.0216	0.0227	0.0173	0.028	0.0309	0.0178	0.0117	0.0231	0.0282	0.0117	0.0251	0.0136	0.0346	0.0245	0.027	0.0144	0.0201	0.0232	0.0226	0.0224
Solyc03g007640	WRKY	0.0056	0.0014	0.0009	0.0001	0.0004	0.0034	0.0155	0	0	0	0	0	0	0	0	0	0	0	0	0	0	0	0	0	0	0	0	0	0	0	0	0	0	0	0	0	0	0	0	0	0	0	0	0	0	0.0003	0	0
Solyc03g007900	WD40-like	0.4492	0.3649	0.1842	0.1272	0.0619	0.0614	0.11	0.0857	0.107	0.1626	0.0866	0.0692	0.0661	0.0513	0.0372	0.0357	0.1189	0.1208	0.0893	0.0581	0.1151	0.1005	0.1028	0.1152	0.1111	0.1116	0.1271	0.0971	0.1084	0.2006	0.2177	0.2284	0.1872	0.1155	0.1277	0.0591	0.062	0.1172	0.0646	0.1069	0.0625	0.0621	0.0553	0.1188	0.0544	0.0934	0.0815	0.1162
Solyc03g007920	WD40-like	0.1877	0.4517	0.2947	0.3516	0.1766	0.1858	0.1638	0.0571	0.0206	0.0053	0.0093	0.0561	0.0657	0.0727	0.1644	0.0865	0.2285	0.2369	0.1453	0.0552	0.2051	0.2364	0.2637	0.2736	0.2712	0.2615	0.2464	0.2742	0.2534	0.8385	0.8626	0.6086	0.5051	0.1139	0.1753	0.101	0.0997	0.1612	0.102	0.2591	0.1382	0.1384	0.1464	0.2815	0.1217	0.1029	0.097	0.1599
Solyc03g019710	MADS-MIKC	0.002	0.0016	0.0028	0.0006	0.0006	0.0018	0.0662	0.0564	0.0377	0.0161	0.0082	0	0	0	0	0.0005	0.3079	0	0	0	0.0006	0.0006	0.001	0.0005	0.0015	0.0006	0.0004	0	0.002	0	0	0	0	0.0008	0.0007	0	0.0001	0	0.001	0.0007	0.0006	0.0008	0.0007	0.0012	0	0	0	0.0007
Solyc03g019800	MYB-HB-like	0.0949	0.056	0.0619	0.0299	0.1312	0.0983	0.1033	0.1405	0.2096	0.1773	0.3597	0.0968	0.1117	0.0967	0.0742	0.0685	0.1352	0.1139	0.1184	0.1167	0.1076	0.1166	0.1607	0.1129	0.1207	0.1686	0.1185	0.1258	0.1571	0.1002	0.0889	0.1232	0.0947	0.7167	0.69	0.2683	0.3411	0.7688	0.3094	0.7221	0.3504	0.2984	0.3172	0.6316	0.3026	0.7757	0.785	0.6617
Solyc03g025170	GRAS	0.1447	0.1751	0.3571	0.2233	0.2309	0.2654	0.1254	0.2167	0.1609	0.0876	0.0933	0.2701	0.1756	0.2971	0.3687	0.3561	0.4293	0.4178	0.3446	0.2318	0.2124	0.203	0.1807	0.1625	0.1768	0.1923	0.1336	0.1423	0.1926	0.3238	0.3457	0.2978	0.3945	0.1419	0.2138	0.3717	0.4778	0.2136	0.6043	0.1889	0.5868	0.5731	0.6833	0.1897	0.4531	0.1762	0.2087	0.1517
Solyc03g025260	C2H2	0.0107	0.0093	0.0104	0.0062	0.0018	0.0049	0.0079	0.0118	0.0163	0.0326	0.0128	0.0023	0.0016	0	0.0009	0.0015	0.011	0.0117	0.0079	0	0.0023	0.0035	0.0038	0.0036	0.0026	0.0016	0.0066	0.003	0.0035	0.0053	0.0032	0.0036	0.0032	0.0102	0.0099	0.0033	0.0031	0.0096	0.0027	0.0122	0.0019	0.0014	0.0012	0.0138	0.0024	0.0042	0.0051	0.0075
Solyc03g025440	C2H2	0.4098	0.3886	0.0679	0.0916	0.0678	0.0933	0.1288	0.1412	0.2109	0.2909	0.3935	0.0373	0.0483	0.0401	0.0666	0.0612	0.1788	0.0889	0.1099	0.0778	0.1094	0.0903	0.1099	0.0965	0.0934	0.1375	0.1137	0.1208	0.1545	0.108	0.1195	0.1171	0.1287	0.0529	0.0664	0.1112	0.1224	0.0562	0.1271	0.0561	0.1422	0.1278	0.1169	0.0674	0.1171	0.0551	0.0541	0.0358
Solyc03g025740	CCHC(Zn)	0.1725	0.1072	0.1265	0.1	0.0687	0.0432	0.0433	0.0453	0.0546	0.1106	0.0941	0.0339	0.0427	0.0187	0.0313	0.0154	0.039	0.0398	0.0447	0.0473	0.0391	0.0334	0.067	0.0436	0.0408	0.0763	0.0629	0.0458	0.0796	0.0816	0.1068	0.1013	0.1041	0.4049	0.3156	0.0632	0.0569	0.302	0.0657	0.2988	0.0709	0.0703	0.0673	0.3341	0.0746	0.1432	0.1315	0.203
Solyc03g025830	bZIP	0.0016	0.0022	0.0083	0.0268	0.0114	0.0066	0.0112	0.0272	0.03	0.0105	0.012	0.1014	0.126	0.0952	0.0044	0.0178	0.0409	0.0641	0.0493	0.0485	0.0688	0.0937	0.0726	0.0768	0.1016	0.046	0.0977	0.1048	0.049	0.059	0.0326	0.0417	0.0238	0.0317	0.0272	0.0161	0.0122	0.0176	0.0124	0.0173	0.0143	0.0204	0.0131	0.0176	0.0116	0.0355	0.0375	0.0241
Solyc03g025870	MYB-HB-like	0.0041	0.0009	0.0275	0.0057	0.0029	0.0082	0.0215	0.0125	0	0	0	0.0004	0.0007	0	0	0	0.0158	0.1287	0.0069	0.0119	0.1066	0.0707	0.0639	0.1483	0.1449	0.0668	0.1671	0.1926	0.0518	0.088	0.0902	0.0273	0.0375	0	0.0006	0	0	0.0005	0	0	0	0	0	0.0009	0.0003	0.0017	0.0032	0
Solyc03g026020	HSF-type-DNA-binding	0.1102	0.1307	0.2136	0.2362	0.0434	0.1195	0.3704	0.6723	2.5605	7.276	4.3781	0.155	0.0914	0.2019	0.4478	0.5599	0.9907	0.2832	0.3597	0.4344	0.2848	0.2172	0.2434	0.209	0.2002	0.2749	0.1755	0.2193	0.3262	0.2424	0.306	0.3563	0.3219	0.206	0.212	0.2555	0.3192	0.2582	0.2947	0.2301	0.3045	0.2079	0.2904	0.2378	0.3312	0.3268	0.3117	0.2576
Solyc03g026060	C2H2	0.2914	0.7435	0.2084	0.1271	0.0759	0.0833	0.166	0.1701	0.1228	0.0707	0.0743	0.0784	0.0489	0.0832	0.0904	0.0943	0.1322	0.3452	0.1607	0.2004	0.2394	0.2066	0.2054	0.2483	0.2268	0.2388	0.1588	0.1895	0.2122	0.3633	0.3752	0.3013	0.4312	0.1247	0.1644	0.1429	0.1466	0.1619	0.1497	0.1501	0.1177	0.1401	0.1468	0.1632	0.1602	0.114	0.1216	0.1067
Solyc03g026070	Homobox-WOX	0.1277	0.0997	0.0177	0.0105	0.0219	0.0214	0.0276	0.0529	0.0267	0.0211	0.0306	0.0951	0.0549	0.1094	0.0717	0.0707	0.0006	0.0132	0.062	0.055	0.0125	0.0034	0.0033	0.019	0.0053	0.0025	0.0356	0.0136	0.0032	0.0177	0.0193	0.0047	0.0039	0.034	0.0382	0.2402	0.2541	0.0338	0.2815	0.0382	0.2186	0.1786	0.2432	0.0341	0.2145	0.0547	0.0538	0.0186
Solyc03g026150	C2H2	0.2294	0.242	0.4067	0.13	0.1867	0.2773	0.1727	0.1243	0.0901	0.1433	0.1057	0.1557	0.147	0.1497	0.234	0.2203	0.1329	0.1858	0.1235	0.1124	0.171	0.1759	0.1739	0.1719	0.1923	0.1777	0.1515	0.1679	0.1667	0.2289	0.255	0.2657	0.2865	0.2482	0.2634	0.1311	0.1291	0.2184	0.1184	0.2092	0.1434	0.1711	0.1773	0.2679	0.1452	0.2643	0.1949	0.3767
Solyc03g026250	GARP-G2-like	1.8216	0.7037	0.0087	0.0057	0.0013	0.0013	0.0026	0	0.0007	0	0.0004	0	0	0	0	0	0	0	0	0	0	0	0.0004	0	0	0	0	0	0	0	0	0	0	0	0	0	0	0	0	0	0	0	0	0.0005	0	0	0	0
Solyc03g026270	AP2-EREBP	0.0029	0.0082	0.0119	0.0116	0.0003	0.0002	0.0107	0.0206	0.1319	0.0257	0.0462	0.0005	0	0.0029	0.0016	0	3.0788	0.0182	0	0	0.3008	0.1939	0.1245	0.1539	0.1107	0.0456	0.0686	0.0523	0.0819	0	0	0.0033	0.0034	0.0046	0	0	0.0023	0.0014	0	0.0019	0	0	0	0.0016	0	0.0055	0.0045	0.0035
Solyc03g026280	AP2-EREBP	0.0078	0.0047	0.0086	0.0072	0.0524	0.0099	0.0772	0.1264	0.8271	0.2165	0.3891	0.0097	0.0006	0.012	0.0091	0.0162	5.8167	0.0502	0	0	0.364	0.3984	0.2613	0.2778	0.2167	0.119	0.1343	0.1137	0.2216	0.0015	0.0055	0.0037	0.0127	0.0205	0	0	0.0013	0.0003	0.0002	0.0005	0	0.0001	0	0.0016	0	0	0	0.0006
Solyc03g026350	C3H	0.3898	0.3599	0.4095	0.3185	0.1657	0.1819	0.1965	0.1523	0.1847	0.1727	0.1859	0.1165	0.1035	0.1281	0.1423	0.1339	0.1682	0.1264	0.1461	0.1727	0.1436	0.13	0.1323	0.1565	0.1397	0.1452	0.1613	0.1486	0.1464	0.1003	0.0968	0.0788	0.0999	0.193	0.1715	0.1757	0.2155	0.1637	0.216	0.1613	0.2024	0.2145	0.2007	0.1981	0.185	0.1981	0.2414	0.1927
Solyc03g031450	bHLH	0.0032	0.0032	0.0031	0.001	0	0	0.002	0.0009	0.0007	0.0017	0	0	0.0017	0	0	0	0.1383	0.0187	0.0315	0.0218	0.1068	0.0109	0.0192	0.0719	0.0181	0.0347	0.0553	0.0184	0.0227	0.0439	0.0389	0.0371	0.019	0.0005	0	0	0	0.0003	0	0.0005	0	0	0	0	0	0.0014	0	0.0054
Solyc03g031820	FHA-SMAD	0.0767	0.0687	0.0742	0.0594	0.07	0.0633	0.0563	0.1253	0.1095	0.1111	0.1215	0.04	0.045	0.0364	0.0285	0.0324	0.0468	0.0355	0.039	0.0293	0.0472	0.0453	0.0465	0.0464	0.0386	0.0503	0.0443	0.0443	0.0531	0.0392	0.0356	0.0495	0.0499	0.0672	0.0628	0.0797	0.0805	0.0622	0.0767	0.0505	0.0805	0.0833	0.082	0.0512	0.0802	0.0658	0.074	0.0667
Solyc03g031830	C2H2	0.0651	0.0598	0.157	0.195	0.0471	0.052	0.0125	0.0243	0.0276	0.0304	0.0115	0.0318	0.0136	0.0485	0.0466	0.0938	0.0245	0.0733	0.0404	0.0289	0.0431	0.0309	0.0201	0.0463	0.0302	0.0283	0.0601	0.0516	0.03	0.1228	0.1528	0.2095	0.0981	0.0202	0.009	0.0044	0.0059	0.0117	0.0038	0.0114	0.004	0.0154	0.0056	0.0222	0.0038	0.0021	0.009	0.0045
Solyc03g031970	ARF	0.081	0.1273	0.2231	0.3341	0.6079	0.3365	0.1626	0.0981	0.0729	0.0447	0.0727	0.3388	0.2582	0.3735	0.0714	0.0902	0.1226	0.1479	0.1554	0.2471	0.1177	0.1166	0.1224	0.1061	0.1334	0.1125	0.1207	0.1444	0.1309	0.1013	0.0975	0.1404	0.15	0.2956	0.4237	0.5611	0.5678	0.4376	0.5923	0.4785	0.6483	0.5132	0.6458	0.5562	0.5515	0.5832	0.6098	0.445
Solyc03g032060	C2H2	0.0597	0.0617	0.142	0.0675	0.041	0.0872	0.1815	0.0809	0.0827	0.1043	0.0855	0.0552	0.0236	0.0699	0.3229	0.2677	0.029	0.0433	0.0455	0.0768	0.0364	0.0298	0.0185	0.0195	0.0367	0.0238	0.0217	0.0228	0.0203	0.0407	0.0354	0.0275	0.0621	0.0248	0.0345	0.1146	0.1649	0.0408	0.153	0.0377	0.1273	0.1229	0.1349	0.0243	0.1277	0.0119	0.0083	0.0035
Solyc03g033330	PHD	0.7636	1.7413	0.7997	0.6357	0.1634	0.3351	0.2742	0.2982	0.0841	0.0773	0.0635	0.1103	0.1415	0.1084	0.1165	0.0728	0.0478	0.4485	0.2433	0.2221	0.1363	0.4101	0.1663	0.1062	0.3914	0.3111	0.1808	0.4354	0.4287	0.1191	0.1201	0.2659	0.2206	0.3245	0.3575	0.0401	0.0558	0.4878	0.0628	0.4888	0.0865	0.2485	0.1193	0.5931	0.0678	0.8549	1.0107	1.1188
Solyc03g033380	LisH	0.1641	0.1906	0.1646	0.1577	0.1652	0.1855	0.2229	0.2261	0.1853	0.2201	0.1943	0.109	0.1117	0.1284	0.1531	0.157	0.1772	0.1727	0.1671	0.2257	0.1764	0.1663	0.1294	0.167	0.1619	0.1399	0.1528	0.1558	0.1462	0.1664	0.1633	0.1523	0.1731	0.1718	0.1696	0.109	0.1126	0.1822	0.1005	0.1739	0.1161	0.1324	0.1316	0.1928	0.1261	0.1932	0.1836	0.1491
Solyc03g033500	CCHC(Zn)	1.2102	0.6674	0.2937	0.3106	0.1556	0.1806	0.1541	0.1617	0.1646	0.2625	0.1674	0.3092	0.1863	0.3562	0.1201	0.102	0.1039	0.1996	0.5337	1.2387	0.1482	0.1802	0.2474	0.1452	0.1499	0.2917	0.1834	0.1882	0.2615	0.1702	0.1411	0.1311	0.1281	0.553	0.3911	0.6804	0.8139	0.4343	1.1738	0.4621	0.6996	0.6614	0.8471	0.3874	0.6243	0.4553	0.3907	0.3695
Solyc03g033570	MADS-type1	0.857	0.2255	0.0064	0.002	0	0	0	0	0	0	0	0	0	0	0	0	0	0	0	0	0	0	0	0	0	0	0	0	0	0	0	0	0	0	0	0	0	0	0	0	0	0	0	0	0	0	0	0
Solyc03g033630	PHD	0.007	0.012	0.0082	0.0124	0.0993	0.0803	0.0613	0.0856	0.089	0.0403	0.0862	0.0981	0.0705	0.0772	0.08	0.081	0.1137	0.1145	0.0924	0.1908	0.1129	0.1079	0.1149	0.115	0.1236	0.1302	0.0993	0.1161	0.121	0.0924	0.0856	0.0936	0.1038	0.0067	0.0105	0.2001	0.2189	0.0129	0.2384	0.0107	0.2179	0.185	0.1878	0.0072	0.2258	0.0925	0.0929	0.0644
Solyc03g033660	C2C2-GATA	0.2016	0.493	0.0642	0.0406	0.0296	0.0215	0.0508	0.0333	0.0049	0.0036	0.0025	0.0164	0.0178	0.0221	0.0406	0.0548	0	0.0031	0	0	0.0044	0.0013	0.0036	0.0019	0.0031	0.0017	0.0033	0.0035	0.0018	0.029	0.0228	0.0352	0.0264	0.053	0.0626	0.2122	0.2741	0.0731	0.2878	0.0843	0.2665	0.338	0.244	0.0853	0.2316	0.0207	0.0163	0.0272
Solyc03g033680	STY-LRP1	0.0266	0.0188	0.0151	0.0102	0	0	0	0	0	0	0	0.0225	0.0233	0.0356	0.0054	0.0024	0.0035	0	0.0049	0	0.0036	0.0013	0.001	0	0.0029	0.0039	0.001	0.0049	0.0012	0	0.004	0.0019	0.004	0.0606	0.0533	0.0394	0.0481	0.0693	0.0502	0.0755	0.0462	0.0137	0.0267	0.0929	0.016	0.0165	0.0182	0.0152
Solyc03g033730	bZIP	0.0022	0.0049	0.0108	0.0059	0.0047	0.0156	0.0342	0.0054	0.0021	0	0	0	0.0027	0	0	0	0.1581	0.6731	0.2154	0.0784	0.5869	0.2785	0.2665	0.5965	0.4959	0.3831	0.426	0.5243	0.3042	0.6178	0.4131	0.1449	0.2325	0	0	0	0	0	0	0	0	0	0	0	0	0	0	0
Solyc03g033880	MADS-type1	0.2867	0.0517	0.0044	0.0085	0	0	0	0	0	0	0	0	0	0	0	0	0	0	0	0	0	0	0	0	0	0	0	0	0	0	0	0	0	0	0	0	0	0	0	0	0	0.0002	0	0	0	0	0	0
Solyc03g033900	MADS-type1	0.6835	0.2086	0.0079	0.0068	0	0	0.0008	0	0	0	0	0	0	0	0	0	0	0	0	0	0	0	0	0	0	0	0	0	0	0	0	0	0	0	0	0	0	0	0	0	0	0	0	0	0	0	0	0
Solyc03g033940	MADS-type1	0.3626	0.1012	0.0069	0.0074	0	0	0	0	0	0	0	0	0	0	0	0	0	0	0	0	0	0	0	0	0	0	0	0	0	0	0	0	0	0	0	0	0	0	0	0	0	0.0002	0	0	0	0	0	0
Solyc03g033980	TUBBY	0.1267	0.1506	0.2254	0.1947	0.1407	0.1127	0.1606	0.1759	0.1787	0.268	0.1794	0.2083	0.1705	0.2078	0.2571	0.2644	0.1448	0.1907	0.1642	0.1529	0.1428	0.1591	0.1204	0.1271	0.1632	0.1258	0.1571	0.1623	0.1357	0.2424	0.2572	0.2504	0.2697	0.1486	0.1627	0.2244	0.2503	0.1708	0.2494	0.1679	0.2553	0.2509	0.2462	0.1832	0.2447	0.129	0.1385	0.0767
Solyc03g034000	bHLH	0	0.0007	0.0004	0.0004	0.0005	0.0011	0.001	0	0	0	0.0005	0.0932	0.126	0.0844	0.1296	0.1689	0.0175	0.0013	0.0072	0.0046	0.0053	0.0174	0.0113	0.0012	0.0192	0.0014	0.0026	0.0167	0.0017	0	0.0008	0	0.0008	0.0223	0.028	0.0009	0.002	0.0279	0.0011	0.0129	0.0017	0.0016	0.0017	0.0096	0.0003	0.0121	0.0119	0.0081
Solyc03g034110	Homobox-WOX	0.0012	0.0003	0.0008	0.0001	0	0	0	0	0	0	0	0	0	0	0.0006	0	0.0025	0.0227	0	0.0024	0.0056	0.0099	0.0194	0.0077	0.0194	0.0147	0.0051	0.0107	0.0482	0	0	0	0.0009	0	0	0.0002	0	0.0006	0	0	0	0	0	0	0.0001	0.0004	0.0011	0
Solyc03g034120	Homobox-WOX	0.0002	0.0002	0.0006	0.0003	0.002	0.0007	0	0	0.001	0	0	0.0005	0.0042	0	0.0028	0	0.0421	0.0399	0.0042	0.0026	0.0141	0.006	0.0599	0.015	0.0104	0.0831	0.006	0.0128	0.0831	0.0009	0	0.0019	0.004	0.0041	0.0024	0.0023	0.0005	0.0037	0.0037	0.009	0.0019	0.0019	0.0086	0.0042	0.0008	0.0015	0.001	0.0011
Solyc03g034130	Homobox-WOX	0.0004	0.0005	0.0005	0	0.0002	0.0003	0	0	0	0	0	0	0	0	0.0021	0	0.0006	0.0128	0	0	0.0068	0.0033	0.0163	0.008	0.0105	0.0233	0.0048	0.0094	0.0213	0	0	0	0	0	0.0008	0.0003	0.0002	0.0003	0	0	0.0007	0	0	0	0.0011	0.0033	0.0021	0.0024
Solyc03g034150	Homobox-WOX	0.01	0.0019	0.002	0.0018	0	0	0	0.0008	0	0	0	0	0	0	0.0015	0.002	0.0034	0.0018	0	0	0.0008	0	0.0007	0.0011	0.0014	0	0.003	0	0.0046	0.0011	0	0.0011	0.0012	0	0	0	0	0	0	0	0	0	0	0	0	0	0	0
Solyc03g034260	MADS-type1	0.0417	0.0228	0.0003	0.0004	0.0003	0	0	0	0	0	0	0	0	0	0	0	0	0.0007	0	0	0	0	0.0006	0	0	0	0.0007	0	0	0	0	0.0012	0	0	0	0	0	0	0	0	0	0	0	0	0	0.0019	0	0
Solyc03g034450	C2H2	0.1284	0.1	0.0549	0.0573	0.0703	0.0747	0.0853	0.0832	0.078	0.1255	0.0558	0.076	0.0978	0.0566	0.1184	0.1081	0.0723	0.0992	0.0786	0.0954	0.0975	0.0878	0.0707	0.0991	0.0954	0.0839	0.0855	0.0906	0.09	0.0699	0.0618	0.0541	0.0622	0.2135	0.2147	0.0922	0.0839	0.1934	0.0764	0.1861	0.0778	0.0804	0.0898	0.1981	0.0843	0.0689	0.0771	0.0569
Solyc03g042520	C2H2	0.2462	0.1008	0.0033	0.0042	0.0001	0.0005	0.0099	0.0066	0.0055	0.003	0.0053	0	0	0	0	0	0.0009	0	0	0	0	0	0	0	0	0	0	0	0	0	0	0	0	0.0005	0	0	0.0001	0.0017	0.0003	0.0012	0.0003	0	0	0.0015	0.0002	0.0003	0.001	0
Solyc03g042560	C2H2	0.0109	0.0065	0.003	0.0046	0.0002	0.0016	0.0173	0.0128	0.0592	0.0113	0.0127	0.0012	0	0	0.0079	0.0077	5.6317	0.0075	0.0041	0	1.3898	0.4751	0.5997	1.0108	0.3655	0.4564	0.312	0.2248	0.4647	0.0113	0.0216	0.0235	0.0486	0.0025	0.0013	0.0019	0.0011	0.0059	0.0013	0.0054	0.0021	0.0029	0.0033	0.0058	0.0021	0.0875	0.1077	0.0838
Solyc03g043580	B3-Domain	0.0106	0.0014	0.0016	0.0013	0.0036	0.0133	0.0064	0	0	0	0.0009	0	0	0	0.0005	0	0.0004	0	0	0	0	0	0	0	0	0	0	0	0	0	0.0015	0	0	0	0	0	0	0.0003	0	0.0012	0	0	0	0.0009	0	0.0005	0.0006	0
Solyc03g043600	HMG	0.0254	0.0311	0.0333	0.0349	0.0788	0.0853	0.0949	0.0753	0.0863	0.1056	0.1357	0.0871	0.0824	0.098	0.0403	0.0401	0.1076	0.0856	0.0944	0.0929	0.0711	0.0663	0.0694	0.0668	0.0653	0.0747	0.0489	0.0571	0.0752	0.0643	0.0674	0.0794	0.0923	0.0849	0.0962	0.1621	0.1931	0.1169	0.1958	0.1245	0.1678	0.2002	0.186	0.1365	0.2232	0.1025	0.1025	0.0529
Solyc03g043810	bZIP	0.0018	0.0015	0.0017	0.0007	0.0004	0.004	0.0082	0.0013	0	0	0	0	0	0	0	0	0	0	0	0	0	0	0	0	0	0	0	0	0	0	0	0	0	0	0	0	0	0	0	0	0	0	0	0	0	0	0	0
Solyc03g043820	bZIP	0.0062	0.0019	0.0058	0.0031	0	0	0.0012	0	0	0.0025	0	0	0	0	0	0	0	0	0	0	0	0	0	0	0	0	0	0	0	0	0	0	0	0	0	0	0	0	0	0	0	0	0	0	0	0	0	0
Solyc03g043830	bZIP	0.0447	0.0131	0.0076	0.0009	0.0003	0.001	0	0.0018	0	0.0036	0	0	0	0	0	0	0	0	0	0	0	0	0	0	0	0	0	0	0	0	0	0	0	0	0	0	0	0.0005	0	0	0	0	0	0	0	0	0	0
Solyc03g043840	bZIP	0.0474	0.0183	0.0021	0.0009	0	0	0	0.0046	0	0.0036	0.0035	0	0	0	0	0	0	0	0	0	0	0	0	0	0	0.0008	0.0007	0	0	0	0	0	0	0	0	0	0	0	0	0	0	0	0	0	0	0	0	0
Solyc03g043870	C2H2	0.0811	0.1074	0.1153	0.125	0.0364	0.0128	0.0211	0.0289	0.0188	0.0271	0.0399	0.0201	0.0183	0.0281	0.0178	0.0207	0.0274	0.0157	0.0215	0.0207	0.016	0.0231	0.0224	0.0161	0.0192	0.0167	0.0242	0.0219	0.0216	0.0067	0.0055	0.0053	0.0078	0.0402	0.0466	0.0524	0.0473	0.0545	0.0432	0.0457	0.0509	0.0599	0.0563	0.0583	0.0654	0.1378	0.112	0.1086
Solyc03g043900	bZIP	0.0058	0.0283	0.0015	0.0015	0.0019	0.0128	0.0267	0.081	0.0916	0.119	0.1223	0.0015	0.0156	0.0029	0	0.0007	0.0724	0.0837	0.0372	0.0602	0.0735	0.1644	0.0891	0.0705	0.1623	0.0781	0.0651	0.1179	0.0541	0.0735	0.1324	0.1318	0.1113	0.0008	0.0019	0.0003	0	0.0009	0	0.0008	0	0.0006	0.0002	0.0013	0	0.0003	0	0.0048
Solyc03g044110	B3-Domain	0.0012	0.0006	0.0008	0.0005	0.0155	0.0413	0.0027	0	0	0	0	0	0	0	0	0	0	0	0	0	0	0	0	0	0	0	0	0	0	0	0	0	0	0	0	0	0	0	0	0	0	0	0	0	0	0.0003	0	0
Solyc03g044300	AP2-EREBP	0.0072	0.0063	0.0104	0.0082	0.0426	0.0835	0.0387	0.0532	0.1019	0.1958	0.1532	0.0106	0.0166	0.0065	0.0003	0.0003	0.2831	0.21	0.0508	0.0824	0.2213	0.1667	0.0712	0.2287	0.2004	0.0957	0.1489	0.2305	0.0652	0.089	0.0607	0.046	0.034	0.0361	0.0246	0.0283	0.0264	0.0225	0.0165	0.0222	0.0061	0.0045	0.0004	0.0293	0.007	0.0114	0.0098	0.0096
Solyc03g044380	SET	0.1418	0.1756	0.1257	0.1391	0.0907	0.066	0.1138	0.1211	0.0862	0.0661	0.0657	0.0981	0.1006	0.0759	0.0306	0.0253	0.05	0.069	0.1177	0.1227	0.1021	0.0952	0.1019	0.1195	0.0996	0.1183	0.1443	0.134	0.1358	0.0689	0.0586	0.0656	0.0482	0.1639	0.1331	0.2351	0.2325	0.1656	0.2454	0.1654	0.2572	0.2799	0.2584	0.1626	0.2506	0.1738	0.175	0.1734
Solyc03g044410	C2H2	0.0126	0.0007	0.0003	0	0	0.0012	0.0045	0.001	0.0194	0.0305	0.0137	0	0	0	0	0	0	0	0	0	0	0	0	0	0	0	0	0	0	0	0	0	0	0	0	0	0	0	0	0	0	0	0	0	0	0	0	0
Solyc03g044460	bHLH	0.0004	0	0.0004	0.0005	0	0	0	0	0	0.0042	0	0	0	0	0	0	0.0009	0.0008	0.0132	0.0175	0.0042	0.012	0.0065	0.0033	0.0105	0.0076	0.0069	0.0067	0.0046	0.0015	0.0064	0.003	0	0	0	0	0	0	0	0	0	0	0	0	0	0	0	0
Solyc03g044690	FAR	0.0032	0.0018	0.0009	0.0009	0	0	0	0	0	0	0	0	0	0	0	0	0	0	0	0	0	0	0	0	0	0	0	0	0	0	0	0	0	0	0.0006	0.0004	0.0001	0	0.0004	0	0.0003	0	0	0	0	0	0.0005	0.0013
Solyc03g044830	WD40-like	0.0009	0.0004	0.0083	0.0141	0.0003	0.002	0	0.0006	0.0004	0	0	0.0008	0	0	0.0009	0.0007	0.0057	0.0011	0	0.0024	0.0019	0.0031	0.0041	0.001	0.0063	0.0051	0.0033	0.009	0.0115	0.0024	0.0042	0.0327	0.0213	0	0	0.0002	0	0	0	0	0	0	0.0002	0	0	0.0001	0	0.0007
Solyc03g045030	TCP	0.0006	0.0003	0.0017	0.0019	0	0.0002	0	0.0009	0.0224	0.0203	0.0113	0	0	0	0	0	0.0007	0	0	0	0	0	0.0014	0	0	0	0.0007	0.0007	0.0014	0	0	0	0	0	0	0	0	0.002	0.0004	0.0019	0.0116	0.0426	0.0271	0.0068	0.0024	0.0035	0.0038	0.0034
Solyc03g045060	CCHC(Zn)	0.0982	0.1007	0.0862	0.1082	0.1122	0.1104	0.1736	0.1497	0.1321	0.1251	0.1139	0.1173	0.081	0.1193	0.1788	0.1773	0.1402	0.1369	0.1206	0.1077	0.1164	0.107	0.1176	0.1235	0.115	0.1173	0.119	0.1185	0.125	0.1242	0.1367	0.1587	0.1654	0.1534	0.1294	0.1579	0.1589	0.1246	0.1737	0.1363	0.155	0.1714	0.1653	0.146	0.1687	0.1405	0.1269	0.1173
Solyc03g046440	bZIP	0.001	0.0006	0.0023	0.0002	0	0	0	0	0	0	0	0.0213	0.0274	0.0274	0.0009	0.0039	0.0039	0	0	0	0.0009	0.001	0.0039	0.0013	0.001	0.0096	0.0058	0.0033	0.0109	0.0038	0.0041	0.0013	0.0068	0.0054	0.0079	0	0	0.0038	0	0.0018	0	0	0	0.0029	0	0.0011	0	0.0056
Solyc03g051950	SET	0.0845	0.1063	0.0781	0.0716	0.0485	0.0583	0.0644	0.083	0.0944	0.1186	0.103	0.041	0.0405	0.0604	0.0137	0.0153	0.0433	0.0545	0.0661	0.0761	0.0412	0.0346	0.0482	0.05	0.0464	0.046	0.0427	0.0479	0.0452	0.0465	0.0371	0.0554	0.0345	0.2114	0.1543	0.0656	0.0566	0.1629	0.0627	0.1947	0.064	0.0667	0.0796	0.2302	0.0637	0.0612	0.0382	0.0603
Solyc03g058160	C2H2	0.1356	0.1105	0.2241	0.039	0.0424	0.0394	0.0072	0.0064	0	0.0013	0	0.0982	0.0989	0.0967	0.2992	0.4463	0.0033	0.0039	0	0	0.0064	0.0039	0.0062	0.006	0.0121	0.0071	0.0087	0.0034	0.0043	0	0	0	0	0.0712	0.0252	0.005	0.0025	0.0258	0.0003	0.0198	0.0002	0.0023	0.0003	0.0205	0.0009	0.0004	0.0007	0.001
Solyc03g058420	BED-type(Zn)	0.0025	0.0053	0.0019	0.001	0	0.0007	0	0	0	0	0	0	0	0	0	0	0	0	0	0	0	0	0	0	0	0	0	0	0	0	0	0	0	0	0	0	0	0	0	0	0	0	0	0	0	0	0	0.0264
Solyc03g059100	WD40-like	0.2217	0.212	0.3263	0.2685	0.2698	0.3103	0.4409	0.3543	0.636	0.9136	0.8464	0.2855	0.2512	0.288	0.5936	0.5086	0.5988	0.2173	0.3407	0.3569	0.2522	0.2312	0.2558	0.2198	0.2144	0.2866	0.2098	0.2251	0.2949	0.3527	0.3879	0.372	0.3596	0.5571	0.5532	0.4759	0.5059	0.5257	0.5153	0.5536	0.4934	0.5747	0.5473	0.5222	0.4292	0.2144	0.1657	0.1397
Solyc03g059200	MYB-HB-like	0.0106	0.0031	0.0067	0.0058	0.0002	0.0005	0.0006	0	0	0	0	0.0002	0	0	0.0006	0.0005	0.001	0	0	0.0047	0	0.0036	0	0.0008	0.0011	0.0005	0.0004	0.0022	0.0005	0.0017	0	0	0	0.0006	0	0	0	0.001	0	0.0006	0	0	0	0	0	0.0015	0	0.0027
Solyc03g059270	C2H2	0.0028	0.0027	0.0009	0.0003	0.0011	0.0004	0.0004	0	0.0007	0	0	0.0132	0.0154	0.0211	0.0273	0.0173	0.0611	0.0254	0.0012	0.0072	0.0106	0.0177	0.0087	0.0084	0.0091	0.0087	0.0024	0.0038	0.005	0.003	0.0006	0.0018	0.0084	0.0216	0.0181	0	0.0002	0.0238	0	0.0203	0	0.0003	0.0002	0.0281	0	0	0.0011	0
Solyc03g059300	NAM	0	0	0	0.0004	0	0	0	0	0	0	0.0007	0	0	0	0	0	0	0	0	0	0	0	0	0	0.0005	0	0	0	0	0	0	0	0	0	0	0	0	0	0	0	0	0	0	0	0	0	0	0
Solyc03g059310	WD40-like	0.3052	0.1611	0.2879	0.2989	0.3338	0.4003	0.4409	0.2981	0.3519	0.4076	0.3318	0.4066	0.3532	0.4722	0.7095	0.4447	0.3139	0.3633	0.3451	0.4104	0.3304	0.2463	0.2411	0.299	0.2674	0.2518	0.2253	0.2245	0.2534	0.1848	0.1686	0.1512	0.184	0.2808	0.3286	0.4757	0.5517	0.3016	0.527	0.3166	0.458	0.5645	0.5561	0.3879	0.5246	0.3657	0.3337	0.2992
Solyc03g059420	PHD	0.0599	0.0455	0.0829	0.0465	0.0643	0.0508	0.054	0.0753	0.0663	0.0555	0.1089	0.0735	0.0544	0.0655	0.0248	0.0253	0.0804	0.0787	0.0816	0.1292	0.0867	0.0831	0.0911	0.0876	0.0842	0.1	0.0829	0.0826	0.1015	0.0745	0.0617	0.0767	0.0696	0.0245	0.032	0.1191	0.1263	0.0331	0.1251	0.0343	0.1173	0.115	0.115	0.0311	0.121	0.3764	0.2992	0.2093
Solyc03g061620	HD-ZIP	0.0415	0.0341	0.0765	0.0161	0.0128	0.0225	0.0132	0	0	0	0	0	0	0	0	0	0.0031	0.0014	0	0	0.0032	0	0	0.003	0.0013	0.0018	0	0.0015	0	0	0.0026	0	0	0.0041	0	0.0032	0.0034	0.0009	0.0015	0	0.0003	0.0013	0.0013	0	0	0	0.0014	0
Solyc03g062670	NAM	0.0134	0.0204	0.0537	0.0075	0.0024	0.0011	0.0042	0.0061	0.0026	0.0011	0.0021	0	0	0	0	0	0.0015	0.0009	0	0	0	0.0005	0	0	0	0	0	0.0005	0.0014	0	0	0.0024	0.0008	0	0	0	0	0	0	0	0	0	0	0.0006	0	0.0024	0.0039	0.0252
Solyc03g062750	NAM	0.0015	0.0024	0.0028	0.0024	0.0032	0.0019	0.0024	0.0064	0.0079	0.0025	0.0085	0.0019	0.005	0.0048	0	0.0022	0.0111	0.002	0.0082	0	0.0081	0.0053	0.0066	0.0057	0.0047	0.0037	0.0022	0.0102	0.0053	0.0018	0.0038	0.0055	0.0077	0.0017	0.0021	0.0143	0.0106	0.0022	0.0048	0	0.0099	0.007	0.0086	0	0.0135	0.0069	0.0117	0.0069
Solyc03g062820	MADS-type1	0.0717	0.0597	0.0011	0.0003	0	0	0	0	0.0033	0	0	0	0	0	0	0	0	0	0	0	0	0	0.0009	0	0	0	0	0	0	0	0	0	0	0	0.0013	0.0005	0	0	0	0	0	0	0	0	0	0	0	0
Solyc03g062940	WD40-like	0.2698	0.2921	0.3181	0.2956	0.3304	0.5425	0.7223	0.8617	1.1699	1.7943	1.1014	0.2428	0.2373	0.2778	0.7044	0.703	0.5428	0.3296	0.383	0.3728	0.3468	0.2429	0.2414	0.3387	0.2519	0.2397	0.3275	0.2862	0.2492	0.3819	0.4792	0.3613	0.4184	0.377	0.3641	0.2584	0.2804	0.3448	0.2856	0.3784	0.3638	0.2855	0.4438	0.3912	0.2544	0.63	0.552	0.6824
Solyc03g063140	AS2-LOB	0.0029	0.0037	0.0022	0.0004	0.0186	0.0095	0.0008	0.0257	0	0.0016	0.0023	0.0252	0.011	0.0091	0.0092	0.0078	0	0.0019	0.0108	0	0.0008	0.0009	0.0006	0	0.0009	0.003	0.0019	0.0015	0.0039	0	0.0024	0.0011	0	0.0505	0.0285	0.009	0.0053	0.0312	0.0054	0.0266	0.0036	0.0003	0.0012	0.0226	0.0031	0.0067	0.0063	0.0039
Solyc03g063200	C3H	0.0085	0.0133	0.0079	0.015	0.2079	0.1975	0.1523	0.2183	0.3284	0.3726	0.2953	0.2333	0.1559	0.1918	0.447	0.3188	0.112	0.1174	0.2411	0.2005	0.1192	0.1392	0.1618	0.114	0.1311	0.1582	0.1231	0.1197	0.181	0.1283	0.1501	0.1336	0.1791	0.0793	0.0547	0.4947	0.5065	0.0571	0.5655	0.0421	0.4917	0.5332	0.5613	0.0574	0.5069	0.0554	0.0366	0.0534
Solyc03g063220	MYB-HB-like	0.002	0.0012	0.001	0.0012	0.0306	0.0205	0.0091	0.0313	0.0176	0.0027	0.0293	0.0387	0.0277	0.0248	0.005	0.0076	0.0192	0.0419	0.0315	0.0588	0.0425	0.0412	0.0468	0.0467	0.0404	0.0441	0.0444	0.0467	0.0536	0.0275	0.0247	0.0253	0.0247	0.0099	0.0135	0.0639	0.0663	0.0156	0.0679	0.013	0.0687	0.0573	0.0587	0.0102	0.0605	0.0848	0.093	0.0651
Solyc03g063680	C3H	0.1217	0.1847	0.0383	0.0607	0.0418	0.0377	0.0602	0.0333	0.0091	0.0009	0.0043	0.0239	0.0216	0.0291	0.0142	0.0231	0.036	0.0259	0.0223	0.0213	0.0333	0.0256	0.0262	0.0332	0.0276	0.0267	0.0287	0.0294	0.0262	0.0402	0.0415	0.0473	0.0466	0.0195	0.034	0.1121	0.1271	0.0375	0.1477	0.0318	0.1266	0.1526	0.1188	0.0321	0.1089	0.1034	0.095	0.0611
Solyc03g063720	PHD	0.025	0.024	0.0451	0.0435	0.0272	0.0214	0.0243	0.0057	0	0.0028	0.0022	0.0103	0.0151	0.0098	0.0082	0.0048	0.0018	0.0102	0.0074	0.0115	0.0081	0.0075	0.0112	0.0072	0.0082	0.0101	0.0153	0.0085	0.0084	0.0096	0.012	0.0101	0.0128	0.0091	0.0136	0.0829	0.0795	0.0099	0.0763	0.0067	0.0729	0.0903	0.0919	0.0119	0.1163	0.0865	0.1089	0.0747
Solyc03g071550	PHD	0.0209	0.0266	0.0068	0.0082	0.0189	0.028	0.0267	0.0314	0.0282	0.0187	0.0225	0.0242	0.0326	0.021	0.0083	0.0128	0.0095	0.0093	0.0159	0.0233	0.0137	0.0143	0.0113	0.0185	0.0157	0.0114	0.0215	0.0197	0.0144	0.0162	0.0158	0.0137	0.0115	0.0089	0.005	0.0209	0.0205	0.0095	0.0225	0.0095	0.0226	0.0217	0.0215	0.0085	0.0246	0.0312	0.0322	0.022
Solyc03g071560	CCHC(Zn)	0.1642	0.1549	0.2353	0.181	0.1688	0.1982	0.1534	0.1914	0.2956	0.5734	0.3898	0.2958	0.1644	0.2802	0.061	0.0556	0.1916	0.2365	0.3837	0.482	0.2219	0.1884	0.2293	0.2029	0.2173	0.2393	0.1615	0.182	0.1948	0.156	0.1651	0.1818	0.1435	0.4137	0.291	0.3337	0.3728	0.3266	0.4426	0.3821	0.3437	0.3417	0.3972	0.3681	0.3158	0.369	0.3057	0.2478
Solyc03g071620	Hap3/NF-YB	5.8924	6.9596	10.4347	12.0623	3.0491	1.5764	1.8155	1.1597	0.5879	0.9139	0.5032	1.2372	1.3374	1.4901	4.071	3.0514	0.6562	0.8569	1.0633	0.7582	1.0128	0.8982	1.0306	1.2386	1.0301	1.0151	1.6888	1.1269	0.8872	0.6041	0.6882	0.4244	0.4198	21.5811	20.6694	5.1343	4.4663	17.0278	4.8477	17.6577	3.6978	4.138	3.8827	20.5204	5.2035	2.1246	1.8256	2.0996
Solyc03g071680	C2H2	0.0023	0.0003	0	0.0004	0	0.0001	0	0.0004	0	0.0007	0.0007	0	0	0	0	0	0	0	0	0	0	0	0	0	0	0	0	0	0	0	0	0	0	0	0	0.0004	0	0	0	0	0.0001	0	0	0	0	0	0.0003	0
Solyc03g078120	NAM	0.0101	0.0115	0.0051	0.0059	0.0624	0.0788	0.0906	0.1412	0.1206	0.0221	0.197	0.0509	0.0812	0.0557	0.0477	0.0572	0.1079	0.0697	0.0728	0.0433	0.1129	0.131	0.2033	0.1188	0.1984	0.2342	0.1347	0.1968	0.2162	0.0733	0.0834	0.0804	0.0955	0.0034	0.0027	0.0785	0.0709	0.0033	0.0682	0.0026	0.0818	0.0827	0.0698	0.0054	0.0738	0.1024	0.1013	0.1182
Solyc03g078230	C2H2	0.096	0.0817	0.0935	0.0683	0.0426	0.0459	0.114	0.0866	0.0717	0.1193	0.1062	0.0635	0.0501	0.0793	0.0155	0.0137	0.0614	0.0336	0.0832	0.1304	0.0412	0.0424	0.0407	0.0442	0.0361	0.0441	0.0347	0.0302	0.0411	0.0358	0.0286	0.0409	0.0283	0.1082	0.1179	0.1883	0.2474	0.1288	0.2433	0.1204	0.2005	0.2002	0.1907	0.1435	0.1979	0.1355	0.1733	0.1243
Solyc03g079910	LIM	0.0102	0.0073	0.0119	0.0114	0.0081	0.0051	0.004	0.0023	0.0004	0.0017	0.0013	0.0153	0.0104	0.0292	0.0017	0.0054	0.0074	0.014	0.0137	0.0129	0.0287	0.0175	0.0114	0.0251	0.0205	0.0076	0.0212	0.0202	0.0084	0.0144	0.0119	0.0093	0.0086	0.0055	0.0045	0.007	0.01	0.0052	0.0104	0.0053	0.011	0.0119	0.0136	0.0048	0.0094	0.0071	0.0067	0.0445
Solyc03g079920	WD40-like	0.1757	0.2176	0.3036	0.1626	0.079	0.0695	0.0489	0.0521	0.0534	0.0378	0.0723	0.0437	0.0427	0.0555	0.0336	0.0325	0.0509	0.0577	0.0612	0.0683	0.0596	0.0538	0.0512	0.0548	0.0538	0.0577	0.058	0.0525	0.0545	0.057	0.0558	0.0673	0.0597	0.1286	0.1379	0.0906	0.0894	0.1149	0.0878	0.1266	0.0872	0.0929	0.0865	0.1314	0.0889	0.1578	0.1826	0.1653
Solyc03g080090	NAM	0.1561	0.2079	0.5639	0.591	0.305	0.3481	0.7782	0.6455	1.0058	0.5909	0.6796	0.2036	0.1939	0.235	0.318	0.2868	1.3249	0.4032	0.2714	0.2768	0.8912	0.8493	0.9442	0.8174	0.8385	0.7801	0.4605	0.5515	0.8397	0.2682	0.3282	0.3805	0.3936	0.3436	0.4569	0.2742	0.3144	0.5789	0.3163	0.5902	0.2923	0.2934	0.2998	0.6233	0.3143	0.6131	0.6146	0.6345
Solyc03g081200	WD40-like	0.0021	0.0054	0.0053	0.0025	0.0469	0.0565	0.0686	0.1155	0.1456	0.0913	0.1129	0.0216	0.0291	0.0238	0.0128	0.0127	0.0967	0.0516	0.0131	0	0.0426	0.0578	0.0557	0.0425	0.0578	0.0549	0.0365	0.0489	0.0371	0.0441	0.0752	0.0508	0.1136	0.0048	0	0.0461	0.0489	0	0.0525	0	0.0569	0.0401	0.0355	0	0.0431	0.0097	0.0061	0.0162
Solyc03g081210	WD40-like	0.0527	0.013	0.0055	0.0047	0.0034	0.0149	0.072	0.0468	0.034	0.0236	0.0147	0.0034	0	0	0	0.0004	0.0072	0.0039	0	0	0.0032	0.0032	0.0026	0.0017	0.0059	0.003	0.0015	0.0073	0.0034	0.0051	0.0027	0.0052	0.0007	0.0005	0.0026	0.0061	0.0124	0.001	0.0125	0.001	0.0055	0.0065	0.005	0.0017	0.0072	0.003	0.0041	0.0035
Solyc03g081240	C2C2-CO-like	0.0109	0.0185	0.0212	0.0428	0.0173	0.0151	0.0597	0.0891	0.016	0.0042	0.0284	0.005	0.006	0.0081	0.009	0.0086	0.2228	0.0628	0.0235	0.1991	0.099	0.0711	0.0506	0.0631	0.0636	0.0664	0.0333	0.0544	0.0567	0.0312	0.0397	0.0387	0.0816	0.0243	0.0503	0.0076	0.0109	0.0142	0.0098	0.0063	0.0217	0.0099	0.0191	0.0171	0.0087	0.0349	0.0263	0.0513
Solyc03g081260	C2C2-CO-like	0.0003	0.0003	0.0003	0.0004	0.1775	0.0861	0.0336	0.0514	0.02	0.0041	0.0033	0.2242	0.1997	0.2635	0.0666	0.0818	0.2414	0.3835	0.186	0.1852	0.3842	0.3154	0.2807	0.3162	0.308	0.1985	0.2101	0.2146	0.1731	0.2083	0.1682	0.133	0.1746	0.0978	0.1277	0.0354	0.0214	0.1376	0.0108	0.1212	0.0092	0.0047	0.0104	0.1365	0.0241	0.0056	0.0048	0.007
Solyc03g082430	C3H-WRC/GRF	0.0966	0.2116	0.208	0.1315	0.0265	0.011	0.065	0.2343	0.202	0.2563	0.1657	0.0268	0.0335	0.0299	0.0007	0.0009	0.0042	0.0005	0.0049	0.0029	0.0007	0.0011	0.0067	0.0016	0.0047	0.0039	0.0011	0.0006	0.0039	0	0	0.0005	0.0015	0.0831	0.1764	0.3009	0.3809	0.1913	0.4201	0.1614	0.4445	0.2408	0.4197	0.1839	0.3333	0.4063	0.3863	0.2279
Solyc03g082480	SSXT	0.177	0.2765	0.2397	0.3122	0.4743	0.3006	0.257	0.1599	0.1694	0.3366	0.1729	0.166	0.1559	0.2643	0.3233	0.3228	0.1244	0.2326	0.2343	0.2903	0.184	0.1766	0.2164	0.1705	0.1517	0.2335	0.1799	0.131	0.2441	0.2892	0.3339	0.2903	0.3095	0.4031	0.4231	0.3255	0.3005	0.3838	0.3498	0.3669	0.3699	0.4102	0.413	0.374	0.368	0.8314	0.6087	0.9124
Solyc03g082550	Homobox-WOX	0.002	0.0017	0.0012	0.0013	0.0002	0.0005	0.0039	0.0004	0.0586	0.0603	0.0122	0.0146	0.0413	0.0063	0.0051	0.0011	0.1187	0.0157	0.0385	0.0511	0.0531	0.113	0.0367	0.0432	0.1165	0.0578	0.0285	0.1066	0.0501	0.045	0.0368	0.088	0.0389	0	0.0015	0	0	0	0	0.0005	0	0.0001	0.0002	0.0012	0	0.0012	0.0015	0.0007
Solyc03g082750	WRKY	0	0	0.0006	0	0	0.0005	0	0	0	0	0	0	0	0	0	0	0	0	0	0	0.0009	0.0008	0	0	0	0	0	0	0	0	0	0	0	0	0	0	0	0	0.0004	0	0	0	0.0005	0	0	0.003	0.0049	0.0045
Solyc03g082810	WRKY	0.068	0.0328	0.0016	0.0016	0.0002	0	0.0007	0	0	0	0	0	0	0	0.0007	0.0019	0	0	0	0	0	0	0	0	0	0	0	0	0	0	0	0	0	0	0	0.0006	0.0014	0	0.0014	0	0.0004	0.0001	0.0003	0.0008	0	0.0004	0.0014	0
Solyc03g082840	C2C2-Dof	0.0079	0.0023	0.0288	0.1839	0.0808	0.0608	0.0241	0.0472	0.0437	0.0883	0.0365	0.0096	0.0101	0.0065	0.0219	0.0185	0.097	0.1924	0.0347	0.0215	0.1084	0.1229	0.201	0.099	0.1359	0.1284	0.0661	0.113	0.1198	0.0445	0.0532	0.0764	0.1071	0.0337	0.0425	0.0353	0.0418	0.05	0.0522	0.0931	0.0666	0.0568	0.0783	0.0782	0.0756	0.1236	0.1065	0.1552
Solyc03g082870	WD40-like	0.0714	0.091	0.1036	0.0831	0.0575	0.0546	0.0403	0.0621	0.0642	0.0466	0.08	0.0881	0.0815	0.0838	0.0285	0.0384	0.0437	0.0526	0.0508	0.0844	0.0682	0.1152	0.2146	0.0705	0.1149	0.1976	0.0699	0.1204	0.199	0.0395	0.0459	0.0286	0.0368	0.039	0.0428	0.1433	0.1811	0.0495	0.1665	0.0459	0.1274	0.1501	0.1197	0.0447	0.1852	0.1006	0.1067	0.0521
Solyc03g083040	Nin-like	0.0426	0.0272	0.0082	0.0009	0	0	0	0.0006	0	0	0	0	0	0	0	0	0	0	0	0	0	0	0	0	0	0	0	0	0	0	0	0	0	0	0	0	0	0	0	0	0	0	0	0	0	0.0015	0	0
Solyc03g083110	RAV	0.0309	0.0284	0.0137	0.0061	0.0005	0	0.0004	0	0	0	0	0	0	0	0	0	0	0	0	0	0	0	0	0.0003	0	0	0	0	0	0	0	0	0.0007	0	0.0011	0	0	0	0	0	0	0	0	0	0	0.0017	0	0.0032
Solyc03g083270	C2H2	0.2986	0.2491	0.26	0.364	0.0887	0.0796	0.1215	0.078	0.0517	0.0541	0.0496	0.0836	0.0662	0.0953	0.217	0.1903	0.0775	0.0789	0.0638	0.0876	0.0734	0.0912	0.0558	0.0771	0.0857	0.0698	0.0831	0.0965	0.0672	0.1014	0.1029	0.0915	0.0981	0.1219	0.1365	0.0671	0.0612	0.1291	0.0558	0.1227	0.0613	0.0615	0.0545	0.105	0.0646	0.0443	0.0393	0.055
Solyc03g083340	MYB-HB-like	0.136	0.038	0.0019	0.0011	0.0006	0.0014	0.001	0	0	0	0	0.0004	0.0003	0	0	0	0.0002	0	0	0.0024	0	0	0	0.0002	0	0	0	0	0	0.0004	0	0	0	0	0.0003	0.0001	0	0.0003	0.0001	0.0003	0	0	0.0001	0	0	0	0	0
Solyc03g083400	C2C2-CO-like	0.1276	0.1756	0.3018	0.4717	0.7874	0.9842	0.4571	0.4953	0.237	0.3004	0.2722	0.1182	0.2041	0.0856	0.1751	0.0769	0.2807	0.3581	0.1166	0.0433	0.4918	0.2124	0.411	0.4148	0.3503	0.2907	0.3428	0.2437	0.2542	0.116	0.0992	0.123	0.215	0.2803	0.2305	0.144	0.1449	0.2115	0.1136	0.2384	0.1104	0.0802	0.1047	0.253	0.1167	0.1174	0.1107	0.1222
Solyc03g083430	C2H2	0.4097	0.3442	0.4974	0.3641	0.3161	0.2958	0.474	0.5241	0.8504	1.2276	1.5892	0.389	0.3042	0.2802	0.2213	0.2241	0.6445	0.395	0.3921	0.5296	0.3964	0.3294	0.3587	0.3229	0.33	0.3993	0.342	0.337	0.4155	0.406	0.3819	0.4637	0.4076	0.277	0.2958	0.506	0.5424	0.2848	0.5505	0.2665	0.5747	0.6517	0.6072	0.2094	0.524	0.7036	0.7248	0.647
Solyc03g083460	C2H2	0.0242	0.0357	0.0296	0.0129	0.0067	0.0321	0.0331	0.0085	0.0152	0.011	0.0145	0.0056	0.0077	0.0075	0.0989	0.1024	0.0587	0.054	0.0382	0.025	0.0561	0.0326	0.0489	0.0558	0.0418	0.0473	0.0345	0.0411	0.0461	0.1544	0.184	0.1452	0.1129	0.0063	0.004	0.0019	0.0014	0.0026	0.0031	0.0038	0.0023	0.0021	0.002	0.0051	0.0009	0.0012	0.0018	0.0723
Solyc03g083880	NAM	0.0009	0	0.002	0.0065	0.0018	0.0009	0.0015	0.002	0.0037	0.0024	0.0038	0.0052	0.0028	0.0015	0.0037	0.0055	0.0251	0.0148	0.0022	0.0068	0.0172	0.0143	0.018	0.0107	0.0134	0.0132	0.0092	0.0084	0.0058	0.0056	0.0024	0.0057	0.0133	0.0108	0.0027	0	0	0.0025	0	0.0047	0	0	0	0.0091	0	0.0006	0	0
Solyc03g093350	CCHC(Zn)	0.0048	0.0031	0.0009	0.0007	0.0394	0.0373	0.007	0.0218	0.0202	0.0056	0.0288	0.0761	0.0493	0.0941	0.0914	0.0707	0.0186	0.0818	0.088	0.118	0.0015	0.0015	0.0014	0.0009	0.0011	0.0019	0.0011	0.0029	0.0022	0.0524	0.0428	0.0765	0.0586	0.0284	0.0296	0.0977	0.1219	0.0316	0.1295	0.0288	0.1051	0.1007	0.1021	0.0341	0.1121	0.1141	0.1241	0.0734
Solyc03g093490	WD40-like	0.0261	0.0131	0.0295	0.023	0.0899	0.0497	0.0196	0.0214	0.0063	0.0041	0.0202	0.0492	0.0487	0.067	0.0499	0.0337	0.014	0.0462	0.1048	0.0721	0.0648	0.0662	0.0687	0.0852	0.0559	0.0752	0.1162	0.1051	0.0728	0.1257	0.1229	0.1096	0.0996	0.0021	0.0015	0.2042	0.2325	0.0019	0.2167	0.0019	0.2184	0.2303	0.2466	0.0039	0.2534	0.0485	0.0361	0.0369
Solyc03g093530	AP2-EREBP	0.0073	0.0051	0.0044	0.0006	0.0179	0.032	0	0	0	0	0	0.0035	0	0.005	0.0109	0.0175	0.0011	0.0183	0.0054	0	0	0	0	0	0	0	0	0	0	0.013	0.0257	0.0169	0.0577	0.0953	0.1062	0.0135	0.0206	0.1475	0.0129	0.1541	0.0104	0.0105	0.0116	0.1428	0.0091	0.0194	0.0164	0.0343
Solyc03g093540	AP2-EREBP	0.0758	0.052	0.1534	0.0385	0.0049	0.017	0.0347	0.0254	0.1547	0.0652	0.1855	0.0366	0.0239	0.0677	0.0531	0.0231	0.6836	0.018	0.0264	0.0082	0.0777	0.049	0.0161	0.0649	0.0256	0.0152	0.0221	0.0212	0.0131	0.0067	0.0082	0.0049	0.0093	0.0549	0.009	0.0003	0.0007	0.017	0	0.0178	0.0007	0.0003	0.0015	0.0356	0.0001	0.0011	0.0016	0
Solyc03g093550	AP2-EREBP	0.1542	0.1248	0.2168	0.0656	0.0451	0.1191	0.0978	0.0436	0.2918	0.081	0.3751	0.0571	0.0432	0.106	0.1509	0.0781	1.0794	0.051	0.0339	0.0213	0.2035	0.1443	0.0415	0.1322	0.051	0.0432	0.0571	0.037	0.0461	0.0164	0.0223	0.0167	0.0342	0.1032	0.0203	0.0004	0	0.0248	0.0006	0.05	0.0011	0.0004	0.0039	0.0797	0	0.0015	0.0015	0
Solyc03g093560	AP2-EREBP	0.1023	0.0642	0.2334	0.0801	0.0641	0.1515	0.327	0.1729	1.2065	0.4382	1.2643	0.0538	0.0339	0.0949	0.0343	0.0124	1.7001	0.2822	0.096	0.0398	0.9793	0.3905	0.1437	0.5594	0.1921	0.1518	0.1995	0.1033	0.1919	0.1044	0.1036	0.0896	0.1342	0.1221	0.0226	0.0011	0.0012	0.0332	0.0047	0.0599	0.0014	0.0053	0.0061	0.0961	0.0038	0.0116	0.0025	0.0019
Solyc03g093610	AP2-EREBP	0.0908	0.0355	0.1346	0.1656	0.1723	0.2116	0.0798	0.0752	0.034	0.0026	0.0006	0.118	0.1211	0.1251	0.0827	0.0672	0.2872	0.2336	0.1029	0.0475	0.5185	0.396	0.3085	0.3891	0.3114	0.2365	0.2055	0.1934	0.2148	0.0681	0.1015	0.0756	0.0827	0.0278	0.0274	0.0051	0.0033	0.0309	0.0065	0.0392	0.0099	0.006	0.0137	0.0285	0.004	0.0009	0.004	0.0021
Solyc03g093700	SET	0.0203	0.0086	0.0244	0.016	0.0154	0.0112	0.0033	0.0058	0.0058	0.0041	0.005	0.0078	0.0074	0.005	0.0031	0.0021	0.002	0.0001	0.0014	0	0.0004	0.0008	0.0011	0.0003	0.0003	0.0005	0.0002	0.0002	0.0009	0.0013	0.002	0.0008	0.0025	0.0099	0.0182	0.0409	0.0395	0.0115	0.0353	0.0132	0.0357	0.0324	0.0317	0.0115	0.0337	0.0578	0.0589	0.0557
Solyc03g093710	SET	0.0378	0.0168	0.0132	0.0067	0	0	0.0011	0.0013	0.0006	0.0011	0.0005	0	0	0	0.0002	0	0	0	0	0	0	0	0	0	0	0	0	0	0	0	0	0	0	0.0016	0.0015	0.0004	0.0003	0.0022	0.0001	0.0025	0.0003	0.0001	0.0003	0.0014	0.0002	0.0083	0.0083	0.0087
Solyc03g093740	SET	0	0.0002	0	0.0004	0.0001	0.0003	0	0	0	0	0	0	0	0	0	0	0	0	0	0	0	0	0	0	0	0	0	0.0004	0	0.0007	0	0	0	0	0	0.0001	0	0	0	0	0.0002	0.0009	0.0005	0	0	0	0	0.0032
Solyc03g093760	SET	0.0114	0.0048	0.0108	0.0086	0.0024	0.0013	0.0011	0.0071	0.0109	0.0187	0.013	0.0007	0.0003	0	0.0004	0.0002	0.0002	0	0	0	0.0002	0.0016	0.0013	0.0009	0.0005	0.0011	0.0002	0.0012	0.0006	0.0017	0.0009	0.0008	0.0012	0.0014	0.0019	0.0056	0.005	0.0023	0.0061	0.0022	0.0052	0.0038	0.0051	0.0018	0.0058	0.0093	0.012	0.0145
Solyc03g093870	C2H2	0	0.0004	0.0002	0	0	0.0003	0	0	0	0	0	0	0	0	0	0	0	0	0	0	0	0	0	0	0	0	0	0	0	0	0	0	0	0	0	0	0	0	0	0	0	0	0	0	0	0	0	0
Solyc03g093890	MYB-HB-like	0.0062	0.0055	0.0114	0.0081	0.0016	0.0104	0.0148	0.0079	0.0109	0.0131	0.0116	0.0012	0.0035	0	0.0023	0	0.0318	0.0355	0.0209	0.0035	0.022	0.0031	0.0296	0.0291	0.0113	0.0262	0.0193	0.0161	0.0461	0.2417	0.4112	0.3577	0.1435	0.0006	0.004	0.0015	0.0032	0.0031	0.0023	0.005	0.0026	0.0023	0.0021	0.0045	0.0017	0.0078	0.0114	0.005
Solyc03g093930	MYB-HB-like	0.005	0.0053	0.0182	0.0027	0	0	0.0034	0.0043	0.0095	0	0.0006	0	0	0	0	0	0.049	0.008	0.0017	0	0.0169	0.0012	0.0265	0.0264	0.0079	0.02	0.025	0.014	0.0461	0.0576	0.0577	0.1178	0.0857	0	0	0	0	0	0	0	0	0	0	0	0	0	0	0
Solyc03g093940	MYB-HB-like	0.007	0.0118	0.0076	0.0016	0	0	0	0	0	0	0.0007	0	0	0	0	0	0.0075	0.0011	0.0039	0	0.0038	0	0.0164	0.0051	0.0005	0.0185	0.004	0.0024	0.0271	0.003	0.0119	0.0175	0.0033	0	0	0	0	0	0	0	0.0002	0	0	0	0	0.0007	0	0
Solyc03g094160	Znf-LSD	0.0162	0.0328	0.0238	0.0291	0.0139	0.031	0.0611	0.0514	0.1144	0.0901	0.1825	0.0579	0.0367	0.0579	0.0185	0.0271	0.3859	0.1762	0.1432	0.1032	0.1955	0.1816	0.1645	0.2322	0.172	0.1392	0.133	0.1378	0.1384	0.2649	0.2696	0.2807	0.291	0.0091	0.0182	0.0147	0.017	0.0186	0.0182	0.0291	0.017	0.0194	0.0186	0.0317	0.0166	0.0216	0.0199	0.0164
Solyc03g095210	WD40-like	0.0093	0.0045	0.0032	0.002	0.0007	0.0006	0.0016	0.001	0	0.0007	0	0	0	0	0	0.0006	0.0012	0.0005	0	0	0.0003	0	0	0	0	0.0003	0.0003	0	0	0.0005	0	0.0005	0	0.0025	0	0.0001	0.0005	0.0012	0	0.0012	0.0003	0.0004	0.0006	0.0006	0.0004	0.0038	0.0043	0.0004
Solyc03g095240	SET	0.0488	0.0405	0.0793	0.0566	0.0326	0.0289	0.0347	0.0378	0.0326	0.0405	0.0644	0.0259	0.0313	0.0177	0.0064	0.0069	0.0662	0.0217	0.0247	0.015	0.0305	0.0284	0.0295	0.0263	0.0286	0.0289	0.0228	0.0244	0.0308	0.0216	0.0206	0.0254	0.0198	0.0568	0.04	0.0489	0.0521	0.0531	0.0563	0.0427	0.0488	0.0591	0.0588	0.0561	0.0507	0.0483	0.0397	0.0433
Solyc03g095260	WD40-like	0.8215	0.5569	1.5259	1.2772	0.2537	0.169	0.1896	0.2604	0.3396	0.3544	0.4663	0.2247	0.2345	0.1933	0.2516	0.2601	0.1963	0.2082	0.2403	0.2395	0.2504	0.2266	0.2454	0.2439	0.2411	0.2539	0.2728	0.2642	0.2607	0.2349	0.264	0.2265	0.2569	0.5065	0.5543	0.3727	0.3716	0.5023	0.3473	0.493	0.3549	0.3591	0.342	0.5122	0.3479	1.0651	1.0056	0.8768
Solyc03g095270	C2H2	0.9008	0.5717	0.0057	0.0026	0.0008	0	0	0	0	0	0	0	0	0	0	0	0	0	0	0	0	0	0	0	0	0	0	0	0	0	0	0	0	0	0	0	0	0.0003	0	0	0	0	0	0	0	0.0004	0	0
Solyc03g095450	C2H2	0.1083	0.1689	0.1054	0.0743	0.032	0.0327	0.0634	0.0426	0.0387	0.029	0.0361	0.0245	0.0148	0.0192	0.043	0.0449	0.0606	0.0988	0.045	0.0647	0.0891	0.0719	0.0889	0.0905	0.0871	0.0809	0.0722	0.0716	0.0991	0.0731	0.0805	0.0779	0.0624	0.0253	0.0273	0.0191	0.0241	0.024	0.0221	0.0243	0.0221	0.0268	0.0198	0.0291	0.0241	0.0302	0.0302	0.02
Solyc03g095680	PHD	0.0156	0.0075	0.0081	0.008	0.0285	0.0219	0.0145	0.0249	0.0174	0.0034	0.0406	0.0287	0.0246	0.0248	0.0081	0.0108	0.0212	0.0417	0.0324	0.047	0.0391	0.0373	0.0426	0.0426	0.0354	0.0395	0.0255	0.0331	0.0395	0.0351	0.0289	0.0278	0.0295	0.0087	0.0057	0.0465	0.0416	0.0046	0.0455	0.0042	0.0468	0.0492	0.0492	0.0066	0.0464	0.0926	0.0993	0.0523
Solyc03g095770	WRKY	0.052	0.014	0.0746	0.0785	0.0659	0.0825	0.0134	0.0392	0.1577	0.0671	0.0641	0.0105	0.0091	0.0072	0.0039	0.0033	0.4604	0.1151	0.0421	0.004	0.4724	0.1296	0.2544	0.3741	0.1726	0.2228	0.2253	0.1246	0.3507	0.2029	0.3131	0.3837	0.3355	0.0619	0.0795	0.0054	0.0031	0.0199	0.0034	0.0188	0.0027	0.005	0.0098	0.045	0.0074	0.0179	0.0145	0.0142
Solyc03g095940	AS2-LOB	0	0.0021	0.0013	0.0014	0.0219	0.0074	0.0026	0.0018	0	0.0055	0.0052	0.1948	0.1625	0.2545	0.0308	0.0135	0.0304	0.0014	0.0317	0.0218	0.0052	0.0036	0.0053	0.0056	0.0037	0.0028	0.003	0.0083	0.0016	0.0039	0.0096	0.0066	0.0166	0.0399	0.1422	0.0388	0.0267	0.1144	0.0183	0.0743	0.0203	0.3857	0.0475	0.064	0.0122	0.011	0.0075	0.0122
Solyc03g095980	bHLH	0.0016	0.015	0.0039	0.0046	0.0047	0.0066	0.0494	0.0149	0.0094	0.0013	0	0.0836	0.1141	0.0308	0.0888	0.0296	0.0248	0.0021	0.0079	0.0107	0.0045	0.0331	0.0043	0.003	0.0067	0.0012	0.0076	0.0117	0.0029	0.0247	0.0152	0.0212	0.0306	0.1266	0.1659	0.0054	0.0044	0.241	0.0031	0.2188	0.0075	0.0073	0.0089	0.2571	0.0068	0.0286	0.0254	0.0589
Solyc03g096300	Homobox-WOX	0.0005	0.0003	0	0	0	0	0.0018	0.0019	0.003	0.0019	0.0163	0	0	0	0	0	0.0142	0.003	0.0162	0	0.0125	0.001	0.0839	0.0097	0.0119	0.1833	0.012	0.0075	0.1833	0.0094	0.0043	0.0055	0.0014	0	0	0	0	0	0	0	0	0.0009	0.0006	0	0	0.0012	0	0
Solyc03g096350	MYB-HB-like	0.0016	0.0006	0.0032	0.0155	0.0076	0.0112	0.0065	0.0031	0.0036	0.0015	0.0033	0.0228	0.0467	0.0308	0.0151	0.0135	0.0829	0.025	0.0144	0.0049	0.0649	0.0801	0.0646	0.0586	0.096	0.0385	0.0273	0.0628	0.0401	0.0049	0.0058	0.005	0.0087	0.0134	0.0135	0.0001	0	0.0085	0	0.0065	0.0004	0	0.0005	0.0116	0.0001	0.0009	0.0012	0.0006
Solyc03g096630	EIL	0.0005	0.0001	0.0002	0.0011	0	0.0007	0.0007	0.0004	0.0056	0.0315	0.0092	0	0	0	0	0.0003	0.0236	0.0033	0	0	0	0	0	0	0	0	0	0	0	0.002	0.0011	0.001	0.0033	0	0	0.008	0.0131	0	0.0092	0	0.0042	0.001	0.0003	0	0.0025	0.0027	0.0025	0.0006
Solyc03g096680	CCHC(Zn)	0.0088	0.0004	0.0014	0.0057	0.0003	0.0002	0.001	0	0	0	0	0.0007	0	0	0	0	0.0005	0	0	0	0	0	0	0	0	0	0	0	0	0	0.0008	0	0	0	0	0.0022	0.0009	0	0.0007	0	0.0017	0.0006	0.0003	0.001	0.0001	0.0006	0.0004	0
Solyc03g096870	WD40-like	0.6473	0.3994	0.4048	0.2604	0.2866	0.0488	0.0869	0.0235	0.0135	0.0271	0.0456	0.0817	0.0912	0.1008	0.0046	0.004	0.0225	0.0892	0.1459	0.1469	0.1074	0.082	0.1561	0.1206	0.088	0.1305	0.1777	0.0911	0.1227	0.1463	0.1034	0.2531	0.0486	0.5495	0.4098	0.9187	1.0285	0.2796	1.142	0.2756	0.9999	1.0589	1.0235	0.2992	0.9528	0.4561	0.4696	0.348
Solyc03g097050	C2H2	0.0806	0.1163	0.044	0.0748	0.0831	0.0607	0.0396	0.0748	0.7226	0.0761	0.2606	0.1343	0.1289	0.1944	0.0141	0.0197	0.3277	0.2338	0.1803	0.1623	0.6194	1.0468	1.3007	0.7695	0.8757	0.6244	0.5815	0.6563	0.757	0.2633	0.2991	0.2461	0.1587	0.0206	0.0196	0.0592	0.0523	0.0139	0.0541	0.0133	0.044	0.0419	0.0442	0.0132	0.048	0.0358	0.0357	0.0198
Solyc03g097090	JmjC	0.0018	0.0004	0.0012	0.0015	0.0011	0.0009	0.0024	0.0014	0.0015	0.0005	0.0004	0.0009	0.0005	0	0.0005	0	0	0.0004	0.0009	0	0.0004	0.0007	0.001	0.0002	0.001	0.0002	0.0002	0.0002	0.001	0.0007	0	0.0003	0.0004	0.0021	0.0017	0.0022	0.0025	0.0015	0.002	0.002	0.0016	0.0013	0.0011	0.001	0.0022	0.0013	0.0007	0.0024
Solyc03g097120	HSF-type-DNA-binding	0.0049	0.0019	0.0008	0.0011	0.05	0.0692	0.1908	0.4456	0.5276	0.3378	0.4198	0.1322	0.1112	0.1403	0.0245	0.0299	0.1231	0.1072	0.186	0.1744	0.0535	0.0684	0.0555	0.0547	0.0667	0.0585	0.0452	0.0629	0.0641	0.0861	0.0884	0.0829	0.1049	0.0036	0.0054	0.0832	0.0995	0.0061	0.0994	0.0082	0.0848	0.0879	0.0815	0.0043	0.1051	0.0665	0.0643	0.0464
Solyc03g097160	WD40-like	0.1523	0.1287	0.102	0.0972	0.0904	0.0714	0.055	0.0516	0.0744	0.0744	0.1087	0.092	0.0685	0.0776	0.0532	0.026	0.0606	0.0569	0.1135	0.1156	0.0743	0.0754	0.1136	0.075	0.0594	0.1228	0.0841	0.064	0.1312	0.0538	0.0569	0.0629	0.0528	0.2477	0.2125	0.1463	0.1315	0.1838	0.1485	0.1649	0.1541	0.1394	0.1498	0.1612	0.141	0.1591	0.1503	0.1798
Solyc03g097260	CCHC(Zn)	0.1356	0.179	0.078	0.085	0.0719	0.0693	0.0955	0.135	0.1184	0.1105	0.151	0.1092	0.0852	0.1145	0.0352	0.0378	0.0727	0.1191	0.1102	0.1599	0.0979	0.0899	0.0915	0.088	0.0942	0.0944	0.0764	0.0868	0.0959	0.0993	0.0849	0.1055	0.1024	0.0582	0.0502	0.109	0.1206	0.0538	0.1216	0.0634	0.114	0.1071	0.1136	0.0635	0.1183	0.1007	0.1116	0.0724
Solyc03g097340	WD40-like	0.3148	0.7395	0.2909	0.3125	0.1496	0.1976	0.237	0.2993	0.3799	0.3711	0.3773	0.1672	0.1417	0.1964	0.4454	0.4708	0.288	0.2403	0.1934	0.1122	0.1856	0.2147	0.1943	0.1975	0.2015	0.1787	0.1689	0.2024	0.1671	0.2527	0.3	0.2985	0.4104	0.2286	0.2348	0.1297	0.1307	0.2633	0.1216	0.2609	0.1153	0.1047	0.1216	0.2575	0.1002	0.0751	0.078	0.074
Solyc03g097450	MYB-HB-like	0.5281	0.2956	0.1966	0.2866	0.058	0.0485	0.0884	0.0852	0.0904	0.1052	0.1074	0.0716	0.0732	0.0836	0.0425	0.0542	0.0809	0.0596	0.077	0.0671	0.0653	0.058	0.0639	0.0565	0.0639	0.0682	0.0559	0.0566	0.075	0.0827	0.0723	0.0661	0.0752	0.0925	0.0963	0.1063	0.1074	0.0988	0.1106	0.0897	0.1166	0.1283	0.1312	0.0922	0.1144	0.1351	0.1524	0.1358
Solyc03g097650	NAM	0.0038	0.0025	0.0036	0.0049	0.0439	0.0286	0.0081	0.0091	0.0089	0.0076	0.0018	0.0327	0.0382	0.0291	0.0045	0.0085	0.0276	0.0857	0.0219	0	0.055	0.0527	0.0274	0.0775	0.0565	0.0267	0.0502	0.072	0.029	0.0168	0.0229	0.0191	0.0108	0.0811	0.0783	0	0	0.0452	0	0.0425	0	0	0	0.0366	0	0.0011	0	0.0012
Solyc03g097820	bHLH	0.0114	0.0095	0.033	0.094	0.108	0.0688	0.0209	0.0048	0.0051	0	0.0009	0.0838	0.1066	0.072	0.038	0.0241	0.005	0.0011	0.051	0.0078	0.0009	0.0046	0.0039	0.0018	0.0021	0.001	0.0015	0.0086	0.0024	0.0087	0.005	0.0081	0.015	0.0372	0.0731	0.2632	0.2355	0.0796	0.2291	0.0596	0.1272	0.1402	0.0641	0.0609	0.2684	0.3729	0.3648	0.2795
Solyc03g097960	PHD	0.0272	0.0065	0.0256	0.0204	0.0129	0.0109	0.0976	0.2655	0.0973	0.051	0.0138	0.0107	0.0041	0.0101	0.0036	0.0082	0.0066	0.0044	0.0112	0.0128	0.0111	0.0067	0.0081	0.0189	0.0034	0.004	0.0085	0.0081	0.011	0.0311	0.0392	0.0399	0.02	0.0099	0.0081	0.0223	0.0399	0.0037	0.0461	0.005	0.0391	0.0232	0.0234	0.0032	0.0172	0.0055	0.0051	0.0077
Solyc03g098060	HD-ZIP	0.0088	0.0112	0.013	0.0912	0.0049	0.0009	0.0057	0.0044	0	0	0.0248	0.1841	0.2106	0.1259	0.2275	0.2485	0.0046	0.0168	0.0103	0.0108	0.0039	0.0097	0.0114	0.0168	0.0176	0.0205	0.0282	0.04	0.0188	0.0343	0.0274	0.0075	0.0145	0.3733	0.4519	0.2117	0.3153	0.7009	0.2935	0.5733	0.1557	0.1722	0.1799	0.3961	0.2913	0.6457	0.4511	0.4918
Solyc03g098200	Homobox-WOX	0.0163	0.0268	0.0058	0.0057	0.0123	0.0073	0.0194	0.0535	0.0182	0.0059	0.0124	0.0644	0.0591	0.0715	0.0506	0.0483	0.0006	0.0015	0.0006	0	0.001	0	0.0017	0	0.0002	0.0004	0.0002	0.0002	0.0009	0.0009	0.0003	0.0012	0.0013	0.0133	0.0113	0.1217	0.1108	0.0116	0.1146	0.0113	0.103	0.1349	0.1165	0.0076	0.0897	0.0466	0.0508	0.0424
Solyc03g098280	PAZ-Argonaute	0.4557	0.7642	0.7863	0.8675	0.7384	0.5694	0.5829	0.5021	0.2993	0.3173	0.5981	0.8302	0.5591	0.9025	0.1707	0.159	0.6439	0.7526	0.8045	0.9086	0.7324	0.7302	0.6915	0.6531	0.6759	0.6947	0.4824	0.6308	0.7517	0.5669	0.6791	0.7581	0.967	0.4939	0.6372	2.3772	2.6187	0.6861	3.0619	0.7408	2.6285	3.3979	3.7497	0.7864	2.8452	0.996	1.0001	0.9021
Solyc03g098320	MYB-HB-like	0.0766	0.0323	0.0674	0.0281	0.0438	0.0717	0.0488	0.0441	0.0818	0.0899	0.0439	1.005	0.9058	0.8956	0.1695	0.1468	0.0556	0.0214	1.1714	0.1606	0.0047	0.0052	0.0039	0.0058	0.0051	0.0027	0.0068	0.005	0.0038	0.154	0.1645	0.1747	0.1342	0.0071	0.0148	0.475	0.5712	0.1725	0.481	0.1349	0.4299	0.2486	0.2346	0.0591	0.2646	0.0532	0.0615	0.0407
Solyc03g098590	C2H2	0.1326	0.2617	0.1577	0.1707	0.1381	0.2209	0.1413	0.1583	0.2026	0.2467	0.2084	0.1177	0.0864	0.1244	0.2081	0.1936	0.1291	0.1125	0.1046	0.1903	0.0694	0.0825	0.0824	0.0813	0.0789	0.0866	0.0782	0.0821	0.0826	0.146	0.1933	0.1646	0.2065	0.0911	0.0992	0.1129	0.137	0.109	0.1291	0.0989	0.1157	0.1391	0.1324	0.1033	0.1254	0.1272	0.1317	0.2001
Solyc03g104810	WRKY	0.1277	0.1099	0.1707	0.2101	0.2639	0.3936	0.2976	0.2592	0.207	0.1963	0.1707	0.1822	0.1674	0.1847	0.4085	0.3489	0.3386	0.2704	0.1577	0.1391	0.2396	0.2193	0.179	0.2083	0.2161	0.191	0.1744	0.1719	0.1853	0.2371	0.2309	0.2437	0.3232	0.1324	0.1096	0.1745	0.1766	0.1057	0.1722	0.1094	0.172	0.1901	0.2022	0.1139	0.1998	0.1394	0.1223	0.1855
Solyc03g110840	Hap3/NF-YB	0.1586	0.0412	0.0017	0.0009	0	0.0002	0.0117	0	0	0	0	0	0	0	0	0	0	0	0	0	0	0	0	0	0	0	0	0	0	0	0	0	0	0	0	0	0	0	0	0	0	0	0	0	0	0	0	0
Solyc03g110850	Hap3/NF-YB	0.3185	0.0878	0.0025	0.0009	0	0.0016	0.0206	0	0	0	0	0	0	0	0	0	0	0	0	0	0	0	0	0	0	0	0	0	0	0	0	0	0	0	0	0	0	0	0	0	0	0	0	0	0	0	0	0
Solyc03g110860	Hap3/NF-YB	0.3125	0.2481	0.6052	0.64	0.3697	0.3647	0.2112	0.1083	0.1041	0.0932	0.0595	0.6121	0.3318	0.8666	1.098	1.7122	0.0402	0.1234	0.2865	0.2416	0.0558	0.0708	0.0598	0.0573	0.0603	0.0609	0.0854	0.0606	0.0644	0.1257	0.1332	0.138	0.1669	0.2683	0.3715	0.7434	0.8687	0.4634	0.8832	0.3899	0.649	0.708	0.8075	0.4696	0.7134	0.3041	0.3061	0.2484
Solyc03g110900	FHA-SMAD	0.2425	0.2919	0.2352	0.2089	0.1594	0.1522	0.2383	0.3172	0.3274	0.2552	0.3495	0.2115	0.1732	0.2006	0.149	0.1537	0.361	0.1825	0.2075	0.2602	0.2452	0.2535	0.2647	0.2731	0.253	0.2784	0.2796	0.2783	0.2992	0.2253	0.2533	0.258	0.231	0.1127	0.1226	0.3076	0.3195	0.1141	0.308	0.121	0.3108	0.2731	0.2806	0.1183	0.2633	0.2955	0.2851	0.2423
Solyc03g110950	GRAS	0.0003	0.0004	0.0009	0.0006	0	0.0001	0.0006	0.0003	0.0005	0	0.0003	0	0	0	0	0	0	0	0	0	0.0005	0	0.0002	0	0.0003	0	0	0	0.0003	0	0	0	0	0	0	0	0.0001	0.0002	0.0001	0	0	0	0	0	0	0.0003	0	0.0074
Solyc03g111090	Bromodomain	0.3631	0.3951	0.3714	0.2883	0.1494	0.1558	0.1993	0.3032	0.3701	0.2979	0.4585	0.1706	0.1787	0.1602	0.0965	0.1082	0.2425	0.1988	0.2218	0.2115	0.228	0.2501	0.3855	0.2493	0.2859	0.3369	0.2327	0.2887	0.3702	0.1553	0.1844	0.1759	0.1969	0.3789	0.3301	0.2591	0.2926	0.3529	0.2911	0.3587	0.3131	0.2543	0.2762	0.3919	0.2651	0.3267	0.2815	0.2858
Solyc03g111270	SAP	1.4285	0.777	1.1128	1.0305	0.3134	0.4166	0.2774	0.217	0.4201	0.5884	0.422	0.1474	0.1206	0.136	0.2806	0.2202	0.2236	0.1752	0.1448	0.1018	0.1361	0.1477	0.1802	0.1302	0.1268	0.1832	0.1509	0.1371	0.1841	0.3094	0.3289	0.243	0.3415	0.7513	0.8227	0.3956	0.4028	0.7786	0.381	0.8829	0.3648	0.3764	0.3505	0.9632	0.3915	1.1094	1.1678	1.0105
Solyc03g111370	C2H2	0.2082	0.1742	0.2886	0.2696	0.1808	0.1597	0.2242	0.1857	0.1647	0.2195	0.2614	0.1938	0.1992	0.1492	0.129	0.1234	0.4083	0.3242	0.3086	0.2522	0.232	0.2098	0.207	0.2692	0.2232	0.2251	0.2429	0.2428	0.2263	0.3628	0.2808	0.2821	0.245	0.2088	0.2367	0.2091	0.2043	0.2433	0.1852	0.2509	0.2104	0.1912	0.2055	0.2115	0.1938	0.0665	0.0733	0.0552
Solyc03g111410	B3-Domain	0.3121	0.1063	0.0245	0.0175	0.0409	0.0523	0.1414	0.0817	0.0589	0.0689	0.093	0.0226	0.017	0.0199	0.0065	0.0042	0.0886	0.0219	0.0251	0.0609	0.0433	0.047	0.0633	0.0408	0.0435	0.0567	0.0286	0.0428	0.0604	0.0315	0.0162	0.0411	0.013	0.1013	0.0851	0.0696	0.0867	0.089	0.0746	0.1026	0.0661	0.0678	0.062	0.1154	0.0774	0.0764	0.0886	0.0671
Solyc03g111450	Hap3/NF-YB	0.0809	0.0737	0.0041	0.0076	0.0115	0.0562	0.0954	0.0133	0.0076	0	0.0023	0.0043	0	0	0.0026	0.0026	0.0021	0.0023	0.0017	0.002	0.0031	0.0039	0.0035	0.0019	0.0043	0.0068	0.0028	0.004	0.0063	0.0028	0.0007	0.0056	0	0.0074	0.0023	0.0249	0.0342	0.0055	0.0284	0.0062	0.0215	0.0187	0.0174	0.0035	0.0243	0.0044	0.0069	0.0023
Solyc03g111460	Hap3/NF-YB	0.0179	0.0085	0.004	0.0027	0.0034	0.0319	0.0737	0.0071	0.0017	0.0011	0.001	0	0	0	0	0	0	0	0	0	0	0	0	0	0	0	0	0	0	0.0008	0	0	0	0	0	0.0007	0	0	0	0	0.0002	0.0002	0	0	0.0001	0	0.0004	0
Solyc03g111500	B3-Domain	0.0177	0.0104	0.0336	0.0308	0.0224	0.0255	0.0428	0.0364	0.0103	0.0059	0.0115	0.0033	0.0049	0.0103	0.0008	0.0009	0.0456	0.0141	0.0031	0	0.0214	0.0186	0.0214	0.0193	0.0184	0.0173	0.0087	0.0143	0.0176	0.0017	0.0048	0.007	0.0033	0.0212	0.0319	0.0412	0.0436	0.0299	0.0383	0.0273	0.0349	0.0339	0.033	0.0269	0.0405	0.0352	0.0379	0.0399
Solyc03g111510	C2H2	0.0148	0.0132	0.0096	0.0039	0.0007	0.0092	0.0255	0.0407	0.1084	0.0246	0.0032	0.0147	0.0085	0.0127	0.0098	0.0051	0.0108	0.0236	0.03	0.0309	0.0227	0.0377	0.016	0.0382	0.0382	0.0227	0.0254	0.0372	0.0144	0.0429	0.0471	0.0361	0.018	0.0146	0.0155	0.0111	0.0066	0.0136	0.0089	0.0119	0.0104	0.0056	0.011	0.0128	0.0067	0.0123	0.0211	0.0901
Solyc03g111590	JmjC	0.1078	0.1279	0.2182	0.1439	0.1023	0.0675	0.0797	0.1103	0.0633	0.0631	0.0635	0.0901	0.0963	0.088	0.0378	0.0494	0.0641	0.097	0.0961	0.1083	0.0914	0.086	0.0858	0.0951	0.0904	0.097	0.11	0.0966	0.1048	0.0945	0.0857	0.0989	0.0726	0.0776	0.084	0.2293	0.2205	0.0821	0.2321	0.074	0.23	0.2273	0.2192	0.0797	0.2207	0.2749	0.3063	0.2104
Solyc03g111710	BTB-POZ	0.0683	0.0189	0.0635	0.0903	0.0812	0.1405	0.1034	0.0297	0.1358	0.058	0.0327	0.4125	0.34	0.4461	0.3015	0.4038	0.1504	0.0707	0.5966	0.9773	0.0668	0.1726	0.1886	0.0862	0.2163	0.2533	0.0527	0.0931	0.2398	0.0743	0.0586	0.0327	0.0271	0.4341	1.0414	0.0444	0.0655	1.377	0.0307	0.4552	0.0327	0.0273	0.0313	0.304	0.0305	0.141	0.145	0.2787
Solyc03g111740	WD40-like	0.1064	0.0724	0.1109	0.0775	0.0498	0.0578	0.0795	0.0822	0.0887	0.0694	0.0769	0.0546	0.0592	0.0783	0.0713	0.0795	0.0901	0.0858	0.0896	0.1065	0.0684	0.0556	0.0561	0.0677	0.0553	0.0626	0.0556	0.0574	0.0551	0.0792	0.0736	0.0695	0.0689	0.0577	0.0539	0.0638	0.0693	0.0559	0.0712	0.0598	0.0648	0.0668	0.0624	0.0609	0.0644	0.098	0.0655	0.0942
Solyc03g111750	WD40-like	0.056	0.0598	0.0363	0.0264	0	0	0	0	0	0.0194	0.0093	0	0	0	0.0051	0.0022	0.0021	0	0	0	0	0	0	0	0	0	0	0	0	0.0034	0	0	0.0037	0.0434	0.054	0.0224	0.0161	0.0465	0.0175	0.0356	0.0104	0.0059	0.0134	0.0345	0.0118	0.0092	0.0026	0.013
Solyc03g111760	PAZ-Argonaute	0.0385	0.0435	0.0673	0.0854	0.0003	0.0003	0.0241	0.011	0.0069	0.0052	0.0068	0.0001	0.0003	0.0006	0.0106	0.0175	0.0243	0.0012	0	0	0.0004	0.0001	0.0006	0.0007	0	0.0009	0.0007	0.0003	0.001	0.0021	0.0009	0.0013	0	0.1437	0.1341	0.016	0.0157	0.1113	0.0139	0.1119	0.0162	0.012	0.013	0.1019	0.0135	0.0644	0.0603	0.0999
Solyc03g111780	WD40-like	0.0006	0	0.0006	0.0007	0.0004	0	0.0004	0	0	0	0	0	0	0	0	0	0.002	0.0048	0.0107	0	0.0278	0.0222	0.016	0.0365	0.0256	0.0151	0.0223	0.03	0.0146	0.0154	0.0152	0.0123	0.0129	0	0	0	0	0	0	0	0.0001	0	0	0	0	0.0001	0.0009	0.0006
Solyc03g111870	C2H2	0.4503	0.8873	0.5555	0.3578	0.2182	0.2014	0.3095	0.3179	0.2478	0.2809	0.2064	0.141	0.1425	0.148	0.1126	0.1359	0.3237	0.4448	0.4127	0.4143	0.4172	0.3225	0.3066	0.3945	0.3602	0.3844	0.344	0.3094	0.4182	0.5552	0.5621	0.5339	0.4827	0.2043	0.1956	0.13	0.1638	0.2003	0.1717	0.2356	0.1751	0.2042	0.2136	0.2623	0.1973	0.1468	0.1288	0.1409
Solyc03g112340	C2H2	0.0169	0.0475	0.027	0.0215	0.0351	0.1083	0.2019	0.2233	0.3017	0.1303	0.2078	0.0309	0.0294	0.0523	0.0487	0.0699	2.1311	0.1596	0.1699	0.1599	0.5062	0.2471	0.1158	0.3897	0.1822	0.1585	0.1929	0.1253	0.1866	0.1901	0.2231	0.1993	0.1933	0.0051	0.0053	0.0225	0.0228	0.0053	0.0238	0.007	0.0159	0.0222	0.0161	0.0075	0.024	0.0047	0.0037	0.0016
Solyc03g112390	MYB-HB-like	0.0491	0.0435	0.0615	0.0519	0.0732	0.1043	0.2716	0.2606	0.0121	0.0041	0.0354	0.0293	0.0333	0.0194	0.0188	0.0238	0.0113	0.0985	0.0247	0.0293	0.0795	0.1383	0.0897	0.0824	0.1629	0.0598	0.1147	0.1602	0.0548	0.0249	0.0117	0.0092	0.0133	0.0246	0.0279	0.007	0.0076	0.0255	0.0038	0.0305	0.0031	0.0025	0.0013	0.0284	0.0043	0.0187	0.0088	0.0099
Solyc03g112430	AS2-LOB	0.002	0.0006	0.0017	0.0004	0.0125	0.0002	0.0015	0.0024	0.0025	0.0016	0.0015	0.0067	0.0128	0.003	0	0	0.0069	0.0111	0.0043	0	0.0044	0.0073	0	0.0028	0.0102	0.0033	0.0071	0.0095	0.0007	0.0123	0.0095	0.0102	0.0084	0.0255	0.0834	0.0913	0.1069	0.0701	0.0874	0.0699	0.2351	0.1293	0.1598	0.064	0.0848	0.0681	0.0755	0.0443
Solyc03g112530	WD40-like	0.1575	0.2774	0.0847	0.1058	0.1872	0.1785	0.0948	0.059	0.1083	0.15	0.2612	0.0967	0.1006	0.0981	0.192	0.0965	0.1414	0.1229	0.1721	0.1578	0.1104	0.1174	0.1767	0.0925	0.087	0.1825	0.0994	0.0886	0.1951	0.122	0.1682	0.1897	0.1738	0.2477	0.2216	0.1453	0.1393	0.1849	0.1687	0.1838	0.178	0.1822	0.2009	0.2157	0.1845	0.1168	0.1399	0.1099
Solyc03g112600	JmjC	0.0809	0.1329	0.0675	0.0453	0.0468	0.0319	0.0499	0.0451	0.041	0.062	0.0479	0.0345	0.0404	0.0294	0.0255	0.0268	0.0595	0.0345	0.0181	0.0175	0.026	0.0266	0.0276	0.0229	0.0183	0.0286	0.0185	0.0192	0.0269	0.0113	0.0089	0.0128	0.0085	0.0499	0.0651	0.0577	0.0556	0.0635	0.0437	0.0641	0.0539	0.0525	0.0535	0.0691	0.0594	0.0361	0.0301	0.0449
Solyc03g112830	LIM	0.072	0.0644	0.039	0.0518	0.0439	0.0439	0.0924	0.0854	0.1294	0.1266	0.2409	0.041	0.0422	0.0423	0.0498	0.047	0.1281	0.077	0.0783	0.0928	0.1125	0.0794	0.0764	0.0948	0.0888	0.0807	0.0953	0.1037	0.093	0.0625	0.0642	0.0684	0.0491	0.0182	0.0193	0.0456	0.0464	0.0151	0.0464	0.0191	0.048	0.0432	0.0443	0.0174	0.0528	0.0814	0.0979	0.0908
Solyc03g112890	MYB-HB-like	0.0311	0.0074	0.0013	0.0005	0.0004	0.0021	0.0518	0.0068	0.0014	0	0	0	0	0	0	0	0	0	0	0	0	0	0.001	0.0007	0	0	0	0.0004	0.0023	0	0	0	0.0007	0	0	0	0	0	0	0	0	0.0001	0.0002	0.0004	0	0	0	0
Solyc03g112930	C2C2-Dof	0.001	0.0002	0.0027	0.0064	0.0243	0.0118	0.0058	0.0151	0.0011	0.0034	0.0058	0.0239	0.0376	0.0261	0.0192	0.0149	0.018	0.031	0.0196	0.0182	0.0348	0.0633	0.0269	0.0325	0.0557	0.0191	0.0255	0.0448	0.0227	0.027	0.0293	0.026	0.031	0.0283	0.0239	0.0027	0.0028	0.0344	0.002	0.0268	0.0014	0.0005	0.0005	0.021	0.0042	0.0014	0.0012	0.0024
Solyc03g113120	WRKY	0.011	0.0021	0.0053	0.0036	0.0002	0.0001	0.0006	0	0	0	0	0.0007	0.0016	0.0022	0.0021	0.0021	0.0692	0.0273	0.0211	0.0122	0.039	0.0259	0.0358	0.065	0.0485	0.0503	0.0567	0.0488	0.059	0.0779	0.0733	0.1263	0.0965	0.0081	0.0076	0.0007	0.0017	0.0091	0.0012	0.0077	0.0003	0.0009	0.001	0.0123	0.0017	0.0078	0.0073	0.0033
Solyc03g113270	Homobox-WOX	0.1432	0.222	0.2162	0.1433	0.3575	0.9968	0.9715	1.3256	1.6298	1.8637	1.2968	0.4749	0.7608	0.3723	0.5623	0.6215	2.4735	1.6137	1.536	0.3925	1.1877	0.5627	0.4356	0.9926	0.5988	0.4009	0.5458	0.5643	0.4231	2.3358	2.6771	2.1797	3.4786	0.0388	0.0776	0.0448	0.0675	0.0434	0.0489	0.0313	0.0548	0.0486	0.0483	0.0364	0.036	0.0265	0.0399	0.0368
Solyc03g113350	C2H2	0.0048	0.0043	0.0218	0.0044	0.0254	0.0376	0.0502	0.0487	0.0057	0.0026	0.0153	0.11	0.1128	0.0765	0.0164	0.019	0.3693	0.566	0.2951	0.211	0.2606	0.1225	0.099	0.3086	0.161	0.1036	0.2334	0.1828	0.0855	0.2461	0.2185	0.1116	0.0782	0.0064	0.0093	0.0028	0.0024	0.0045	0.0032	0.003	0.0096	0.0054	0.0087	0.0031	0.0015	0.0017	0.001	0.0021
Solyc03g113360	AS2-LOB	0.0027	0.0008	0.0003	0.0004	0.0001	0.0001	0	0	0	0	0	0	0	0	0	0	0	0.0009	0	0	0	0	0	0.0003	0	0	0.0003	0	0	0.0006	0.0006	0	0.0006	0.001	0	0.0005	0.0007	0	0.0003	0	0.0001	0	0	0.0013	0.0007	0.0007	0	0
Solyc03g113370	C2H2	0.1208	0.0505	0.0511	0.0249	0.0299	0.0311	0.0677	0.0487	0.0339	0.0295	0.0722	0.0075	0.007	0.0131	0.0035	0.0022	0.0126	0.0088	0.0057	0.0142	0.0103	0.0167	0.0212	0.0124	0.015	0.0175	0.0139	0.0172	0.0214	0.0111	0.0115	0.0228	0.0161	0.0449	0.036	0.0446	0.0424	0.0331	0.0428	0.0397	0.0561	0.0498	0.0534	0.0484	0.0406	0.0647	0.0661	0.0601
Solyc03g113530	MYB-HB-like	0.003	0.0013	0.0033	0.0347	0.0003	0.0015	0.0011	0	0	0	0.0004	0	0.0009	0	0	0	0.0004	0.0006	0.0011	0	0.0004	0.0004	0	0.0003	0.0003	0.0003	0	0.0004	0	0.0029	0.0012	0	0	0	0	0	0	0.0002	0.0002	0	0.0004	0	0.0001	0	0.0001	0.0004	0.0019	0.0015
Solyc03g113560	bHLH	0.0715	0.1035	0.4201	0.33	0.117	0.0859	0.1826	0.0751	0.0777	0.1035	0.0653	0.0661	0.0903	0.0486	0.0216	0.0406	0.0601	0.092	0.0545	0.0485	0.1512	0.0479	0.0579	0.1565	0.0625	0.0523	0.1703	0.1214	0.0835	0.1315	0.1489	0.142	0.0772	0.3733	0.3723	0.1539	0.1577	0.3923	0.1299	0.3011	0.1139	0.045	0.0806	0.3328	0.1247	0.0952	0.0853	0.0455
Solyc03g113620	MYB-HB-like	0.1081	0.1242	0.5795	1.976	0.5766	1.2923	3.1824	0.3202	0.4423	0.4259	0.2384	0.38	0.343	0.4073	0.5181	0.7431	1.1688	0.7527	0.5994	0.361	0.5399	0.4182	0.2943	0.4889	0.4831	0.4084	0.4075	0.7132	0.4646	0.8009	0.8036	0.5689	0.5612	0.2381	0.2563	0.0526	0.0507	0.3269	0.0398	0.2039	0.0206	0.0184	0.0146	0.2098	0.0281	0.0201	0.0191	0.0271
Solyc03g113700	C2H2	0.1156	0.1356	0.1856	0.1534	0.1189	0.1569	0.4986	0.5576	0.4719	0.6051	0.5772	0.1418	0.0963	0.1368	0.192	0.2001	0.203	0.0865	0.1702	0.2102	0.0949	0.19	0.1317	0.0956	0.1325	0.1435	0.0795	0.1291	0.1301	0.135	0.1457	0.1007	0.1657	0.2188	0.2198	0.1594	0.1952	0.2663	0.1788	0.2659	0.1773	0.167	0.1703	0.255	0.1609	0.2408	0.2666	0.2458
Solyc03g113720	RR-A-type	0.0814	0.0602	0.426	0.2683	0.0634	0.0521	0.0887	0.0575	0.0028	0.008	0.0098	0.0741	0.0909	0.0548	0.1432	0.21	0.0523	0.0745	0.0578	0.054	0.0746	0.4288	0.1265	0.0606	0.5296	0.061	0.1015	0.2977	0.0543	0.0741	0.0641	0.0644	0.0829	0.2443	0.3444	0.4015	0.4437	0.2908	0.4474	0.2082	0.4152	0.3157	0.296	0.1994	0.4995	1.7899	2.0283	1.5132
Solyc03g113760	E2F-DP	0.0753	0.0836	0.1057	0.0902	0.0826	0.0345	0.0301	0.0095	0.002	0.0019	0.0003	0.027	0.0399	0.0358	0.0107	0.0066	0.0054	0.0331	0.036	0.02	0.0547	0.0349	0.046	0.0561	0.0284	0.0389	0.0933	0.0652	0.039	0.0374	0.0399	0.0552	0.0255	0.1153	0.1069	0.1948	0.169	0.0834	0.1808	0.0878	0.1564	0.1734	0.1596	0.1023	0.1753	0.4082	0.3904	0.261
Solyc03g113850	WD40-like	0.0462	0.0175	0.0475	0.0568	0.0218	0.0314	0.0093	0.0023	0.0005	0	0.0006	0.0124	0.0193	0.0188	0.001	0.002	0.021	0.0303	0.0258	0.019	0.0446	0.0943	0.1087	0.0354	0.1065	0.0559	0.0212	0.029	0.0567	0.0014	0.002	0.0024	0.006	0.0016	0.0043	0.0067	0.0055	0.003	0.0083	0.0044	0.0069	0.005	0.002	0.0032	0.0035	0.0016	0.0036	0.0141
Solyc03g113890	C2H2	0.0283	0.0386	0.033	0.0305	0.0044	0.0031	0.0083	0.0034	0.0032	0.0121	0.0071	0.0133	0.0124	0.0077	0.2515	0.1218	0.0225	0.01	0.0154	0.0058	0.0174	0.0069	0.0059	0.0198	0.0182	0.0033	0.0145	0.0042	0.0032	0.0105	0.0071	0.0048	0.0072	0.018	0.0055	0.0075	0.0064	0.0111	0.0061	0.0143	0.0096	0.0071	0.005	0.0138	0.0049	0.004	0.0033	0.0041
Solyc03g114000	LIM	0.0502	0.1046	0.0144	0.076	0.0596	0.1055	0.0957	0.0501	0.0489	0.0218	0.0416	0.0624	0.0753	0.0713	0.0794	0.0837	0.2759	0.2985	0.1142	0.0786	0.3366	0.3398	0.3336	0.3935	0.3556	0.2309	0.5876	0.3572	0.2105	0.307	0.2489	0.1988	0.154	0.0287	0.0185	0.0013	0.0007	0.0137	0.001	0.0142	0.0011	0.0017	0.0003	0.0193	0.0022	0.0007	0.0035	0.0011
Solyc03g114080	C2H2	0.0002	0.0003	0.0003	0.0004	0	0.0001	0.0002	0.0084	0.0012	0.001	0.0007	0.0009	0.0006	0	0.0008	0	0.0002	0.0008	0	0	0.0019	0.0002	0.0002	0.0014	0.0009	0.0003	0.0024	0.0006	0.0004	0.0018	0.0004	0.0018	0.0011	0	0	0	0	0	0.0003	0	0.0001	0.0005	0	0	0.0001	0.0002	0	0.0005
Solyc03g114190	C2H2	0	0.0004	0.0025	0	0	0.0003	0.0052	0	0	0	0	0.0046	0.0016	0	0.0012	0.003	0.1183	0.0787	0.0154	0.0044	0.1377	0.4215	0.0928	0.1079	0.3961	0.1453	0.0366	0.1719	0.1178	0.0599	0.052	0.0768	0.0743	0	0	0.0002	0	0	0	0	0	0	0	0	0.0007	0	0	0
Solyc03g114220	NAM	0.0002	0	0.0012	0.0007	0	0.0002	0	0	0	0	0	0	0	0	0	0	0.0023	0.0005	0	0	0	0	0	0	0	0	0	0	0	0	0	0	0	0	0	0	0	0	0	0	0.0003	0.0001	0.0001	0	0	0	0.0008	0.002
Solyc03g114230	bHLH	0.002	0.0011	0.0013	0.0002	0	0.0005	0	0	0.0027	0.0052	0	0	0	0	0	0	0	0	0	0	0	0.0008	0.0015	0.0007	0	0.0007	0.0014	0	0.0008	0	0.0013	0.0025	0	0	0	0	0	0	0	0	0	0	0	0	0	0	0	0
Solyc03g114260	NAM	0.0004	0.0001	0.0014	0.001	0	0	0	0	0	0	0	0	0	0	0	0	0	0	0	0	0	0	0	0	0	0	0	0	0	0	0	0	0	0	0	0	0	0	0	0	0	0	0.0003	0	0	0.0004	0.0005	0
Solyc03g114270	PHD	0.0142	0.0138	0.0029	0.0024	0.0004	0.0013	0	0	0.0012	0	0	0	0.0023	0	0.0007	0.0013	0	0	0	0.003	0	0	0	0	0	0	0	0.0034	0.0006	0	0	0	0	0.0019	0.0042	0.0025	0.0007	0.0008	0.0005	0	0.0005	0.0016	0.001	0.0008	0.0028	0.0005	0	0.0012
Solyc03g114280	C2H2	0.3448	0.2888	0.2058	0.1958	0.0967	0.1008	0.1665	0.1473	0.1064	0.1642	0.1022	0.1433	0.1142	0.1333	0.0939	0.0816	0.0826	0.1574	0.1572	0.1693	0.1365	0.122	0.1294	0.1209	0.1184	0.1232	0.1148	0.1022	0.1202	0.1058	0.1137	0.1051	0.1202	0.1468	0.1756	0.393	0.4218	0.1633	0.3839	0.1761	0.2925	0.5215	0.2673	0.2144	0.4355	0.3933	0.3472	0.2299
Solyc03g114400	Hap3/NF-YB	0.35	0.3906	0.1886	0.2013	0.0888	0.1195	0.1154	0.0875	0.0749	0.1226	0.083	0.1136	0.1157	0.1192	0.1147	0.1218	0.1191	0.1271	0.1197	0.1071	0.0914	0.0849	0.091	0.0924	0.0852	0.0902	0.0787	0.092	0.0966	0.1394	0.1396	0.1529	0.1245	0.1723	0.15	0.1147	0.128	0.1857	0.1293	0.1833	0.109	0.1203	0.1025	0.1779	0.1079	0.1099	0.1601	0.1115
Solyc03g114440	AP2-EREBP	0.003	0.0021	0.0015	0.0007	0.001	0.0007	0.0016	0.0044	0.004	0.0259	0.0099	0.0009	0.0059	0	0	0	0.0905	0.0323	0.0059	0	0.0505	0.0242	0.0109	0.0295	0.0221	0.0094	0.0273	0.0288	0.0044	0.0061	0.0104	0.005	0.0066	0.0009	0.0047	0.0004	0	0.0025	0.0004	0.0032	0	0.0002	0	0.0026	0	0.0008	0	0.0124
Solyc03g114680	C2H2	0.0786	0.1111	0.0812	0.0806	0.0739	0.0852	0.1695	0.2281	0.1704	0.1617	0.1625	0.1196	0.0999	0.1315	0.1173	0.1127	0.2956	0.1636	0.1082	0.1431	0.1642	0.1647	0.1574	0.1652	0.1537	0.1625	0.1435	0.1416	0.1556	0.14	0.157	0.1347	0.1661	0.099	0.1084	0.0791	0.0896	0.1003	0.0873	0.1057	0.0738	0.0787	0.0731	0.1032	0.0865	0.1267	0.1182	0.1948
Solyc03g114690	WD40-like	0.0686	0.0581	0.0864	0.0761	0.1039	0.0492	0.0386	0.0128	0.0029	0.0009	0.0036	0.0714	0.0752	0.081	0.0104	0.0123	0.0041	0.0386	0.0591	0.0549	0.0395	0.0355	0.0478	0.0418	0.0316	0.0446	0.0616	0.0364	0.0427	0.0585	0.063	0.0876	0.0513	0.184	0.1949	0.2457	0.2011	0.1748	0.2032	0.1724	0.2088	0.2569	0.2479	0.1824	0.2825	0.6498	0.5859	0.7073
Solyc03g114720	bHLH	0.0418	0.0683	0.2622	0.2956	0.3151	0.2798	0.1316	0.106	0.072	0.0409	0.0632	0.157	0.1554	0.1688	0.067	0.2032	0.0801	0.1119	0.0731	0.0522	0.1267	0.2018	0.1698	0.1546	0.1987	0.1454	0.1748	0.211	0.1346	0.1174	0.1124	0.1776	0.1423	0.0806	0.0799	0.0945	0.0994	0.0885	0.0997	0.0907	0.1223	0.1602	0.1443	0.0796	0.1185	0.0486	0.0391	0.0407
Solyc03g114830	MADS-MIKC	0.0181	0.0424	0.0129	0.0837	0.7022	0.9232	0.3352	0.3401	0.7067	0.8749	0.7281	0	0.0008	0	0.0004	0.0004	0.1084	0.007	0	0.0033	0.0031	0.0016	0.0006	0.0032	0.0041	0.0019	0.0032	0.0069	0.0013	0.0072	0.0047	0.0006	0.0018	0.005	0.0245	0.011	0.0252	0.0567	0.0766	0.0624	0.1374	0.1542	0.114	0.1056	0.0468	0.0806	0.0909	0.1278
Solyc03g114840	MADS-MIKC	0.0158	0.0268	0.0047	0.0108	0.4644	0.3965	0.0796	0.0199	0.0071	0.0068	0.004	0.0004	0.0017	0.0043	0	0.001	0.004	0.0012	0.0005	0	0.0006	0.0081	0	0.0005	0.0072	0.0006	0.0003	0.0067	0.0009	0	0.0006	0	0.0006	0.0018	0.0019	0.0002	0	0.0054	0.0022	0.0279	0.0307	0.331	0.0569	0.0995	0.0014	0.0094	0.0073	0.0126
Solyc03g114850	SBP	0.0428	0.0307	0.0842	0.2197	0.1375	0.1078	0.0393	0.022	0.0352	0.0304	0.0236	0.0598	0.0545	0.0679	0.0179	0.0159	0.0687	0.0264	0.0131	0.0121	0.0307	0.0348	0.0382	0.0326	0.0261	0.03	0.0265	0.033	0.0418	0.0156	0.0204	0.0243	0.062	0.1338	0.1991	0.2694	0.2733	0.2722	0.289	0.2922	0.2657	0.2422	0.2572	0.2985	0.3044	0.3156	0.2774	0.8733
Solyc03g115010	TCP	0.0218	0.0151	0.006	0.0036	0	0.0001	0.0004	0.0009	0.0021	0.0027	0.007	0.0248	0.0181	0.0261	0.0184	0.0263	0.0004	0.0018	0	0	0	0	0	0	0	0	0	0	0	0	0	0	0	0.0093	0.0115	0.007	0.0022	0.0127	0.0014	0.009	0.0004	0.0014	0.0013	0.0132	0.0046	0.0044	0.0039	0.0065
Solyc03g115120	C2H2	0.055	0.039	0.0408	0.0369	0.0323	0.0209	0.0236	0.0338	0.0104	0.0075	0.0092	0.0426	0.0236	0.032	0.0144	0.0209	0.0048	0.0107	0.0481	0.0571	0.0134	0.0182	0.0163	0.0234	0.0187	0.0205	0.0265	0.0313	0.0203	0.0183	0.0176	0.0475	0.0247	0.1934	0.205	0.0846	0.1141	0.318	0.1286	0.2786	0.1126	0.1162	0.1378	0.2155	0.1123	0.3426	0.2071	0.1997
Solyc03g115140	C2H2	0.1593	0.1047	0.1367	0.0724	0.0539	0.0422	0.075	0.1044	0.0874	0.1092	0.1171	0.0945	0.0929	0.0795	0.037	0.0321	0.1052	0.1055	0.0916	0.1333	0.0832	0.0705	0.114	0.0842	0.1002	0.1294	0.0826	0.0834	0.1171	0.1085	0.0906	0.1305	0.0818	0.7061	0.6465	0.1387	0.1773	0.7857	0.1697	0.6984	0.1678	0.1418	0.1599	0.569	0.1407	1.5651	1.275	0.9427
Solyc03g115370	PHD	0.0808	0.0976	0.037	0.0413	0.0327	0.0392	0.0932	0.5658	1.0405	1.5446	1.0551	0.0393	0.0467	0.0537	0.0256	0.0344	0.1016	0.0683	0.0643	0.0622	0.1109	0.1932	0.1992	0.1329	0.2832	0.1891	0.1111	0.2012	0.1745	0.0368	0.0429	0.0343	0.0322	0.0047	0.0099	0.0382	0.0468	0.0106	0.0355	0.0096	0.0363	0.0312	0.0276	0.0098	0.0406	0.0171	0.024	0.0112
Solyc03g115450	C2H2	0.0091	0.0367	0.0183	0.0043	0.0047	0.0071	0.0504	0.0755	0.0027	0.0007	0.0017	0.0062	0.0086	0.0067	0.0004	0.0012	0.0276	0.0242	0.0094	0.0147	0.0275	0.0179	0.0068	0.0254	0.0128	0.0108	0.0251	0.021	0.0121	0.0292	0.0184	0.0211	0.0154	0.0021	0	0.0002	0.0003	0.002	0	0.0014	0.0001	0	0	0.0027	0.0005	0.0012	0.0013	0.0004
Solyc03g115530	SNF2	0.0055	0.0033	0.0051	0.0028	0.0481	0.0313	0.0144	0.0048	0.0073	0.0024	0.0067	0.0143	0.0215	0.009	0.0097	0.0115	0.0486	0.0302	0.0149	0.0094	0.0398	0.0494	0.0801	0.0379	0.0609	0.0604	0.0284	0.0326	0.0521	0.065	0.0675	0.1202	0.1216	0.0013	0	0.0391	0.046	0.0054	0.035	0.0014	0.0578	0.054	0.0516	0	0.0393	0.0123	0.0181	0.0153
Solyc03g115540	bHLH	0.0039	0.0017	0.0015	0.0039	0	0	0	0	0	0	0	0.1659	0.0934	0.1815	0.0888	0.0806	0	0.0017	0	0	0.0003	0.0008	0	0.0013	0	0	0.0003	0.001	0	0	0	0	0	0.0046	0.0021	0.0004	0.0002	0.0118	0.0008	0.0121	0.0007	0.0003	0.0002	0.0062	0.0006	0.0004	0	0.0003
Solyc03g115600	C2H2	0.0085	0.006	0.0164	0.0121	0.0047	0.0038	0.0027	0.0008	0.0006	0	0.0004	0.0003	0	0.0016	0	0	0.0037	0.0029	0	0	0.0008	0.0021	0.0035	0.0006	0.0012	0.0038	0.0003	0.0004	0.0039	0.0018	0.0019	0.0108	0.0114	0.001	0.0005	0.0013	0.0024	0.0036	0.0021	0.0029	0.0034	0.0053	0.003	0.0039	0.0022	0.0016	0.0003	0.0007
Solyc03g115720	C2H2	0.0815	0.0656	0.0822	0.0409	0.0766	0.0794	0.0585	0.049	0.0521	0.0479	0.0573	0.2956	0.2894	0.1428	0.0672	0.0658	0.0596	0.077	0.3298	0.2242	0.0712	0.1093	0.0885	0.089	0.1024	0.0917	0.0828	0.0994	0.093	0.1169	0.1158	0.0861	0.1078	0.0613	0.063	0.1587	0.1744	0.0598	0.1564	0.0633	0.1511	0.1488	0.1466	0.0553	0.1217	0.1569	0.1565	0.1229
Solyc03g115770	C2C2-CO-like	0.0634	0.051	0.0621	0.0944	0.0617	0.0681	0.4453	0.146	0.1712	0.037	0.0553	0.044	0.058	0.0612	0.0014	0.0028	0.0428	0.0486	0.1381	0.1354	0.0998	0.0929	0.1464	0.1292	0.1536	0.171	0.135	0.174	0.1722	0.0427	0.0503	0.1577	0.0641	0.036	0.0469	0.0531	0.0638	0.0078	0.0651	0.0079	0.1009	0.0658	0.0782	0.0089	0.0578	0.2345	0.2166	0.2212
Solyc03g115850	NAM	0.3664	1.0423	0.3178	0.076	0.036	0.0322	0.1421	0.2322	0.0869	0.041	0.0291	0.0065	0.0077	0.0066	0.0004	0.0012	0.1305	0.0162	0.0717	0.0225	0.0982	0.0751	0.0803	0.0878	0.0864	0.0797	0.0374	0.0543	0.106	0.1842	0.2091	0.2807	0.1648	0	0	0	0	0	0	0.0009	0.0002	0.0002	0	0.0011	0	0.0003	0.0003	0
Solyc03g115910	MADS-type1	0.0045	0.0058	0.0091	0.0635	0.0171	0.007	0.0077	0.116	0.1388	0.2085	0.1685	0.0033	0.0034	0.0043	0.0034	0.0062	0.0105	0.0006	0	0	0.0017	0.0015	0.003	0.0022	0.0005	0.0034	0.0009	0.0016	0.0062	0.0016	0.0022	0.007	0.0011	0	0.0009	0.0005	0.0014	0.0008	0.0013	0.0027	0.0034	0.0012	0.0069	0.0032	0.0009	0.0007	0.0006	0
Solyc03g115920	C2H2	0.0016	0.0016	0.0045	0.002	0.0152	0.0514	0.0418	0.0922	0.7006	0.0831	0.3709	0.0162	0.0373	0.0163	0.0709	0.0506	0.8402	0.0585	0.1282	0.1019	0.4979	0.2094	0.5275	0.3686	0.1468	0.4764	0.1634	0.1881	0.5898	0.6887	0.7981	2.1415	0.6959	0.0027	0.002	0.0088	0.0099	0.0021	0.0072	0.0028	0.0029	0.0008	0.0006	0.0027	0.0052	0.0031	0.0038	0.0014
Solyc03g115940	C2C2-Dof	0.0163	0.0154	0.0214	0.0448	0.0223	0.0299	0.0669	0.0639	0.0471	0.1235	0.1402	0.4658	0.3828	0.5573	1.1014	1.124	0.3587	0.4103	0.2626	0.3671	0.4394	0.2708	0.1495	0.2576	0.2027	0.1133	0.1299	0.1603	0.1	0.2714	0.3407	0.4347	0.7797	0.0464	0.0473	0.0749	0.0975	0.1253	0.0795	0.0826	0.0726	0.0681	0.0666	0.1016	0.0901	0.0975	0.1173	0.0712
Solyc03g116010	Nin-like	0.0664	0.0263	0.0484	0.0046	0	0	0	0	0	0	0	0	0	0	0	0	0	0	0	0	0	0	0	0	0	0	0	0	0	0	0	0	0	0	0	0.0002	0.0001	0	0	0	0	0	0	0	0	0.0006	0.0004	0.0021
Solyc03g116070	HD-ZIP	0.0523	0.0131	0.0028	0.0138	0	0.0003	0	0	0	0	0.0035	0.0135	0.0146	0	0	0.0082	0.171	0.3718	0.2388	0.4383	0.2676	0.3742	0.3191	0.2587	0.3218	0.3027	0.2476	0.312	0.3057	0.3019	0.2881	0.2374	0.2056	0.0023	0.0022	0.0004	0.0023	0	0.0021	0.0018	0.0066	0.0057	0.0111	0.0021	0.0037	0	0	0
Solyc03g116100	MYB-HB-like	0.0091	0.005	0.0032	0.0049	0.0021	0.0025	0.0272	0.1036	0.195	0.1814	0.1129	0.0231	0.0475	0.0223	0.0897	0.1036	0.1088	0.002	0.0038	0.0013	0.004	0.0043	0.062	0.0107	0.0143	0.1004	0.0158	0.0175	0.1448	0.0138	0.0108	0.0285	0.0163	0.0266	0.0174	0.0106	0.013	0.0202	0.0145	0.0253	0.0159	0.0156	0.0116	0.0243	0.0171	0.018	0.0173	0.0122
Solyc03g116320	TCP	0.0207	0.0078	0.0051	0.0315	0.0419	0.0282	0.0131	0.0037	0.0056	0.0026	0.0053	0.1431	0.0795	0.174	0.087	0.1415	0.0602	0.032	0.0372	0.0397	0.0396	0.0383	0.0152	0.0177	0.0248	0.0107	0.0147	0.0207	0.0065	0.0173	0.0204	0.019	0.027	0.0691	0.0866	0.0392	0.0446	0.0806	0.0263	0.0614	0.0138	0.0027	0.0067	0.0463	0.0167	0.0281	0.0319	0.0406
Solyc03g116340	bHLH	0.2528	0.4321	0.1982	0.2355	0.1191	0.1186	0.5917	0.5792	0.8514	0.8159	0.6122	0.1984	0.277	0.2108	0.1394	0.1414	1.3773	0.1161	0.2223	0.0777	0.2774	0.3384	0.362	0.2904	0.2725	0.2266	0.1539	0.1851	0.3073	0.156	0.1366	0.1912	0.1731	0.1121	0.1231	0.121	0.1219	0.1421	0.1165	0.143	0.1101	0.1254	0.1143	0.1826	0.1047	0.3085	0.1998	0.2041
Solyc03g116360	PHD	0.0052	0.0092	0.0168	0.0071	0.0387	0.0367	0.0133	0.0216	0.0215	0.0039	0.0135	0.0049	0.0047	0.0057	0.0013	0.0011	0.0019	0.001	0.0008	0.0027	0.0025	0.0067	0.0099	0.003	0.0048	0.0041	0.0024	0.0027	0.0051	0.0033	0.001	0.0059	0.009	0.0015	0.002	0.0366	0.0354	0.0011	0.0285	0.0013	0.018	0.0167	0.0064	0.0005	0.0358	0.01	0.0127	0.0097
Solyc03g116380	WD40-like	0.2289	0.2934	0.0988	0.0922	0.1456	0.1325	0.1004	0.0952	0.132	0.2027	0.4059	0.0895	0.0961	0.0925	0.1913	0.1135	0.2543	0.1305	0.1559	0.1652	0.1202	0.1242	0.1883	0.1206	0.1154	0.2123	0.151	0.1279	0.2299	0.1501	0.1521	0.1785	0.1859	0.1504	0.1266	0.1466	0.1155	0.1059	0.135	0.1076	0.1561	0.1739	0.1616	0.1301	0.1579	0.6096	0.6404	0.5654
Solyc03g116410	C3H	0.4599	0.1803	0.0157	0.0084	0.0048	0.0016	0.038	0.0018	0.0027	0.0017	0.0008	0.0003	0	0	0	0	0	0	0	0	0	0	0	0	0.001	0	0	0	0.0007	0	0	0	0.0013	0.001	0.0021	0.0311	0.032	0.003	0.0424	0.0039	0.0182	0.0066	0.0057	0.0055	0.0299	0.0124	0.0244	0.0053
Solyc03g116420	C3H	0.0007	0	0.0004	0.0004	0	0	0	0	0	0	0	0	0	0	0	0	0	0	0	0	0	0	0	0	0	0	0	0	0	0	0	0	0	0	0	0	0	0	0	0	0	0	0	0	0	0	0	0
Solyc03g116440	PHD	0.0013	0.0015	0.0007	0.0003	0.0003	0.0002	0.0019	0.002	0.0068	0.0057	0.0073	0.0008	0.0009	0	0	0	0.0027	0.0012	0.0003	0.0019	0	0.0002	0.0027	0.0003	0.0007	0.0014	0.0002	0.0002	0.002	0.0003	0.0003	0.0016	0	0.0003	0.0003	0.0018	0.0022	0.0008	0.0027	0.0014	0.003	0.0015	0.0013	0.0009	0.0019	0.0043	0.0043	0.0023
Solyc03g116610	AP2-EREBP	0.0044	0.0003	0.0011	0.0003	0.0014	0.0005	0	0	0	0	0	0.0184	0.0217	0.02	0.0055	0.0051	0	0.0015	0	0	0.0014	0.001	0.0016	0.0011	0.0016	0.001	0.0015	0.0016	0.0024	0	0.0007	0	0	0.0193	0.0216	0.0053	0.0009	0.018	0.0016	0.0207	0.0017	0.0042	0.0079	0.0255	0.0072	0.0036	0.0111	0.0016
Solyc03g116750	LisH	0.7735	0.8074	0.2672	0.3836	0.2437	0.2866	0.4279	0.5821	0.4276	0.4639	0.418	0.3079	0.256	0.3009	0.0485	0.053	0.3775	0.4981	0.558	0.6004	0.4275	0.4109	0.4714	0.443	0.4558	0.434	0.4141	0.4705	0.4639	0.4739	0.486	0.5474	0.5005	0.1235	0.138	0.3472	0.3775	0.1489	0.3884	0.1454	0.328	0.3418	0.3482	0.156	0.4038	0.5867	0.4254	0.4187
Solyc03g116840	BED-type(Zn)	0.0562	0.0598	0.0112	0.0102	0.0218	0.0216	0.0133	0.0072	0.0051	0.0037	0.0172	0.0192	0.0191	0.0091	0.0156	0.0107	0.0193	0.0172	0.0159	0.011	0.0172	0.0191	0.025	0.0143	0.0135	0.0341	0.0168	0.0168	0.0307	0.023	0.0268	0.0283	0.0232	0.0185	0.0197	0.023	0.022	0.0158	0.0249	0.0146	0.0267	0.02	0.0227	0.0182	0.0247	0.0216	0.0203	0.0523
Solyc03g116890	WRKY	0.0126	0.0144	0.0174	0.0232	0.0068	0.0105	0.0197	0.0339	0.0482	0.0345	0.0432	0.0057	0.0094	0.0112	0.007	0.0129	0.4019	0.0469	0.0396	0.0215	0.456	0.4703	1.0774	0.7058	0.7648	0.7458	0.4079	0.3656	0.5935	0.0664	0.0688	0.0886	0.0812	0.0056	0.0036	0.0005	0.0002	0.0106	0.0009	0.061	0.0003	0.0012	0.0006	0.0096	0.0003	0.0009	0.004	0.0019
Solyc03g117070	C2H2	0.0271	0.0214	0.0175	0.0058	0.0011	0.0027	0.007	0.0082	0.0011	0	0	0.0233	0.0235	0.0026	0.0139	0.0157	0.1464	0.2737	0.0422	0.017	0.1024	0.3453	0.1663	0.0746	0.2475	0.1169	0.0309	0.1802	0.1252	0.0901	0.097	0.0984	0.1605	0.0208	0.0295	0.0122	0.016	0.0196	0.017	0.0237	0.0197	0.0147	0.0242	0.0305	0.018	0.0051	0.0062	0.0097
Solyc03g117130	AP2-EREBP	0.0037	0.0005	0.0004	0.0012	0.0006	0.0004	0.0009	0.0222	0.359	1.5036	1.263	0	0	0	0	0	0	0.0014	0	0	0	0.001	0.0052	0	0	0.0027	0.0023	0.0017	0.0031	0.0026	0.0069	0.0026	0.0097	0	0	0.0002	0	0.0005	0	0.0011	0	0.0005	0	0.001	0	0	0	0
Solyc03g117230	AP2-EREBP	0.0087	0.0105	0.0193	0.0042	0.0005	0.0029	0.0116	0.0187	0.2379	0.4342	0.2954	0	0.0009	0.0024	0	0	0	0.0005	0.0017	0	0	0.0013	0.0005	0	0.0004	0.0006	0.0005	0.0005	0.0021	0.0017	0	0	0.0009	0.0169	0.0521	0.1445	0.1317	0.0432	0.1607	0.0506	0.2692	0.3762	0.3766	0.0653	0.1722	0.1017	0.1594	0.1184
Solyc03g117360	LisH	0.21	0.2447	0.1531	0.16	0.172	0.1229	0.1133	0.1821	0.1682	0.192	0.1626	0.4737	0.4043	0.5155	0.395	0.6159	0.4047	0.5053	0.4791	0.4263	0.5075	0.4931	0.5312	0.4602	0.528	0.5726	0.3817	0.5059	0.5862	0.5478	0.5739	0.4379	0.671	0.161	0.2131	0.925	1.0087	0.238	1.0882	0.2276	0.9845	0.9627	0.9453	0.2159	1.0643	0.674	0.7115	0.474
Solyc03g117370	WD40-like	0.2792	0.142	0.031	0.0298	0.0467	0.092	0.1856	0.0955	0.1006	0.1578	0.1179	0.08	0.0607	0.0678	0.0105	0.0137	0.0645	0.1107	0.1108	0.1418	0.0719	0.0835	0.0566	0.0764	0.0794	0.0678	0.057	0.0726	0.0604	0.0711	0.044	0.0818	0.0544	0.0202	0.0235	0.0921	0.1009	0.0313	0.0886	0.0279	0.0866	0.0702	0.0776	0.0201	0.0889	0.029	0.0254	0.0156
Solyc03g117400	WD40-like	0.0712	0.1766	0.0538	0.0517	0.0138	0.0139	0.0431	0.0753	0.1067	0.0648	0.2108	0.0292	0.0363	0.0092	0.0227	0.033	0.1119	0.0224	0.0146	0.0493	0.0388	0.0306	0.0282	0.0293	0.0243	0.0272	0.0259	0.0385	0.0355	0.0221	0.0217	0.0259	0.0146	0.0322	0.038	0.0803	0.0792	0.0425	0.0962	0.0392	0.1083	0.0873	0.0946	0.0322	0.089	0.0546	0.0538	0.0301
Solyc03g117440	CCHC(Zn)	0.19	0.1558	0.171	0.1826	0.0902	0.0802	0.1684	0.1736	0.2745	0.4827	0.4186	0.09	0.0968	0.0844	0.1163	0.1371	0.4894	0.0975	0.1216	0.1201	0.1259	0.1076	0.1237	0.1183	0.0949	0.1269	0.1143	0.1156	0.1515	0.1129	0.1323	0.1211	0.1169	0.0883	0.0775	0.2083	0.2194	0.0795	0.2226	0.068	0.2298	0.2022	0.2032	0.084	0.1803	0.1149	0.122	0.1005
Solyc03g117520	FAR	0.0455	0.0435	0.0761	0.0697	0.0626	0.0742	0.07	0.0847	0.0549	0.0533	0.0504	0.0501	0.0443	0.0433	0.0669	0.0607	0.0495	0.0759	0.0606	0.0754	0.0588	0.0533	0.0548	0.0447	0.0585	0.0539	0.0417	0.0465	0.0537	0.0581	0.0471	0.0528	0.0527	0.0083	0.0206	0.0431	0.0541	0.0181	0.0481	0.0133	0.0531	0.0526	0.0564	0.015	0.0605	0.1191	0.1403	0.0955
Solyc03g117660	C2H2	0.0338	0.0295	0.0132	0.0195	0.0211	0.0332	0.0499	0.0611	0.0444	0.0317	0.0285	0.0181	0.023	0.0304	0.0052	0.0071	0.0232	0.0544	0.0285	0.0261	0.0726	0.0423	0.0492	0.0766	0.0482	0.0492	0.0575	0.0433	0.0486	0.0374	0.0448	0.043	0.0392	0.0074	0.0109	0.0559	0.0518	0.0105	0.0589	0.0112	0.063	0.101	0.0623	0.0095	0.0942	0.0719	0.0712	0.0526
Solyc03g117720	AP2-EREBP	0.0462	0.0386	0.0468	0.0372	0.0138	0.0117	0.006	0.0288	0.0314	0.0087	0.0132	0.0139	0.0175	0.0061	0.0253	0.0188	0.0202	0.0071	0.0472	0.0308	0.0344	0.0665	0.0378	0.0408	0.0452	0.0359	0.011	0.0301	0.032	0.0101	0.0066	0.0148	0.0114	0.0279	0.0157	0.0068	0.0078	0.0252	0.0081	0.0116	0.0084	0.0042	0.0058	0.0202	0.0079	0.0202	0.0189	0.0179
Solyc03g117730	TUBBY	0.0565	0.0451	0.1132	0.1397	0.0834	0.0117	0.0146	0.0039	0.0022	0.0014	0.0003	0.0677	0.0878	0.0753	0.0198	0.0141	0.0053	0.0421	0.0654	0.0202	0.0428	0.0522	0.0637	0.0309	0.0423	0.0505	0.0403	0.0294	0.0454	0.0687	0.0599	0.0875	0.0443	0.7179	0.7025	0.3669	0.2938	0.4758	0.3268	0.4775	0.3423	0.2485	0.2911	0.5073	0.3435	0.8472	0.9039	0.8713
Solyc03g117870	CCHC(Zn)	0.2911	0.2127	0.7814	0.5312	0.0953	0.1846	0.824	0.6374	0.9548	0.6511	1.1811	0.7704	0.6442	0.6965	0.4599	0.5565	1.0883	1.2728	1.1461	1.1051	1.7889	1.3384	1.1078	2.0733	1.5802	1.107	2.1461	1.9871	1.0035	1.9506	1.9379	1.5437	2.7442	0.4756	0.3658	0.8644	0.9602	0.8378	0.9606	1.0625	1.0225	1.2985	1.144	0.9566	1.1498	0.6079	0.5666	0.7124
Solyc03g117960	FHA-SMAD	0.0323	0.0222	0.0381	0.017	0.0128	0.0093	0.009	0.0052	0.0429	0.1044	0.0228	0.0104	0.0071	0.0111	0.0003	0.0006	0.0067	0.0073	0.0108	0.0097	0.0102	0.0083	0.0096	0.0124	0.0098	0.0082	0.0115	0.0061	0.0099	0.0073	0.0082	0.0194	0.0123	0.0219	0.0255	0.0292	0.0256	0.0185	0.0254	0.0171	0.024	0.0222	0.0232	0.0223	0.0284	0.0437	0.0422	0.0359
Solyc03g118160	LFY	0.0151	0.0059	0.0029	0.0033	0.001	0.0006	0.0027	0.0088	0.004	0.0087	0.0038	0.0265	0.0141	0.043	0.0004	0.0009	0.001	0.0014	0.0039	0	0.0007	0.0011	0.0003	0.0011	0	0.0006	0	0	0	0.0015	0.0011	0.0026	0.0006	0.0926	0.3082	1.3915	1.5878	0.2791	2.2264	0.3704	1.884	2.9465	3.1773	0.4153	1.6855	0.979	1.1014	0.5872
Solyc03g118190	AP2-EREBP	0.0026	0.0004	0.0002	0.0006	0.0012	0.0074	0.0018	0.0016	0.0072	0.0061	0.0092	0.0075	0.0136	0.0074	0.0085	0.0099	0.0645	0.0493	0.0014	0	0.0053	0.0048	0.0185	0.0073	0.0031	0.0229	0.0108	0.0212	0.0527	0.0397	0.0435	0.2626	0.1605	0.0077	0.0038	0.0001	0.0002	0.0068	0.0002	0.0067	0.0002	0.0015	0.0003	0.0081	0.0012	0.0017	0.0008	0.0013
Solyc03g118220	WD40-like	0.0075	0.0037	0.0069	0.006	0.0103	0.0053	0.0035	0.0014	0.0037	0.0027	0.0051	0.009	0.0059	0.009	0.0007	0.0015	0.0009	0.005	0.0057	0.0057	0.0022	0.0047	0.0087	0.0022	0.0028	0.0031	0.003	0.0036	0.0034	0.0029	0.0056	0.0087	0.0061	0.0133	0.0097	0.0388	0.0389	0.008	0.043	0.0111	0.04	0.0535	0.0407	0.0095	0.0572	0.0718	0.0574	0.0498
Solyc03g118230	MYB-HB-like	0.392	0.1393	0.0094	0.0155	0.0015	0.0011	0.0004	0	0	0	0.0004	0.0032	0.0017	0.0018	0.0014	0.0008	0	0	0	0	0	0	0	0	0	0	0.0004	0	0	0	0.0007	0.0007	0	0.0027	0.0006	0.0023	0.0008	0.0045	0.0044	0.0031	0.0017	0.0026	0.0018	0.0019	0.0025	0.0008	0.0008	0
Solyc03g118290	ARF	0.4066	0.3923	1.0065	0.8679	0.4158	0.4736	0.5589	0.6146	0.6277	0.5037	0.7875	0.6667	0.5164	0.7659	0.7982	0.7569	1.0038	0.369	0.3616	0.6465	0.4191	0.3586	0.5087	0.312	0.2944	0.5973	0.1355	0.202	0.586	0.1304	0.1278	0.0953	0.2147	0.2094	0.2733	0.7612	0.9142	0.3376	0.8819	0.3349	0.7165	0.8418	0.6594	0.3469	0.7898	0.6668	0.7286	0.5158
Solyc03g118310	bHLH	0.0897	0.0088	0.008	0.0178	0.0276	0.1383	0.3616	0.0743	0.0262	0.0101	0.046	0.0661	0.0508	0.0717	0.0359	0.0676	0.0011	0.0073	0.0007	0.001	0.0006	0.0036	0.0095	0.001	0.0024	0.0088	0.001	0.0052	0.0152	0.0014	0.0022	0.009	0.0124	0.4529	0.2213	0.0974	0.0769	0.346	0.0482	0.323	0.0365	0.0533	0.0276	0.319	0.0618	0.0537	0.0443	0.0308
Solyc03g118350	BED-type(Zn)	0.0384	0.0423	0.047	0.0482	0.1046	0.0944	0.0603	0.0731	0.0592	0.0574	0.0884	0.0658	0.0803	0.0703	0.026	0.029	0.0576	0.1011	0.1068	0.0967	0.099	0.0981	0.1086	0.0976	0.0899	0.1025	0.1289	0.1102	0.101	0.078	0.066	0.0821	0.0726	0.105	0.1111	0.1167	0.1187	0.0944	0.1166	0.0949	0.1291	0.1105	0.1226	0.1084	0.1353	0.1654	0.1787	0.1392
Solyc03g118540	TIFY	0.048	0.1135	0.0682	0.0449	0.1042	0.1053	0.2176	0.1431	0.4148	0.2925	0.3607	0.0496	0.041	0.0459	0.0148	0.0311	0.1993	0.4296	0.2735	0.1317	0.4238	0.3008	0.4359	0.6098	0.4484	0.4766	0.5707	0.4432	0.3989	0.6239	0.8544	0.7303	0.4964	0.0763	0.052	0.0677	0.0678	0.0366	0.1175	0.0521	0.1791	0.2421	0.2514	0.0426	0.0765	0.0355	0.0308	0.0207
Solyc03g118770	Homobox-WOX	0.0289	0.0119	0.0132	0.0136	0.0164	0.0294	0.0169	0.0085	0.0186	0.0154	0.0067	0.0471	0.0508	0.0336	0.0055	0.0081	0.0003	0.0022	0	0	0.0055	0.0015	0.0003	0.001	0.0044	0.001	0.0012	0.0013	0.0021	0.004	0.0026	0.0005	0	0.0474	0.0189	0.0254	0.0189	0.0341	0.0135	0.0327	0.0095	0.0217	0.0042	0.0375	0.0181	0.0218	0.0309	0.01
Solyc03g118840	C2H2	0.2367	0.23	0.5155	0.6341	0.3252	0.369	0.6905	0.3442	0.1133	0.0856	0.0669	0.4996	0.4932	0.491	0.2108	0.2257	0.1936	0.3029	0.2857	0.3949	0.3218	0.2544	0.2973	0.2856	0.2932	0.3835	0.3167	0.2973	0.4134	0.2362	0.2589	0.3031	0.3026	0.2057	0.202	0.1358	0.1197	0.2221	0.1173	0.2207	0.1033	0.1172	0.1037	0.2288	0.1252	0.1497	0.1567	0.2081
Solyc03g119040	WD40-like	7.0343	6.8545	2.2539	2.7506	1.7106	1.5342	0.8109	0.537	0.8808	1.7298	1.7399	2.3695	1.5265	2.7037	9.1187	5.0351	0.5953	1.0798	3.5286	2.6044	0.8932	0.8253	1.2169	1.0218	0.8128	1.2454	1.4819	1.0361	1.2685	2.8446	4.0858	3.2716	2.4361	10.1163	6.8052	4.5683	4.4934	6.6771	5.339	7.22	4.6024	5.1547	5.1741	7.0068	4.0305	10.3781	9.2669	11.2594
Solyc03g119050	MYB-HB-like	0.025	0.0201	0.0102	0.0102	0.0309	0.0281	0.0308	0.0293	0.0186	0.0107	0.0427	0.0434	0.0336	0.035	0.0088	0.0084	0.0291	0.0354	0.0331	0.048	0.0313	0.0381	0.0511	0.0305	0.0371	0.0639	0.0314	0.0335	0.0556	0.0349	0.0306	0.035	0.0348	0.0075	0.0084	0.0492	0.0425	0.006	0.0491	0.0072	0.0484	0.0454	0.0486	0.0064	0.0471	0.0317	0.0252	0.0209
Solyc03g119090	WD40-like	0.0675	0.0836	0.0861	0.116	0.2591	0.3601	0.1883	0.146	0.0965	0.0542	0.1012	0.1823	0.1634	0.2229	0.1942	0.1991	0.1873	0.2471	0.2452	0.236	0.2268	0.2686	0.1952	0.2644	0.2518	0.1662	0.3222	0.294	0.1627	0.4031	0.4035	0.2575	0.3648	0.0461	0.0558	0.1363	0.119	0.0506	0.116	0.0468	0.1048	0.1057	0.1032	0.0447	0.1278	0.0486	0.0455	0.0415
Solyc03g119370	MYB-HB-like	0.0014	0.0065	0.0018	0.0004	0.0005	0.006	0.0021	0.0006	0.0095	0.0044	0.0032	0	0	0	0.0056	0.0044	0.0166	0.0146	0	0	0.0032	0.0005	0.0051	0.0049	0.0043	0.0073	0.0017	0.0076	0.0073	0.0047	0.0109	0.0032	0.0051	0	0.0014	0.0017	0.0034	0.0003	0.0027	0.0022	0.0031	0	0.0019	0.0005	0.0033	0.0041	0.0056	0.0114
Solyc03g119390	bHLH	0.0027	0.0019	0.003	0.0012	0.0016	0.0059	0.0056	0.0023	0.0021	0.0009	0	0.0121	0.0297	0.0087	0.0018	0.0004	0.0152	0.0096	0.0214	0.0247	0.0575	0.1155	0.0635	0.061	0.1375	0.036	0.0699	0.1426	0.0189	0.0026	0.0007	0	0.0035	0.0111	0.0196	0	0.0005	0.0245	0.0003	0.0121	0.0002	0.0001	0.0005	0.0037	0.0001	0.0007	0	0
Solyc03g119430	C3H	0.1978	0.1855	0.1724	0.164	0.0599	0.0667	0.1408	0.1529	0.1984	0.2987	0.1651	0.0821	0.076	0.0557	0.051	0.0488	0.1217	0.0872	0.1188	0.1324	0.0952	0.0762	0.094	0.0881	0.0894	0.0995	0.0976	0.0941	0.1161	0.0708	0.0563	0.0554	0.0502	0.4743	0.4362	0.0951	0.1042	0.4791	0.097	0.4555	0.0922	0.1006	0.1058	0.4668	0.1058	0.3091	0.3547	0.305
Solyc03g119530	AS2-LOB	0.5502	0.5027	1.6062	2.5342	0.9834	0.9607	0.612	1.0253	1.4631	2.0772	1.3754	0.073	0.0542	0.0604	0.0706	0.0164	0.9684	1.1931	0.167	0.1325	1.0193	1.0072	1.1982	1.0497	1.1788	1.2525	0.9783	0.6622	1.4622	0.4604	0.5816	0.8914	1.2783	0.6393	0.7221	0.1762	0.2235	1.0629	0.6099	0.9657	1.0923	3.7132	2.1998	0.6432	1.0702	0.2564	0.2804	0.3417
Solyc03g119540	C2C2-CO-like	0.0028	0.0045	0.0216	0.0122	0.1009	0.0886	0.1356	0.0037	0.0044	0.0006	0.0008	0.9387	0.9087	0.6677	1.562	1.519	0.0035	0.0044	0.0223	0.0023	0.0035	0.0045	0.0012	0.0013	0.0018	0.0002	0.0025	0.0018	0.0007	0.0004	0.0009	0.0036	0.0116	0.0642	0.0193	0.0023	0.0021	0.0896	0.0002	0.0647	0.0001	0.0005	0.0005	0.0636	0.0002	0.0013	0.0027	0.0007
Solyc03g119560	B3-Domain	0.0035	0.0052	0.0011	0	0.0001	0.0002	0	0.0013	0	0	0	0	0	0	0.0006	0.0028	0.0039	0	0	0	0	0	0	0	0	0.0005	0	0	0	0	0	0	0	0	0	0	0.0006	0.0011	0.0004	0	0	0	0	0.0006	0	0.0006	0.0005	0
Solyc03g119580	AP2-EREBP	0.0838	0.0757	0.0174	0.0102	0.0187	0.0187	0.0232	0.0163	0.0126	0.0097	0.0181	0.0033	0.002	0.0031	0	0.0014	0.0822	0.0066	0.0031	0	0.0155	0.0136	0.0155	0.0087	0.0061	0.009	0.0075	0.0045	0.0099	0.0074	0.0037	0.0093	0.0153	0.0025	0.0063	0.0135	0.0195	0.0041	0.0172	0.005	0.027	0.0146	0.0227	0.0032	0.0202	0.0478	0.0356	0.0302
Solyc03g119650	WD40-like	0.2837	0.2115	0.4221	0.2665	0.2276	0.2506	0.1697	0.1931	0.1952	0.2028	0.2483	0.2276	0.1773	0.2187	0.0649	0.0686	0.3093	0.2884	0.3594	0.5383	0.3233	0.3145	0.2936	0.3351	0.3217	0.3046	0.3489	0.3282	0.3195	0.2385	0.2748	0.2468	0.278	0.2189	0.224	0.3344	0.385	0.2215	0.3887	0.2287	0.3284	0.3128	0.3269	0.2636	0.3123	0.2924	0.2883	0.2162
Solyc03g119740	MYB-HB-like	0.0121	0.0231	0.0442	0.0924	0.0993	0.0809	0.0306	0.0327	0.0179	0.0129	0.0223	0.2016	0.1607	0.1957	0.2309	0.3192	0.0177	0.0129	0.0422	0.0448	0.0067	0.0082	0.0059	0.007	0.0067	0.0042	0.0052	0.0069	0.0061	0.0224	0.0277	0.028	0.0334	0.111	0.0946	0.0578	0.0625	0.0845	0.0538	0.093	0.0388	0.0479	0.0281	0.0768	0.0346	0.0302	0.0244	0.0315
Solyc03g119760	C2H2	0.1519	0.1293	0.1913	0.1534	0.0805	0.1036	0.3502	0.3616	0.2148	0.1741	0.1477	0.1117	0.1325	0.1087	0.2713	0.2097	0.1395	0.1008	0.0911	0.0476	0.1264	0.1213	0.0944	0.1092	0.1009	0.1021	0.094	0.1008	0.1174	0.0938	0.112	0.1267	0.1062	0.0895	0.1145	0.1519	0.191	0.1376	0.1603	0.1377	0.1449	0.1669	0.1473	0.1018	0.1647	0.0732	0.0674	0.0713
Solyc03g119770	TCP	0.022	0.0234	0.0447	0.0123	0	0	0	0.0005	0.0021	0.0009	0	0.0062	0.0152	0	0.0027	0.0028	0.0047	0	0	0	0	0.0004	0.0003	0.0004	0	0.0004	0	0	0.0007	0.0013	0	0.0013	0.0014	0.0171	0.0619	0.0044	0.0044	0.0689	0.0048	0.0501	0.0049	0.0003	0.0016	0.027	0.0085	0.0108	0.0103	0.014
Solyc03g119800	AP2-EREBP	0.0027	0.0016	0.0018	0.0011	0.0001	0.0001	0.0009	0.0018	0.0014	0	0	0	0	0	0	0	0.0008	0.0004	0.0048	0	0.0008	0.0009	0.0085	0.0015	0.0003	0.0203	0.0015	0.0004	0.0211	0.0032	0.0021	0.0145	0.0028	0	0.0017	0.0004	0.0002	0	0	0	0.0002	0	0.0003	0	0.0003	0.0002	0	0.0006
Solyc03g119830	BED-type(Zn)	0.0146	0.015	0.0074	0.006	0.03	0.0219	0.0157	0.0183	0.0122	0.0168	0.0087	0.0166	0.0134	0.03	0.0188	0.0173	0.0151	0.0205	0.0249	0.0146	0.0167	0.0188	0.0203	0.0197	0.0199	0.02	0.0224	0.0186	0.0158	0.0312	0.0279	0.0344	0.0272	0.0099	0.0066	0.0363	0.0358	0.0065	0.0312	0.008	0.0374	0.0334	0.0268	0.0061	0.0284	0.0129	0.0145	0.0145
Solyc03g120010	WD40-like	1.6373	1.7026	1.8847	1.1144	0.6814	0.9329	0.6927	0.6984	0.7781	0.9791	1.1658	0.5792	0.5516	0.5167	0.6995	0.5956	0.8199	0.53	0.6938	0.5131	0.5612	0.5863	0.6036	0.5249	0.5818	0.6	0.5809	0.5837	0.6348	0.5474	0.5824	0.5847	0.8206	0.9898	0.9499	0.6166	0.7176	0.9514	0.719	0.946	0.6347	0.5949	0.6283	0.8942	0.6831	1.2735	1.313	1.3881
Solyc03g120080	WD40-like	0.0385	0.0405	0.0161	0.0178	0.106	0.0808	0.0244	0.0411	0.0612	0.0565	0.1352	0.0778	0.0595	0.0828	0.0778	0.0327	0.046	0.0779	0.1143	0.1514	0.0781	0.0767	0.1203	0.079	0.0786	0.1326	0.0916	0.0702	0.1343	0.096	0.1032	0.121	0.0953	0.023	0.0201	0.0958	0.088	0.0216	0.107	0.0168	0.1104	0.1164	0.1321	0.0144	0.1213	0.0506	0.058	0.0439
Solyc03g120260	WD40-like	0.0008	0.0003	0.0003	0.0011	0.0026	0.0054	0.0172	0.0116	0.1281	0.0288	0.0182	0.0079	0.0143	0.0081	0.0718	0.0424	0.109	0.0125	0.2446	0.1158	0.0629	0.0205	0.0473	0.0569	0.0398	0.049	0.0306	0.0499	0.0612	0.024	0.0434	0.1133	0.0309	0.001	0	0.0003	0.0001	0.0008	0	0.0026	0	0	0	0.0041	0	0	0.0003	0
Solyc03g120270	WD40-like	1.0507	0.6296	1.1617	0.924	0.3954	0.4303	0.3342	0.3756	0.2323	0.209	0.2805	0.3659	0.3157	0.3775	0.0945	0.1058	0.2767	0.3967	0.4428	0.5833	0.351	0.4015	0.3929	0.4069	0.4095	0.3828	0.495	0.4471	0.3725	0.3638	0.3497	0.349	0.3453	0.2798	0.2818	0.3633	0.3802	0.272	0.4262	0.2718	0.3837	0.4079	0.4249	0.2646	0.4125	0.6531	0.685	0.4722
Solyc03g120380	AUX-IAA	0.0054	0.0041	0.0389	0.0054	0.2493	0.7137	0.0103	0.0039	0.0007	0	0.0027	0.2804	0.2676	0.2664	0.046	0.1382	0.0004	0.0119	0.0093	0.0117	0.0056	0.0145	0.2708	0.0118	0.0134	0.5348	0.024	0.0448	0.7056	0.0101	0.0065	0.0021	0.0007	0.0208	0.0165	0.0026	0.0024	0.0187	0.0026	0.0173	0.0009	0.001	0.0001	0.015	0.0012	0.0037	0.0013	0.001
Solyc03g120390	AUX-IAA	0.0826	0.0893	0.722	0.1705	0.8253	2.094	3.4346	1.6384	0.4122	0.4689	0.205	0.0447	0.0446	0.0402	0.0453	0.0759	0.1689	0.0788	0.046	0.0526	0.0752	0.0604	0.2018	0.072	0.0678	0.2964	0.0493	0.057	0.283	0.0244	0.0203	0.0103	0.0275	0.0415	0.0365	0.0085	0.013	0.0398	0.016	0.0396	0.0073	0.0169	0.0124	0.0551	0.0075	0.0072	0.0074	0.0087
Solyc03g120520	bHLH	0.0021	0.0038	0.0134	0.0096	0.0398	0.0203	0.005	0.0089	0.0041	0.0053	0.0067	0.023	0.0234	0.0236	0.0106	0.0031	0.0093	0.013	0.0044	0	0.0083	0.009	0.01	0.0051	0.0094	0.0093	0.0021	0.0076	0.005	0.0025	0.0013	0.0089	0.0053	0.0021	0	0.0275	0.0366	0.0026	0.033	0.001	0.039	0.0293	0.0244	0.0051	0.0439	0.0403	0.0337	0.0247
Solyc03g120620	Homobox-WOX	0.4314	1.9323	0.2191	0.2454	0.0658	0.0626	0.2044	0.2105	0.0658	0.0205	0.0098	0.0921	0.0844	0.0598	0.0516	0.0198	0.0526	0.0137	0.0059	0.0014	0.0078	0.0232	0.0061	0.0059	0.0218	0.0057	0.0065	0.0233	0.0043	0.0043	0.0057	0.0245	0.0658	0.1215	0.1056	0.086	0.0601	0.1009	0.0461	0.1106	0.037	0.0283	0.037	0.1133	0.0352	0.0289	0.0365	0.0113
Solyc03g120840	AP2-EREBP	0.0122	0.019	0.0967	0.1053	0.0132	0.0267	0.0576	0.0491	0.0097	0.0124	0.0077	0.0064	0.0217	0.0072	0.1129	0.0982	0.0257	0.0131	0.0096	0.008	0.0298	0.0519	0.0307	0.0166	0.0332	0.0183	0.0076	0.0196	0.014	0.0071	0.0122	0.0448	0.035	0.0806	0.1198	0.103	0.1145	0.0784	0.0945	0.0792	0.0766	0.156	0.0668	0.0924	0.1685	0.0982	0.0798	0.0739
Solyc03g120890	C2C2-GATA	0.0573	0.0245	0.0834	0.1576	0.1073	0.1007	0.0369	0.0122	0.0116	0.0068	0.0107	0.0687	0.0482	0.0962	0.0251	0.0363	0.0144	0.1093	0.0918	0.1606	0.112	0.1189	0.0646	0.1728	0.1078	0.0778	0.2535	0.1971	0.0755	0.1656	0.1643	0.1169	0.0994	0.0672	0.0794	0.0243	0.0236	0.0567	0.0234	0.0578	0.0186	0.0122	0.0129	0.0508	0.0175	0.0061	0.0075	0.0185
Solyc03g120900	WD40-like	1.8653	1.576	0.6799	0.2656	0.0473	0.053	0.42	0.1908	0.1374	0.0443	0.0369	0.0153	0.0249	0.0118	0.0313	0.0311	0.1812	0.0666	0.2566	0.2015	0.0201	0.0232	0.0378	0.049	0.0314	0.041	0.0416	0.0668	0.0589	0.425	0.4971	0.3487	0.2577	0.0274	0.0516	0.056	0.0436	0.0574	0.07	0.0719	0.0672	0.0717	0.069	0.0793	0.0593	0.0595	0.0675	0.0375
Solyc03g120910	Homobox-WOX	0.0133	0.0059	0.0448	0.0901	0.1298	0.0859	0.1662	0.1489	0.1179	0.0927	0.1583	0.2241	0.1903	0.2597	0.0393	0.0392	0.1483	0.1912	0.2041	0.2913	0.1406	0.2289	0.1573	0.1244	0.1792	0.1252	0.123	0.1696	0.1384	0.1395	0.1276	0.2144	0.3013	0.3526	0.4636	0.6575	0.7782	0.443	0.7965	0.4561	0.6777	0.5838	0.766	0.4833	0.9743	0.478	0.4349	0.4111
Solyc03g121240	bHLH	0.0037	0.0036	0.0025	0.0026	0.0006	0	0.0035	0.0021	0.0019	0.0033	0.0062	0.0222	0.0332	0.0203	0.0328	0.0473	0.0029	0.0019	0.0026	0.0068	0.0053	0.0148	0.004	0.006	0.0241	0.0028	0.0093	0.0234	0.0063	0.0058	0.0043	0.0047	0.0006	0.0009	0	0	0.0004	0.0005	0	0.0004	0	0	0.0001	0.0013	0.0005	0.0004	0.0003	0
Solyc03g121400	C2C2-Dof	0.0234	0.0281	0.1276	0.1955	0.0568	0.0495	0.0202	0.0515	0.222	0.115	0.1739	0.0982	0.0847	0.0593	0.0387	0.0327	0.3333	0.0545	0.0114	0.0063	0.0516	0.074	0.0619	0.0441	0.0478	0.0269	0.0167	0.0271	0.0311	0.0481	0.0568	0.0626	0.0897	0.018	0.0122	0.0084	0.0059	0.015	0.0089	0.0184	0.0059	0.0053	0.0057	0.0122	0.0057	0.0215	0.0162	0.0063
Solyc03g121410	WD40-like	0.1752	0.1414	0.1709	0.1658	0.1718	0.1267	0.104	0.1133	0.0915	0.0772	0.1047	0.1212	0.1333	0.1083	0.0962	0.1055	0.1031	0.1405	0.1593	0.0949	0.1761	0.1617	0.1808	0.2048	0.2029	0.1857	0.2386	0.2227	0.1919	0.1492	0.1529	0.1282	0.1434	0.0647	0.0728	0.1869	0.1844	0.0659	0.1847	0.0643	0.1959	0.1862	0.1904	0.0629	0.1868	0.1304	0.1394	0.0963
Solyc03g121580	WD40-like	0.7383	0.525	1.0461	0.7385	0.5295	0.3495	0.2318	0.1151	0.0712	0.1063	0.0972	0.3029	0.2812	0.4423	0.2571	0.1997	0.0558	0.2125	0.3868	0.4089	0.1278	0.1115	0.2083	0.1541	0.1085	0.1912	0.2049	0.1398	0.1751	0.3394	0.4166	0.4442	0.4119	0.6574	0.7252	1.1385	1.1053	0.6565	1.2005	0.6285	1.1083	1.3859	1.2233	0.6854	1.2173	1.2307	1.1999	0.9039
Solyc03g121630	FAR	0.0418	0.0513	0.0334	0.0365	0.0641	0.1128	0.2028	0.307	0.218	0.197	0.0946	0.053	0.0485	0.0544	0.0252	0.0233	0.0272	0.0551	0.0433	0.0593	0.0339	0.0505	0.0373	0.0376	0.0368	0.0356	0.0265	0.0328	0.0356	0.04	0.0333	0.0476	0.0406	0.0226	0.0268	0.0817	0.0782	0.0243	0.0835	0.0228	0.0777	0.0761	0.0787	0.0221	0.0773	0.0631	0.064	0.0558
Solyc03g121660	C2H2	0.0221	0.0634	0.1776	0.3359	0.2945	0.2412	0.0594	0.0794	0.2812	0.1825	0.1429	0.1884	0.1541	0.1962	0.0614	0.077	0.1546	0.1063	0.0903	0.0523	0.1683	0.2468	0.3348	0.1764	0.2711	0.2028	0.1458	0.2097	0.1917	0.1483	0.1543	0.1633	0.1248	0.2858	0.1553	0.0544	0.0458	0.1416	0.0377	0.1522	0.0231	0.0201	0.0168	0.128	0.0482	0.0115	0.0117	0.0123
Solyc03g121690	C2H2	0.0298	0.0033	0.0003	0	0	0.0002	0.0007	0	0.0011	0.0014	0	0	0	0	0	0	0	0	0	0	0	0	0	0	0	0	0	0	0	0	0	0	0	0	0	0	0	0	0	0	0	0	0	0	0	0	0	0.0011
Solyc03g121840	MYB-HB-like	0.5273	0.3624	0.1412	0.1034	0.0783	0.1109	0.1242	0.0998	0.1459	0.2547	0.1687	0.0216	0.0329	0.0448	0.0333	0.0271	0.0717	0.0423	0.0485	0.0104	0.046	0.0453	0.0387	0.0573	0.0448	0.0468	0.0627	0.0517	0.04	0.0537	0.0587	0.0532	0.0485	0.0381	0.0421	0.0464	0.05	0.0352	0.0498	0.0407	0.0547	0.0452	0.0499	0.0384	0.0432	0.0322	0.0297	0.0333
Solyc03g121930	PHD	0.1698	0.16	0.2216	0.1835	0.0359	0.0208	0.0338	0.0409	0.0582	0.1198	0.0542	0.0296	0.0276	0.0283	0.0262	0.0258	0.0835	0.0511	0.0564	0.0989	0.0422	0.0371	0.0515	0.0491	0.0451	0.0646	0.0335	0.0368	0.0586	0.0535	0.0799	0.0599	0.0568	0.0911	0.0786	0.0635	0.0643	0.07	0.0712	0.0725	0.0629	0.0756	0.0676	0.1103	0.0677	0.151	0.1685	0.1144
Solyc03g121950	Hap2/NF-YA	0.3295	0.2634	0.2408	0.2241	0.182	0.1926	0.3778	0.3753	0.5077	0.4892	0.9721	0.2496	0.2379	0.202	0.2024	0.2017	0.5597	0.334	0.3919	0.4105	0.4148	0.3296	0.3593	0.3942	0.3381	0.3729	0.374	0.3778	0.4351	0.2747	0.2936	0.288	0.2966	0.2091	0.1898	0.2846	0.3104	0.2646	0.3211	0.3023	0.2985	0.3007	0.2838	0.2461	0.2999	0.2267	0.2641	0.1525
Solyc03g121990	MYB-HB-like	0.152	0.1624	0.1679	0.1398	0.1125	0.1285	0.1911	0.226	0.2326	0.3267	0.3214	0.0708	0.075	0.0923	0.0727	0.0844	0.2553	0.1072	0.0797	0.0731	0.1526	0.1773	0.1937	0.1465	0.1908	0.148	0.1097	0.1563	0.1444	0.1067	0.103	0.0998	0.1211	0.0843	0.0949	0.1426	0.1732	0.0942	0.1609	0.088	0.1512	0.1236	0.1262	0.0903	0.1353	0.0883	0.1055	0.0776
Solyc03g122020	Hap3/NF-YB	0.1274	0.1373	0.071	0.0681	0.0966	0.0825	0.1335	0.1249	0.1277	0.1297	0.1425	0.0995	0.0735	0.1274	0.0809	0.1046	0.1258	0.1536	0.1474	0.1961	0.1142	0.096	0.0913	0.111	0.0985	0.1075	0.0923	0.0929	0.1051	0.1967	0.2032	0.2014	0.1893	0.022	0.0279	0.1296	0.1472	0.0233	0.1691	0.0224	0.138	0.1449	0.1443	0.0223	0.1225	0.0544	0.0584	0.037
Solyc03g122190	TIFY	0.0153	0.0404	0.0262	0.0391	0.1501	0.2019	0.2523	0.192	0.314	0.1617	0.0966	0.144	0.1078	0.1777	0.2678	0.3703	0.8241	0.152	0.0071	0.0138	0.0598	0.1086	0.2483	0.1164	0.1326	0.1716	0.064	0.0884	0.1162	0.0155	0.0195	0.0343	0.0681	0.1993	0.2092	0.0684	0.0791	0.2627	0.1035	0.469	0.2864	0.2851	0.3437	0.418	0.1827	0.1175	0.1074	0.1235
Solyc03g123400	GRAS	0.0047	0.0008	0.0014	0.0098	0.0044	0.0059	0.0011	0.0012	0.0031	0.0017	0.0011	0.0022	0.0036	0.0033	0.0014	0.002	0.0942	0.1683	0.0497	0.0446	0.0778	0.0438	0.0233	0.0683	0.0225	0.018	0.0455	0.0287	0.0178	0.123	0.1683	0.0809	0.0985	0.0004	0.0007	0.0011	0.0013	0.0008	0.0014	0	0.001	0.0012	0.0001	0.0003	0.003	0.0037	0.0083	0.0874
Solyc03g123430	AP2-EREBP	0.0008	0.0011	0.0024	0.002	0.0031	0.0056	0.0164	0.058	0.0336	0.0426	0.0967	0.0086	0.0074	0.012	0	0.0013	0.0002	0.0009	0	0.0024	0	0	0	0	0.0006	0.0008	0.0006	0.0008	0.001	0	0.0009	0.0008	0	0.0489	0.0675	0.3846	0.4702	0.0364	0.3706	0.0389	0.2032	0.615	0.3409	0.0419	0.5167	0.2826	0.2614	0.2371
Solyc03g123480	C2H2	0.6908	0.1008	0.005	0.0096	0.0005	0.0006	0	0	0	0	0	0	0	0.0076	0	0	0	0	0	0	0	0	0	0	0	0	0	0	0	0	0	0	0	0	0	0	0	0	0	0	0.0007	0.0011	0.0043	0	0	0.007	0.0016	0
Solyc03g123500	AP2-EREBP	0.5136	0.5522	0.9443	0.5766	0.6487	0.6047	0.5433	0.6782	0.4382	0.7007	0.9801	0.4826	0.5171	0.3631	0.7125	0.7115	0.6775	0.9568	1.0746	0.7043	0.9929	0.8037	1.5695	1.0764	1.3394	1.916	0.9225	1.0098	1.8454	0.8196	0.7506	0.7859	1.8677	0.6299	0.7317	0.427	0.4221	0.8007	0.3915	0.8978	0.4443	0.433	0.4682	0.8406	0.5139	0.8256	0.6366	0.7781
Solyc03g123570	PHD	0.0915	0.1257	0.0918	0.0901	0.0696	0.0653	0.0524	0.0563	0.0684	0.0243	0.0457	0.1374	0.1254	0.1162	0.0725	0.0857	0.0876	0.1843	0.149	0.1783	0.2319	0.2558	0.4126	0.2649	0.328	0.368	0.258	0.2796	0.3908	0.1509	0.1303	0.1333	0.1169	0.038	0.032	0.0465	0.0428	0.0346	0.0459	0.0372	0.0453	0.0385	0.0457	0.0355	0.0501	0.037	0.0386	0.0175
Solyc03g123680	C2H2	0.0056	0.0017	0.004	0.0052	0.0056	0.0082	0.0079	0.0118	0.0151	0.0065	0.0092	0.0337	0.0214	0.0346	0.0151	0.0285	0.0596	0.0462	0.0258	0.0079	0.0431	0.033	0.0464	0.0322	0.0272	0.0661	0.0339	0.0225	0.0777	0.0329	0.0302	0.0734	0.0667	0.0007	0.0026	0.0064	0.007	0.0003	0.0124	0	0.0257	0.014	0.0318	0.002	0.0081	0.0032	0.0036	0.0011
Solyc03g123690	C2H2	0	0	0	0.0005	0	0	0	0	0	0	0	0	0	0	0	0	0.0028	0	0	0	0	0	0	0	0	0	0	0	0	0	0	0	0	0	0	0	0	0	0	0	0	0.0002	0	0	0	0	0	0
Solyc03g124110	AP2-EREBP	0.0083	0.0028	0.0358	0.0092	0.02	0.0014	0.0656	0.0752	0.6751	0.1561	0.2123	0	0	0	0.0033	0.0053	3.0521	0.0126	0	0	0.1257	0.1602	0.1014	0.1006	0.085	0.0664	0.0322	0.0464	0.0995	0	0	0	0.0008	0.0006	0	0	0.0001	0	0	0	0	0	0	0	0	0	0.0006	0.0007
Solyc04g005030	WD40-like	0.1301	0.1117	0.1238	0.107	0.1823	0.2343	0.2608	0.3214	0.6571	1.0385	1.3577	0.1231	0.1173	0.0942	0.0637	0.0778	0.4791	0.2716	0.3009	0.3981	0.3057	0.3062	0.3156	0.3679	0.3373	0.2955	0.3436	0.3802	0.2837	0.3089	0.3027	0.1778	0.1854	0.1002	0.0849	0.1064	0.1019	0.0848	0.1163	0.0975	0.1055	0.1091	0.1368	0.0905	0.1021	0.1096	0.1209	0.1191
Solyc04g005100	MYB-HB-like	0.042	0.0484	0.7702	0.2496	0.1441	0.1739	0.2574	0.0633	0.0508	0.0168	0.0562	0.4198	0.4769	0.4906	0.0966	0.0423	0.287	0.3277	0.2354	0.0589	0.4073	0.1865	0.1418	0.3268	0.1742	0.1058	0.1911	0.1902	0.0997	0.1073	0.127	0.0869	0.1974	0.047	0.025	0.0237	0.0256	0.1344	0.0227	0.143	0.0086	0.0057	0.0028	0.1167	0.0133	0.0092	0.0107	0.0166
Solyc04g005130	bHLH	0.3468	0.3575	0.389	0.1834	0.1318	0.1078	0.116	0.0864	0.0144	0.0067	0.0076	0.0484	0.0587	0.0661	0.0114	0.0041	0.0189	0.0851	0.1237	0.075	0.0715	0.0649	0.0506	0.1135	0.0699	0.0535	0.1594	0.1068	0.0546	0.1573	0.1683	0.1029	0.0825	0.1087	0.1352	0.0752	0.0821	0.1256	0.0798	0.1263	0.085	0.0815	0.0837	0.1112	0.0725	0.0509	0.0699	0.056
Solyc04g005170	bZIP	0	0.0013	0.003	0.0006	0.0031	0.001	0	0	0	0	0.0008	0.022	0.0202	0.0062	0.0017	0	0.0135	0.075	0.4138	0.1613	0.0039	0.0025	0.0162	0.0081	0.0006	0.0376	0.0105	0.003	0.0485	0.5318	0.4478	0.1039	0.3844	0.0091	0.0029	0.0042	0.0046	0.01	0.0022	0.0098	0.002	0	0	0.0042	0.0026	0.0074	0.0009	0.002
Solyc04g005320	MADS-MIKC	0.0039	0.002	0.005	0.002	0.0295	0.0059	0	0.001	0.0008	0	0	0.0031	0	0	0.0016	0	0.0004	0.0008	0	0.002	0.0005	0	0	0	0	0.001	0	0.0005	0.0005	0	0	0	0	0.0018	0.0006	0.0009	0.0004	0.0085	0.0108	0.0295	0.0716	0.1177	0.2718	0.076	0.0023	0.0386	0.0485	0.147
Solyc04g005330	WD40-like	0.3445	0.3265	0.2852	0.318	0.3396	0.3867	0.499	0.5199	0.934	1.2597	1.9251	0.4176	0.3422	0.3257	0.3302	0.2628	0.6862	0.2461	0.3557	0.3238	0.3545	0.3128	0.3935	0.312	0.2965	0.4175	0.3336	0.3304	0.4588	0.2492	0.2585	0.3159	0.3272	0.545	0.5601	0.5052	0.5184	0.5572	0.5499	0.5533	0.5916	0.5889	0.6072	0.5465	0.5078	0.7652	0.8445	0.6448
Solyc04g005440	C2H2	0.04	0.0472	0.0325	0.0205	0.0075	0.0066	0.0178	0.0076	0.0009	0.0006	0	0.0011	0.0004	0.0011	0.0017	0.0025	0.002	0.0013	0.001	0	0.0056	0.0039	0.005	0.0057	0.0025	0.0045	0.0057	0.0047	0.0062	0.0008	0.0021	0.0012	0.0008	0.0007	0.0004	0.0017	0.0017	0.0006	0.0012	0.0003	0.0011	0.0026	0.001	0.0005	0.0017	0.0014	0.0028	0.0094
Solyc04g005600	MYB-HB-like	0.0009	0.0034	0.0026	0.0018	0	0	0	0.0005	0	0	0	0.001	0.0021	0	0.002	0.0021	0	0.0004	0	0	0	0	0	0	0	0	0	0	0	0	0	0	0	0.0136	0.0006	0.0001	0.0009	0.0025	0.0002	0.0032	0.0002	0	0	0.0083	0.0005	0.0013	0.0023	0
Solyc04g005610	NAM	0.0132	0.008	0.0239	0.013	0.0004	0.0017	0.0907	0.0071	0.0619	0.0279	0.0125	0.0147	0.0304	0.0067	0.0093	0.0111	0.3921	0.0598	0.2529	0.0525	0.2122	0.1292	0.1259	0.1835	0.1766	0.1894	0.13	0.159	0.184	0.3029	0.2239	0.2035	0.1327	0.0005	0	0	0	0	0	0	0	0	0.0001	0.0005	0	0.0035	0.0037	0.0031
Solyc04g005660	bHLH	0.0716	0.006	0.0728	0.0022	0.0008	0	0	0	0	0	0	0.0761	0.1155	0.061	0.1197	0.4287	0.0026	0.0194	0.0223	0.017	0.0048	0.0524	0.0081	0.0126	0.0628	0.0039	0.017	0.2326	0.0077	0.0409	0.0391	0.01	0.0015	0.006	0.0024	0	0.001	0.0052	0	0.0047	0	0	0	0.0031	0	0.0006	0.0054	0
Solyc04g005710	MYB-HB-like	0.0002	0.0009	0.0002	0.0011	0.0022	0.0004	0	0	0	0	0	0	0.0016	0.0028	0	0	0.0006	0.0017	0	0	0.0013	0.0052	0.002	0.0003	0.0027	0.0011	0.0003	0.0006	0	0	0.0005	0.0021	0.0011	0.0013	0.0005	0	0.0001	0.0006	0	0	0	0	0	0.0004	0	0.0003	0.0006	0.0023
Solyc04g005740	C2H2	0.0005	0	0	0.0002	0	0.0002	0	0	0.0011	0	0	0	0	0	0	0	0.0018	0	0	0	0	0	0	0	0	0	0.0005	0	0	0	0	0	0	0	0	0	0.0002	0	0.0003	0	0	0	0	0	0	0	0.0008	0
Solyc04g005760	C2H2	0.0004	0	0	0	0	0	0.0006	0	0.0011	0.0041	0	0	0	0	0	0	0.003	0	0	0	0	0	0.0012	0.0005	0	0	0.0005	0	0.0012	0	0	0	0	0	0	0	0.0002	0.0004	0	0	0	0	0	0	0.0004	0	0	0.0012
Solyc04g005800	Homobox-WOX	0.0061	0.003	0.0009	0.0007	0.1155	0.1493	0.0034	0.0162	0.0293	0.0461	0.079	0.0505	0.1173	0.0517	0.0822	0.1698	0.1698	0.0467	0.0587	0.0206	0.0691	0.0416	0.0618	0.0645	0.0524	0.0531	0.0589	0.0697	0.0656	0.0448	0.0595	0.0756	0.0901	0.0594	0.1136	0.006	0.0059	0.1373	0.0043	0.1292	0.0048	0.0052	0.0022	0.1552	0.0054	0.0123	0.0062	0.0197
Solyc04g006980	TCP	0.0022	0.0003	0.0001	0.0017	0	0.0001	0	0	0.0006	0.0008	0.0004	0.0157	0.0206	0.0127	0.0234	0.0211	0.0015	0	0	0	0	0	0	0.0003	0	0	0	0.0004	0.0004	0	0.0012	0	0.0038	0.018	0.0117	0.0027	0.0013	0.016	0.0007	0.0142	0.0021	0.0032	0.0063	0.018	0.0072	0.0056	0.0056	0.0087
Solyc04g006990	bHLH	0.0039	0.0021	0.0099	0.0622	0.0424	0.0202	0.0343	0.057	0.0115	0.0011	0.0075	0.031	0.0318	0.0302	0.0093	0.0239	0.0847	0.0938	0.0105	0.0202	0.05	0.0711	0.1196	0.0453	0.0812	0.0743	0.0174	0.0395	0.0607	0.0283	0.0191	0.0356	0.0368	0.0393	0.0175	0.0022	0.0017	0.0186	0.0015	0.034	0.0011	0.0001	0.0013	0.0423	0.0015	0.0015	0.0018	0
Solyc04g007000	RAV	0.0013	0.0019	0.004	0.0053	0.0046	0.0077	0.2313	0.0038	0.028	0.0083	0.0092	0.0177	0.0587	0.0288	0.0639	0.0503	0.0378	0.0299	0.0572	0.0785	0.0839	0.0447	0.0692	0.0872	0.0851	0.1153	0.0971	0.091	0.0907	0.029	0.0302	0.0096	0.0095	0.0026	0.022	0.0003	0.0002	0.0573	0	0.038	0.0001	0.0034	0.001	0.0158	0.0008	0.0003	0.0003	0.035
Solyc04g007170	AP2-EREBP	0.0233	0.0144	0.0264	0.0222	0.0547	0.0538	0.03	0.042	0.0342	0.0393	0.101	0.0092	0.0076	0.0029	0.3731	0.2577	0.0465	0.0153	0.0111	0	0.0255	0.0557	0.0199	0.0144	0.0298	0.025	0.0146	0.022	0.0231	0.0214	0.0251	0.0196	0.031	0.0467	0.0804	0.0214	0.0269	0.0707	0.0161	0.0772	0.0215	0.0297	0.0169	0.0598	0.0195	0.0104	0.0082	0.0239
Solyc04g007210	C2C2-CO-like	0.0048	0.0024	0.0015	0.0084	0.0489	0.1029	0.126	0.1105	0.0266	0.005	0.0016	0.0955	0.0844	0.0875	0.4532	0.4508	0.009	0.0009	0	0	0	0.0025	0.002	0	0.0013	0.0002	0	0.002	0.0002	0	0	0	0.0004	0.008	0.0028	0.0003	0	0.0044	0	0.0022	0	0	0	0.0032	0	0	0	0.1577
Solyc04g007270	PHD	0.0462	0.0299	0.0573	0.0371	0.0824	0.105	0.1943	0.1989	0.2457	0.0945	0.4353	0.165	0.1121	0.1634	0.0986	0.1033	0.1766	0.1475	0.1523	0.2457	0.1195	0.1162	0.1268	0.1071	0.1114	0.1337	0.1095	0.1187	0.1364	0.0888	0.1141	0.1292	0.1585	0.0051	0.0121	0.3032	0.2976	0.0117	0.33	0.008	0.3141	0.3215	0.3078	0.0088	0.3248	0.154	0.1558	0.0988
Solyc04g007300	bHLH	0.0003	0.0006	0.0001	0.0002	0.0003	0	0	0.0005	0.0008	0.001	0.0005	0.013	0.0105	0.0057	0.0005	0.0005	0	0	0	0	0.0014	0.0005	0	0	0	0	0.0004	0.0005	0	0	0	0	0	0	0	0	0	0	0	0.001	0	0	0	0	0	0.0003	0	0
Solyc04g007420	bHLH	0.0256	0.0473	0.0242	0.0384	0.012	0.015	0.0407	0.0618	0.1271	0.1528	0.1096	0.0162	0.0201	0.0143	0.103	0.1191	0.0436	0.0214	0.0171	0.0253	0.0225	0.028	0.0191	0.0209	0.0224	0.0222	0.0197	0.0274	0.0219	0.0241	0.0302	0.0205	0.0289	0.0702	0.0723	0.0347	0.042	0.0954	0.038	0.0681	0.0364	0.0398	0.0398	0.0804	0.0404	0.0207	0.0207	0.0286
Solyc04g007470	Znf-B	0.0034	0.003	0.0093	0.0274	0.0544	0.0684	0.1118	0.0042	0.061	0.005	0.0016	0.0369	0.0431	0.0348	0.0037	0.0047	0.0034	0.0009	0.0056	0	0.0035	0.0011	0.0049	0.0026	0.001	0.0055	0.0024	0.002	0.0044	0.0031	0.0054	0.0238	0.0109	0.043	0.0397	0.0131	0.0163	0.0358	0.0156	0.0352	0.0182	0.0252	0.0177	0.0398	0.018	0.0128	0.0117	0.0156
Solyc04g007500	C2H2	0.0886	0.0209	0.0413	0.1003	0.1021	0.1888	0.7394	0.4176	0.5475	0.3093	1.0581	0.2543	0.2175	0.2145	1.2772	1.1581	2.4814	0.2178	0.178	0.0509	0.3313	0.1113	0.065	0.1968	0.095	0.041	0.0864	0.0501	0.041	0.0403	0.0587	0.041	0.0966	0.0358	0.0113	0.0033	0.0014	0.0445	0.0015	0.0358	0.0017	0.0021	0.0023	0.0231	0.0011	0.0033	0.0023	0.0016
Solyc04g007650	PHD	0.1185	0.0796	0.0186	0.0118	0.0964	0.1892	0.1723	0.117	0.0213	0.0092	0.013	0.0136	0.0177	0.009	0.0025	0.0041	0.0428	0.0565	0.0313	0.0312	0.0367	0.018	0.024	0.0357	0.0204	0.0272	0.0437	0.0347	0.0341	0.0439	0.0401	0.0515	0.0416	0.0058	0.0086	0.0343	0.0369	0.0112	0.0387	0.0104	0.046	0.0431	0.0475	0.0118	0.0345	0.0353	0.038	0.0249
Solyc04g007660	WD40-like	0.1001	0.05	0.053	0.0395	0.0531	0.0844	0.0671	0.0553	0.0525	0.069	0.0478	0.0726	0.0565	0.0886	0.064	0.1282	0.0566	0.1354	0.0652	0.044	0.0925	0.0959	0.0829	0.1011	0.1113	0.1089	0.1306	0.128	0.1027	0.208	0.2425	0.218	0.2206	0.0329	0.0456	0.0275	0.0334	0.0385	0.0342	0.0521	0.0342	0.026	0.0361	0.0363	0.0336	0.0408	0.0403	0.096
Solyc04g007890	HMG	2.1451	1.6571	7.9953	7.3845	1.62	0.8876	0.4831	0.2669	0.3742	0.4954	0.3189	0.5634	0.4346	0.8394	0.4225	0.3347	0.876	1.1212	0.8615	0.5861	1.0053	1.0901	0.9976	0.9348	0.9634	0.8677	0.8788	0.7325	0.7927	0.9822	1.0814	1.1411	0.8582	7.0225	5.8406	2.6431	2.5936	5.3147	2.9368	5.221	2.1961	2.4244	2.3888	4.5533	2.1239	1.8122	1.6353	1.9355
Solyc04g008050	GARP-G2-like	0.0633	0.0811	0.1496	0.0873	0.1003	0.0922	0.0933	0.115	0.0708	0.0598	0.087	0.1325	0.1308	0.1449	0.2086	0.1692	0.088	0.1079	0.1055	0.1049	0.0467	0.0855	0.0715	0.054	0.0765	0.0642	0.0419	0.0571	0.0606	0.1145	0.1025	0.1171	0.1636	0.0742	0.0919	0.1363	0.1603	0.1006	0.1644	0.0872	0.1548	0.1601	0.1632	0.0885	0.1886	0.158	0.1563	0.1257
Solyc04g008090	Znf-B	0.0084	0.0017	0.0089	0.0122	0.0284	0.0279	0.0032	0.0005	0.0008	0.001	0.0009	0.028	0.0329	0.0166	0.005	0.0034	0.0292	0.0543	0.0186	0.0163	0.0737	0.06	0.1822	0.0571	0.0663	0.2068	0.0716	0.0615	0.1436	0.0143	0.0247	0.0215	0.0234	0.0253	0.0291	0.0028	0.0019	0.0204	0.0012	0.0239	0.0014	0.0017	0.0007	0.02	0.0015	0.0127	0.0157	0.0087
Solyc04g008110	RR-A-type	0.2067	0.0876	0.5279	0.4543	0.1762	0.2115	0.2183	0.1425	0.0358	0.0161	0.0318	0.1674	0.1947	0.1532	0.0366	0.0257	0.1384	0.0716	0.2348	0.296	0.1311	0.4138	0.1463	0.1142	0.3713	0.1359	0.1305	0.3654	0.1176	0.1155	0.1112	0.1241	0.1453	0.1252	0.1932	0.4417	0.48	0.1768	0.4764	0.1573	0.4721	0.4029	0.4142	0.1595	0.4719	0.4866	0.481	0.4707
Solyc04g008220	PHD	0.0332	0.046	0.0654	0.0554	0.0716	0.0684	0.0545	0.044	0.0557	0.0641	0.042	0.0491	0.0483	0.0333	0.02	0.018	0.0749	0.0581	0.0338	0.0568	0.0777	0.1208	0.0955	0.0741	0.101	0.0905	0.0591	0.0964	0.0875	0.0467	0.0567	0.0633	0.0501	0.042	0.0558	0.0257	0.0332	0.052	0.0306	0.0559	0.0282	0.0259	0.0238	0.0568	0.0296	0.0383	0.0261	0.0453
Solyc04g008360	PHD	0.0022	0.0026	0.0041	0.0052	0.0086	0.0049	0.0103	0.0204	0.0071	0.0019	0.0068	0.0144	0.018	0.0101	0.0053	0.0067	0.0133	0.0173	0.0186	0.0157	0.0365	0.0391	0.0398	0.0394	0.0429	0.0422	0.043	0.0506	0.0409	0.0126	0.014	0.0174	0.0069	0.008	0.0105	0.0314	0.0271	0.0094	0.0247	0.0117	0.0246	0.0354	0.0241	0.0081	0.0396	0.0391	0.0522	0.0422
Solyc04g008380	GAGA-Binding-like	0.2582	0.2435	0.1835	0.2087	0.4924	0.5417	0.6203	0.7353	0.7098	0.8141	0.7428	0.6375	0.6043	0.6787	0.7588	0.7941	0.5508	0.5635	0.7273	0.737	0.4994	0.4836	0.5461	0.5088	0.5602	0.6092	0.5577	0.6473	0.6148	0.4586	0.4592	0.4598	0.4586	0.2445	0.2772	0.7541	0.8144	0.2531	0.8213	0.2291	0.7951	0.8874	0.8742	0.1898	0.8236	0.3451	0.3434	0.2429
Solyc04g008420	PHD	0.0013	0.0018	0.0006	0.0003	0	0	0	0	0	0	0	0	0	0	0	0	0	0	0	0	0	0	0	0	0	0	0	0	0	0	0	0	0	0	0	0	0.0001	0	0	0	0	0	0	0.0003	0	0.0004	0	0.0004
Solyc04g008480	MYB-HB-like	0.0037	0.0025	0.0056	0.0017	0	0.0007	0.0182	0.0454	0.009	0.0136	0.0219	0.01	0.0136	0.004	0.0028	0	0.0165	0.0037	0.008	0.0045	0.0036	0.0054	0.0059	0.0019	0.0061	0.0073	0.0017	0.0148	0.0128	0.0044	0.0039	0.0353	0.046	0.0656	0.056	0.1149	0.1294	0.0595	0.1171	0.0587	0.092	0.1141	0.07	0.0475	0.1571	0.6308	0.5693	0.7395
Solyc04g008500	C2H2	0.0641	0.05	0.1786	0.0564	0.1325	0.0745	0.4783	0.577	0.2594	0.2418	0.3387	0.0222	0.0267	0.0294	0.0301	0.016	0.1074	0.0911	0.0149	0.0124	0.0984	0.0681	0.084	0.0817	0.0616	0.091	0.0627	0.0597	0.0871	0.0589	0.0392	0.0476	0.039	0.1967	0.082	0.0116	0.0119	0.0663	0.0068	0.0622	0.0077	0.0092	0.0034	0.0661	0.011	0.0023	0.0012	0.0066
Solyc04g008550	C3H	0.3292	0.196	0.2355	0.221	0.0969	0.0911	0.1141	0.1286	0.1153	0.1269	0.1215	0.1627	0.127	0.1471	0.1046	0.1104	0.1022	0.1289	0.1423	0.1637	0.1319	0.1254	0.152	0.1337	0.1597	0.1728	0.166	0.1729	0.1617	0.127	0.1108	0.1034	0.131	0.1259	0.1178	0.1324	0.1373	0.1306	0.137	0.1253	0.1333	0.1383	0.142	0.1129	0.1368	0.1849	0.1715	0.3331
Solyc04g008600	CCHC(Zn)	0.4011	0.3349	0.4876	0.4008	0.0809	0.0477	0.0467	0.0098	0.004	0	0.0036	0.0452	0.0408	0.0648	0.0193	0.0139	0.0041	0.0293	0.0624	0.0426	0.0248	0.018	0.0356	0.0356	0.0158	0.0305	0.0535	0.0249	0.0296	0.0228	0.0223	0.0231	0.0129	0.2608	0.2509	0.2223	0.2016	0.2353	0.22	0.2606	0.1858	0.241	0.2228	0.2838	0.2222	0.1496	0.1676	0.1403
Solyc04g008610	PHD	0.0978	0.0959	0.0508	0.0515	0.0584	0.0533	0.0636	0.069	0.053	0.0361	0.0757	0.0635	0.0576	0.0613	0.0209	0.0262	0.0807	0.098	0.0818	0.1039	0.0869	0.0865	0.0781	0.0838	0.0784	0.0851	0.077	0.0886	0.0922	0.084	0.0809	0.0918	0.0945	0.0191	0.0183	0.0999	0.1097	0.0203	0.1071	0.0155	0.1069	0.0852	0.1008	0.0153	0.0985	0.0914	0.0939	0.0635
Solyc04g008720	WD40-like	0.0612	0.0594	0.1463	0.1205	0.1197	0.0851	0.0282	0.0401	0.0092	0.0102	0.0185	0.0522	0.0456	0.0434	0.0175	0.0293	0.0159	0.0461	0.0454	0.0463	0.0451	0.0591	0.0454	0.0514	0.0587	0.0385	0.0592	0.0572	0.0425	0.0414	0.0399	0.048	0.0422	0.0787	0.087	0.123	0.123	0.0673	0.1239	0.0696	0.1274	0.1263	0.1296	0.0708	0.1313	0.132	0.1357	0.2213
Solyc04g008820	HMG	1.0975	0.7747	1.7339	1.2723	0.4536	0.2308	0.2722	0.0663	0.0053	0.002	0.0056	0.2209	0.3063	0.2886	0.0752	0.0679	0.0215	0.1153	0.2139	0.1397	0.13	0.1131	0.1766	0.1844	0.1079	0.1431	0.2579	0.1294	0.1462	0.1248	0.1034	0.0993	0.061	3.383	2.9152	0.9071	0.6343	2.6792	0.729	2.8642	0.7883	0.9581	0.9982	2.6236	0.9524	6.0296	5.4444	5.6346
Solyc04g008870	MYB-HB-like	0.028	0.0278	0.1926	0.2219	0.1997	0.1448	0.0283	0.0143	0.0123	0.01	0.0227	0.0956	0.0823	0.067	0.1968	0.1599	0.0231	0.045	0.0223	0.0362	0.0352	0.0268	0.0334	0.0315	0.0277	0.0235	0.0284	0.0283	0.0301	0.0307	0.0214	0.042	0.0443	0.0637	0.0493	0.0375	0.0393	0.0349	0.0343	0.0302	0.0351	0.0283	0.0285	0.0252	0.0406	0.0521	0.0483	0.0218
Solyc04g009170	C2H2	0.3136	0.2194	0.1015	0.0797	0.0574	0.0589	0.0669	0.0543	0.0493	0.0783	0.0551	0.0857	0.036	0.1038	0.0869	0.093	0.0331	0.0558	0.1104	0.1004	0.0329	0.0405	0.0359	0.0442	0.0357	0.044	0.0477	0.0479	0.0323	0.1195	0.147	0.1099	0.1061	0.0484	0.0431	0.2797	0.3152	0.0508	0.3655	0.0378	0.317	0.3514	0.3361	0.0435	0.2947	0.2025	0.2523	0.1122
Solyc04g009180	TCP	0.0577	0.0576	0.0963	0.1298	0.1022	0.0395	0.0694	0.1197	0.0982	0.0688	0.1736	0.3466	0.2681	0.4175	0.3285	0.4463	0.1522	0.2417	0.1216	0.1542	0.1426	0.2007	0.0715	0.1172	0.1883	0.0638	0.142	0.1858	0.0681	0.1511	0.1408	0.1024	0.1285	0.1438	0.1829	0.4359	0.4869	0.1411	0.4554	0.1168	0.3317	0.2494	0.2325	0.1013	0.3228	0.0461	0.0483	0.0212
Solyc04g009360	WD40-like	0.0398	0.0384	0.0546	0.0468	0.0656	0.0574	0.0613	0.0647	0.067	0.0913	0.0454	0.0402	0.0565	0.0362	0.0903	0.0737	0.0364	0.0521	0.0337	0.0213	0.0252	0.0303	0.0264	0.0229	0.0285	0.0303	0.0289	0.0241	0.0272	0.0509	0.0515	0.0447	0.0606	0.0627	0.0673	0.0591	0.0664	0.0552	0.0601	0.0673	0.0576	0.0617	0.0582	0.0729	0.0689	0.0717	0.0581	0.0672
Solyc04g009390	PHD	0.0016	0.0029	0.0009	0.001	0.0003	0.0022	0.015	0	0	0.0012	0	0	0	0	0	0	0	0	0	0	0	0	0	0	0	0	0.0005	0	0	0	0	0	0	0	0	0	0	0	0	0	0	0.0004	0	0	0	0	0.0009	0
Solyc04g009450	AP2-EREBP	0.0162	0.0146	0.0369	0.0193	0.0133	0.0104	0.0524	0.17	0.0376	0.0353	0.0248	0.0034	0.0022	0	0.0037	0.0009	0.0055	0.0057	0.0043	0.0096	0.0058	0.0061	0.0088	0.0076	0.0058	0.0093	0.005	0.0048	0.0079	0.0018	0.0035	0.0026	0.0039	0.0195	0.0207	0.0117	0.0159	0.0135	0.0101	0.0149	0.0164	0.0132	0.0106	0.0189	0.0133	0.0124	0.0117	0.0155
Solyc04g009510	Hap3/NF-YB	0.2615	0.4382	0.2409	0.1624	0.1281	0.1193	0.5987	0.2726	0.081	0.0385	0.063	0.2524	0.2386	0.2715	0.1484	0.1751	0.2014	0.1006	0.1895	0.2055	0.1144	0.1002	0.0988	0.0948	0.0905	0.1068	0.0974	0.1003	0.1171	0.0928	0.0873	0.1112	0.1131	0.0923	0.114	0.3248	0.3837	0.1236	0.3527	0.1191	0.3635	0.4064	0.3501	0.1146	0.3424	0.2329	0.2388	0.1544
Solyc04g009550	LisH	0.1467	0.1313	0.2387	0.2448	0.1708	0.1479	0.1613	0.1306	0.0729	0.0789	0.0669	0.1315	0.1246	0.1276	0.2135	0.2253	0.0579	0.1207	0.1447	0.1137	0.086	0.109	0.0946	0.0935	0.0851	0.0904	0.1132	0.1117	0.0906	0.1112	0.1174	0.1384	0.1415	0.264	0.304	0.1625	0.1648	0.2998	0.1643	0.2869	0.1436	0.1601	0.1816	0.3128	0.1796	0.3785	0.1953	0.3438
Solyc04g009780	C2H2	0.0038	0.0049	0.0021	0.0029	0	0	0	0	0.0078	0.0183	0.0215	0.0025	0	0	0.0026	0.003	0.0337	0.0227	0.0271	0	0.1572	0.04	0.1152	0.2647	0.0702	0.1877	0.1133	0.0646	0.1305	0.0354	0.059	0.024	0.0013	0	0	0	0	0	0	0	0	0	0.0005	0	0	0	0	0
Solyc04g009820	SSXT	0.0472	0.054	0.4369	0.2667	0.1039	0.0761	0.2158	0.6786	0.4766	0.8366	0.5835	0.2226	0.1637	0.1925	0.0669	0.0343	0.0072	0.0577	0.2539	0.1488	0.0782	0.0391	0.0201	0.1009	0.0548	0.0256	0.1603	0.1314	0.0318	0.1035	0.112	0.0151	0.0133	1.8373	2.4634	2.4112	2.7276	2.2267	2.7312	2.5681	1.3333	3.9451	1.2916	2.2233	2.4774	3.4892	3.2411	2.9855
Solyc04g009950	MYB-HB-like	0.2204	0.2418	0.1643	0.1723	0.2417	0.2078	0.2375	0.3076	0.3336	0.3526	0.4973	0.2292	0.2019	0.2298	0.1684	0.1695	0.2681	0.2639	0.2191	0.2845	0.2522	0.254	0.2549	0.2419	0.2396	0.278	0.2555	0.2458	0.2833	0.258	0.2583	0.2519	0.2517	0.1863	0.1902	0.3727	0.3741	0.1895	0.3855	0.1861	0.3714	0.3652	0.3859	0.1872	0.3875	0.5909	0.5804	0.4045
Solyc04g009990	JmjC	0.0454	0.0567	0.0448	0.0376	0.071	0.0722	0.0874	0.1458	0.166	0.1535	0.1573	0.0805	0.0756	0.0818	0.0467	0.0487	0.1319	0.1419	0.1101	0.1385	0.1319	0.1135	0.1383	0.1317	0.135	0.1527	0.1301	0.1326	0.1761	0.1528	0.1454	0.1872	0.1517	0.0544	0.0528	0.0996	0.0983	0.0594	0.0955	0.0494	0.1074	0.1302	0.1168	0.064	0.1057	0.1714	0.1837	0.1534
Solyc04g010090	Hap3/NF-YB	0.1555	0.154	0.1526	0.1355	0.2319	0.2232	0.2576	0.2513	0.3289	0.5743	0.3106	0.1783	0.1506	0.2036	0.2036	0.1852	0.2352	0.205	0.166	0.2427	0.1643	0.1561	0.155	0.1539	0.1306	0.146	0.1249	0.1349	0.1489	0.2251	0.2425	0.2554	0.289	0.1338	0.1775	0.2349	0.2501	0.1475	0.2524	0.141	0.2353	0.2432	0.2565	0.1604	0.2349	0.3047	0.2484	0.2512
Solyc04g010120	LisH	0.1579	0.2708	0.125	0.1371	0.1908	0.2451	0.2392	0.2612	0.2265	0.2576	0.1678	0.1284	0.1303	0.1349	0.2153	0.2105	0.1685	0.3776	0.2864	0.2479	0.2056	0.1696	0.1557	0.2075	0.1866	0.186	0.2168	0.2033	0.1987	0.3813	0.4217	0.444	0.389	0.1207	0.1676	0.2032	0.202	0.1388	0.2045	0.1373	0.194	0.2399	0.2213	0.1498	0.2232	0.1058	0.1083	0.1152
Solyc04g010260	WD40-like	0.0595	0.0332	0.0599	0.0638	0.2169	0.1578	0.1363	0.2021	0.2026	0.1142	0.3644	0.2392	0.1953	0.2729	0.1646	0.1349	0.3072	0.1872	0.2649	0.395	0.1939	0.2017	0.2178	0.2109	0.1931	0.2307	0.2367	0.2065	0.2386	0.1541	0.1665	0.1487	0.1776	0.0558	0.0752	0.5037	0.5143	0.0796	0.5423	0.0551	0.4998	0.5358	0.5404	0.056	0.5229	0.3811	0.4195	0.189
Solyc04g011390	Hap3/NF-YB	13.2301	6.7695	24.5591	13.3993	6.4934	4.9914	4.0688	0.934	0.168	0.1077	0.1857	2.2655	2.3931	3.0373	2.6821	1.888	0.4289	1.7102	2.4397	3.6586	1.4736	1.3678	1.872	1.7569	1.2781	1.622	2.5894	1.3347	1.3168	0.5216	0.4879	0.3813	0.2593	80.6869	72.8541	10.1006	7.9006	62.7236	8.593	61.3386	6.8708	8.6248	8.204	71.6351	8.8796	37.0607	40.6024	31.341
Solyc04g011570	C2H2	0.168	0.1819	0.2914	0.2154	0.0494	0.0609	0.1045	0.0925	0.0573	0.0651	0.0472	0.0316	0.029	0.0361	0.0321	0.0449	0.1001	0.1089	0.074	0.0712	0.0706	0.0723	0.0595	0.0808	0.08	0.0679	0.0751	0.0945	0.0735	0.1203	0.1179	0.1283	0.1281	0.0645	0.0697	0.0298	0.0421	0.0633	0.0473	0.0693	0.0372	0.042	0.0419	0.0807	0.0379	0.0387	0.0442	0.0392
Solyc04g011610	C2H2	0.0708	0.079	0.0937	0.0695	0.0778	0.1001	0.2327	0.2457	0.1501	0.1273	0.1426	0.2888	0.2327	0.28	0.1289	0.1593	0.1662	0.2204	0.2255	0.2241	0.1925	0.2081	0.2176	0.1685	0.2076	0.2266	0.1837	0.1996	0.204	0.0752	0.1068	0.0696	0.0789	0.0412	0.044	0.1862	0.2134	0.0523	0.2029	0.0401	0.1828	0.1764	0.1899	0.0221	0.1949	0.1434	0.1392	0.0718
Solyc04g011630	GRAS	0.0633	0.0459	0.0693	0.065	0.1118	0.09	0.0963	0.2431	0.1746	0.1056	0.1121	0.2254	0.146	0.1987	0.29	0.2938	0.12	0.1175	0.2017	0.3852	0.146	0.1378	0.1263	0.1647	0.1572	0.1636	0.1666	0.1999	0.1381	0.1019	0.114	0.1271	0.1107	0.0137	0.0219	0.2156	0.207	0.0214	0.1932	0.0142	0.2349	0.2509	0.263	0.0046	0.2583	0.1025	0.1183	0.074
Solyc04g011650	MYB-HB-like	0.1157	0.1099	0.0533	0.0317	0.0303	0.0297	0.1176	0.1276	0.067	0.0588	0.0447	0.0232	0.0275	0.0237	0.0391	0.0446	0.0724	0.0565	0.0619	0.1151	0.0835	0.0957	0.0778	0.0969	0.121	0.0984	0.0839	0.114	0.0913	0.0533	0.0477	0.0584	0.0489	0.0298	0.0278	0.0241	0.0277	0.0206	0.0298	0.0245	0.0275	0.0415	0.0288	0.0325	0.0327	0.0158	0.0174	0.016
Solyc04g011670	bZIP	0.0229	0.0054	0.0181	0.0044	0.0066	0.0174	0.0765	0.019	0.0222	0.0078	0.0093	0.0976	0.0869	0.1365	0.1548	0.144	0.9552	0.3579	0.4718	0.5864	0.2897	0.1556	0.1298	0.2059	0.1647	0.1861	0.1399	0.1301	0.201	0.3471	0.3228	0.2388	0.2413	0.0044	0.0042	0.0007	0.0012	0.0043	0.0008	0.0029	0.0006	0.0024	0.0034	0.0046	0.0011	0.0019	0.0005	0.0006
Solyc04g012050	AP2-EREBP	0.0047	0.001	0.0022	0.0003	0.0003	0.0002	0.0036	0.0045	0.0059	0.0242	0.0079	0.0043	0.0086	0	0.0338	0.0247	0.0064	0.0225	0.0194	0	0.0412	0.0338	0.2821	0.0661	0.1496	0.3609	0.0974	0.1803	0.384	0.0166	0.0156	0.0169	0.0058	0.0013	0	0.0001	0.0001	0.0044	0.0001	0.0256	0	0.0001	0.0002	0.0006	0	0.0016	0.0038	0.0089
Solyc04g012170	WD40-like	0.0728	0.0702	0.0733	0.0763	0.0779	0.0714	0.0898	0.1051	0.0928	0.0782	0.0984	0.1149	0.1017	0.1228	0.0471	0.0464	0.1263	0.1474	0.1276	0.1557	0.1488	0.1195	0.131	0.1475	0.1333	0.1335	0.1204	0.1307	0.143	0.1405	0.1236	0.1528	0.1442	0.0308	0.0359	0.1448	0.1673	0.0354	0.1546	0.0306	0.1514	0.1458	0.1474	0.0291	0.1422	0.0763	0.0764	0.0649
Solyc04g014210	C2H2	0.0972	0.1209	0.1072	0.0929	0.05	0.0721	0.0954	0.1372	0.17	0.21	0.2798	0.0594	0.0497	0.0555	0.0215	0.0307	0.1287	0.0977	0.0642	0.0857	0.0887	0.0643	0.0479	0.0702	0.0552	0.053	0.0453	0.0538	0.0555	0.0781	0.076	0.0712	0.1069	0.0232	0.0347	0.0981	0.1267	0.0361	0.1178	0.036	0.1107	0.1031	0.1092	0.0365	0.1153	0.1516	0.1419	0.1252
Solyc04g014220	C2H2	0.0481	0.0272	0.0725	0.0561	0.0122	0.0209	0.0517	0.0185	0.0149	0.0091	0.0083	0.027	0.0439	0.0111	0.0046	0.0088	0.0208	0.0775	0.0746	0.0464	0.0382	0.0162	0.0156	0.038	0.0172	0.0123	0.054	0.0221	0.0124	0.0335	0.0332	0.0131	0.0076	0.0202	0.0301	0.0172	0.0145	0.0255	0.0143	0.0264	0.0107	0.0131	0.0115	0.029	0.0116	0.075	0.0991	0.1028
Solyc04g014260	HD-ZIP	0.0181	0.004	0.006	0.0643	0.0707	0.0041	0.0219	0.1676	0.1996	0.4605	0.2199	0.0271	0.0099	0.0048	0.0033	0.0017	0.0006	0.0005	0	0	0	0.0007	0.0005	0	0	0.0012	0.0005	0	0	0	0	0	0.0019	0.4563	0.4613	0.1365	0.1951	0.5402	0.2161	0.6006	0.2255	0.3626	0.3069	0.6143	0.2423	0.0608	0.0695	0.13
Solyc04g014360	bHLH	0.0025	0.0037	0.006	0.013	0.0129	0.0039	0.005	0.0058	0.0015	0.0019	0.0055	0.028	0.0275	0.0277	0.0201	0.0254	0.0635	0.0438	0.0085	0.0177	0.0384	0.0738	0.0932	0.0272	0.0558	0.0435	0.0162	0.0299	0.073	0.0266	0.0167	0.0485	0.0527	0.095	0.1108	0.0596	0.0639	0.1518	0.0599	0.1374	0.1141	0.0384	0.1093	0.1421	0.0773	0.471	0.372	0.7698
Solyc04g014470	MYB-HB-like	0.0139	0.0032	0.0049	0.006	0.0075	0.0015	0.0073	0.0051	0	0.0008	0.0018	0.0086	0.023	0.0044	0.0036	0.0034	0.0122	0.0393	0.0173	0.0099	0.048	0.0396	0.0155	0.0601	0.0388	0.0166	0.0743	0.0585	0.0149	0.0487	0.0332	0.0417	0.044	0.0023	0	0	0	0.0018	0	0.0009	0.0001	0	0.0001	0.0009	0	0	0	0.0291
Solyc04g014530	AP2-EREBP	0.0012	0.0051	0.0017	0	0.0375	0.0336	0.0057	0.0013	0.001	0.004	0	0.0109	0.0141	0.0025	0.0642	0.0196	0.0018	0.0393	0.0027	0	0.0218	0.0216	0.0099	0.0287	0.0225	0.0073	0.0303	0.0267	0.0125	0.0509	0.0572	0.0488	0.0738	0.024	0.0454	0.0007	0.0002	0.0508	0.0003	0.062	0	0.0016	0.0011	0.0835	0.0023	0.0009	0	0
Solyc04g014540	C2H2	0.011	0.0038	0.0162	0.0588	0.0654	0.1038	0.1016	0.1507	0.1781	0.2417	0.2219	0.0539	0.0809	0.0537	0.1378	0.0741	0.306	0.3876	0.1107	0.0654	0.1467	0.1195	0.175	0.1043	0.0968	0.2316	0.091	0.0656	0.2082	0.1183	0.1129	0.1154	0.3005	0.0094	0.0139	0.0192	0.0177	0.0156	0.0432	0.0123	0.124	0.1129	0.2358	0.0119	0.0252	0.0093	0.0088	0.0138
Solyc04g014750	CCHC(Zn)	0.0527	0.0121	0.1083	0.0377	0.001	0.001	0.244	0.6995	0.38	0.4051	0.555	0.0119	0.0065	0.0056	0.0016	0.0013	0.0013	0.0011	0	0	0.0086	0.0031	0.0013	0.0055	0.0049	0	0.0128	0.009	0.0026	0.0042	0.0066	0.0042	0	0.1728	0.2277	0.1299	0.1206	0.1851	0.1055	0.1661	0.0649	0.1484	0.138	0.176	0.1037	0.1209	0.1241	0.0959
Solyc04g014830	GRAS	0.0037	0.0052	0.0005	0.0001	0.0423	0.0875	0.0448	0.0244	0.0635	0.0848	0.1083	0.0029	0.001	0.0054	0.0018	0.0042	0.0625	0.0037	0.0012	0	0.0034	0.0006	0.0029	0.0006	0.0003	0.0016	0.0011	0.001	0.0019	0.0076	0.0098	0.0113	0.0162	0.0017	0.0021	0.0124	0.0241	0.0027	0.0252	0.0049	0.0199	0.0207	0.0192	0.0034	0.0097	0.0034	0.0059	0.004
Solyc04g015060	Hap3/NF-YB	0.0327	0.0021	0.001	0.0024	0.0012	0.0165	0.2087	0.0119	0.0031	0	0	0	0	0	0	0	0	0	0	0	0	0	0.0006	0	0.001	0	0.0005	0.0006	0	0	0.001	0	0	0	0	0.0018	0.0009	0	0.0003	0	0.0007	0.0001	0.0005	0	0	0.0007	0	0
Solyc04g015170	FHA-SMAD	0.2449	0.2035	0.2439	0.2107	0.1188	0.1123	0.137	0.1283	0.1097	0.1522	0.1098	0.1153	0.1022	0.093	0.1903	0.1698	0.0895	0.104	0.1211	0.1373	0.0961	0.104	0.1109	0.1072	0.0997	0.1243	0.1036	0.1076	0.1204	0.1012	0.1007	0.1	0.1094	0.1609	0.207	0.1729	0.1883	0.1651	0.1908	0.1645	0.1836	0.1784	0.187	0.1828	0.1879	0.1871	0.1907	0.173
Solyc04g015280	PHD	0.1353	0.0938	0.2392	0.2149	0.1026	0.0659	0.0494	0.0318	0.0055	0.0061	0.0145	0.0642	0.0632	0.086	0.035	0.0332	0.0341	0.087	0.0709	0.084	0.0482	0.0957	0.0743	0.0437	0.0682	0.0583	0.044	0.0531	0.0558	0.0653	0.0536	0.0783	0.0953	0.2129	0.3287	0.1774	0.1559	0.2585	0.1652	0.2523	0.1799	0.1694	0.2126	0.2789	0.1723	0.4786	0.5349	0.4197
Solyc04g015290	MYB-HB-like	0.6849	0.6566	0.6763	0.5446	0.1292	0.1281	0.1539	0.195	0.1428	0.1934	0.1736	0.1035	0.1227	0.1012	0.08	0.0816	0.101	0.1377	0.134	0.1215	0.126	0.1191	0.1093	0.127	0.127	0.123	0.1365	0.1519	0.1205	0.1599	0.1667	0.2346	0.1763	0.2486	0.3977	0.3907	0.4228	0.313	0.414	0.3488	0.3865	0.444	0.4273	0.4181	0.4057	0.357	0.3397	0.3368
Solyc04g015360	C2C2-GATA	0.1854	0.5121	0.2219	0.1375	0.1768	0.0917	0.0624	0.1794	0.471	0.1835	0.3487	0.1041	0.087	0.106	0.0436	0.0737	0.6989	0.121	0.0581	0.0419	0.1874	0.3374	0.245	0.1946	0.2115	0.1432	0.1344	0.1675	0.2069	0.1259	0.1482	0.2164	0.1231	0.249	0.1818	0.0289	0.0158	0.0793	0.0164	0.0975	0.0179	0.0156	0.0088	0.0828	0.0105	0.0189	0.0181	0.0165
Solyc04g015500	B3-Domain	0.2283	0.2112	0.2908	0.1838	0.0673	0.1029	0.1791	0.2579	0.4618	0.9095	0.8187	0.0384	0.055	0.0461	0.0608	0.0686	0.1753	0.0972	0.0674	0.1011	0.0694	0.0538	0.0515	0.0612	0.0506	0.0664	0.0481	0.0613	0.0749	0.0633	0.102	0.0783	0.1167	0.1508	0.1625	0.1176	0.1153	0.2036	0.1289	0.1981	0.1215	0.1528	0.1327	0.1743	0.1268	0.0627	0.0588	0.0622
Solyc04g015570	C2H2	0.0222	0.0372	0.0168	0.0183	0.0263	0.0251	0.08	0.0603	0.054	0.0663	0.0397	0.0221	0.0224	0.0367	0.0258	0.0363	0.045	0.0421	0.0316	0.0319	0.041	0.0425	0.0245	0.0439	0.0455	0.0383	0.0433	0.0385	0.038	0.0397	0.0578	0.0339	0.0459	0.0249	0.0249	0.0208	0.0244	0.0292	0.0273	0.0232	0.0237	0.0239	0.0203	0.0346	0.0217	0.0143	0.0109	0.0095
Solyc04g015960	NAM	0.3501	0.2855	0.0726	0.0602	0.0197	0.0204	0.0336	0.0157	0.014	0.0065	0.0086	0.0031	0.0093	0.0063	0.0068	0.0102	0.0205	0.0299	0.0178	0.0152	0.0257	0.0295	0.0388	0.0295	0.0266	0.0277	0.0292	0.0241	0.0272	0.0266	0.042	0.0383	0.0255	0.02	0.0191	0.0091	0.0062	0.0126	0.0071	0.0139	0.0111	0.0084	0.0062	0.0196	0.0061	0.0121	0.0079	0.006
Solyc04g016000	HSF-type-DNA-binding	0.0068	0.0064	0.0093	0.0023	0.0009	0.0218	0.0047	0.0064	0.0276	0.0127	0.0034	0.0003	0.0024	0	0.0004	0	0.2102	0.1772	0.095	0.0341	0.2416	0.3196	0.4688	0.2394	0.4641	0.5462	0.1711	0.3658	0.4657	0.1869	0.1399	0.2409	0.2382	0.0087	0.0076	0.0003	0.0002	0.017	0.0005	0.0745	0.0011	0.0032	0.0013	0.0675	0.0041	0.0006	0.0007	0.0038
Solyc04g016370	SNF2	0.0818	0.0934	0.075	0.0591	0.0595	0.0389	0.0561	0.0731	0.0517	0.0455	0.053	0.0747	0.0617	0.0719	0.0242	0.0188	0.0556	0.0712	0.0668	0.0766	0.061	0.0606	0.071	0.0672	0.0612	0.0705	0.0548	0.0551	0.075	0.0587	0.0556	0.0521	0.0491	0.1047	0.086	0.0928	0.099	0.0903	0.1028	0.0877	0.1013	0.0898	0.0925	0.0874	0.0976	0.1783	0.1834	0.1259
Solyc04g016510	WD40-like	0.4533	0.5372	0.3393	0.3626	0.1471	0.1773	0.2046	0.1838	0.3623	0.5549	0.6041	0.1963	0.15	0.173	0.2957	0.2217	0.3065	0.1396	0.2584	0.2209	0.154	0.139	0.1647	0.1517	0.1259	0.1788	0.1618	0.1602	0.1999	0.1467	0.191	0.1656	0.1923	0.1851	0.211	0.5729	0.6188	0.1984	0.5993	0.1952	0.6695	0.7118	0.6577	0.2052	0.5976	0.3668	0.3696	0.3436
Solyc04g016530	SAP	0.063	0.07	0.0722	0.0715	0.0844	0.0642	0.0545	0.0702	0.0727	0.058	0.0816	0.1403	0.1464	0.1418	0.0569	0.0758	0.0403	0.0494	0.0969	0.1002	0.0483	0.0519	0.0538	0.0529	0.0442	0.0567	0.0547	0.048	0.0602	0.0495	0.0375	0.0418	0.0425	0.0715	0.0802	0.2829	0.2696	0.0735	0.253	0.0594	0.2871	0.2649	0.2784	0.0655	0.2974	0.2892	0.3114	0.2507
Solyc04g017710	C3H	0.3266	0.3904	0.1617	0.245	0.2193	0.2465	0.2363	0.2956	0.6536	0.9502	1.0586	0.4174	0.2634	0.4533	0.5994	0.5884	0.6661	0.3804	0.4151	0.7228	0.3061	0.2596	0.3051	0.2631	0.2619	0.3598	0.2365	0.2626	0.3842	0.3975	0.4654	0.4711	0.5906	0.2471	0.2726	0.5323	0.6081	0.2553	0.6655	0.2409	0.5979	0.6674	0.6739	0.2636	0.5924	0.245	0.2843	0.1411
Solyc04g024600	SET	0	0.0017	0	0.001	0	0	0	0	0.0017	0	0	0	0	0	0	0	0	0	0	0	0	0	0	0	0	0	0	0	0	0	0	0	0	0	0	0	0	0	0	0	0	0	0	0	0	0	0	0
Solyc04g025030	MADS-type1	0.0068	0	0.0005	0.0009	0	0	0	0	0	0	0	0	0	0	0	0	0	0	0	0	0	0	0	0	0	0	0	0	0	0	0	0	0	0	0	0	0	0	0	0	0	0	0	0	0	0	0.0019	0
Solyc04g025050	MADS-type1	0	0	0.0008	0	0	0	0	0	0	0	0	0	0	0	0	0	0	0	0	0	0	0	0	0	0	0	0	0	0	0	0	0	0	0	0	0	0	0	0	0	0	0	0	0	0	0	0	0
Solyc04g025110	MADS-type1	0.0089	0.0026	0	0	0	0	0	0	0	0.0024	0	0	0	0	0	0	0	0	0	0	0	0	0	0	0	0	0	0	0	0	0	0	0	0	0	0	0	0	0	0	0	0	0	0	0	0	0.001	0
Solyc04g025740	Homobox-WOX	0.0551	0.0105	0.0062	0.0011	0.0003	0.0002	0	0	0	0	0	0	0	0	0	0	0	0	0	0	0	0	0	0	0	0	0	0	0	0	0	0	0	0	0	0	0	0	0	0	0	0	0.0006	0	0	0	0	0
Solyc04g025760	NAM	0.0111	0.0301	0.0511	0.0018	0	0	0	0	0	0	0	0	0	0	0	0	0	0	0	0	0	0	0	0	0	0	0	0	0	0	0	0	0	0	0	0	0	0	0	0	0	0	0	0	0	0.0004	0	0
Solyc04g025930	ARID	0.009	0.0021	0.0037	0.0039	0.0089	0.0076	0.002	0.0075	0.0165	0.0318	0.0263	0	0	0	0	0	0	0	0	0	0	0	0	0.0007	0	0	0	0	0	0	0	0	0	0.0039	0.0038	0	0	0.0024	0	0.005	0	0	0	0	0	0.0243	0.0202	0.0159
Solyc04g028560	C2H2	0.082	0.0738	0.1118	0.0928	0.0261	0.0219	0.0423	0.048	0.0822	0.1161	0.1149	0.0392	0.0308	0.0347	0.011	0.013	0.064	0.0435	0.0406	0.0486	0.0388	0.0348	0.0364	0.0388	0.0315	0.0405	0.0309	0.0344	0.041	0.033	0.033	0.034	0.0316	0.052	0.0474	0.0543	0.0484	0.0586	0.0516	0.0554	0.0599	0.0555	0.06	0.0539	0.0549	0.1654	0.1351	0.1223
Solyc04g028580	JmjC	0.008	0.0058	0.0047	0.004	0.0219	0.0185	0.0059	0.0177	0.0126	0.0054	0.0201	0.0256	0.0298	0.0309	0.0102	0.0052	0.0134	0.038	0.0276	0.0355	0.0366	0.0237	0.0213	0.0292	0.0256	0.0255	0.0213	0.0197	0.0231	0.0489	0.0501	0.0523	0.0566	0.0027	0.0056	0.0325	0.0279	0.0036	0.0325	0.006	0.036	0.0352	0.0406	0.0044	0.0342	0.0696	0.0635	0.0578
Solyc04g040090	WD40-like	0.0368	0.0084	0.0002	0.0001	0.0001	0.0003	0.0006	0.0003	0.0005	0	0.0012	0.0018	0.0044	0.0012	0.0043	0.0023	0.0204	0.0299	0.0444	0.0315	0.0688	0.0619	0.043	0.0936	0.1245	0.0786	0.1199	0.1526	0.0665	0.0554	0.0594	0.0256	0.0087	0.0007	0	0	0.0003	0.0013	0	0.0003	0	0.0001	0.0001	0.0019	0	0	0	0
Solyc04g040220	ABTB	0.0033	0.0006	0.0007	0.0006	0.0029	0.0015	0.0051	0.0091	0.0026	0.0039	0.0092	0.037	0.0416	0.0421	0.0258	0.0223	0.0335	0.0491	0.0577	0.0277	0.013	0.0289	0.0147	0.0071	0.0277	0.0093	0.0073	0.0197	0.0164	0.0511	0.0523	0.0649	0.1984	0.0131	0.0206	0.081	0.1142	0.0204	0.1199	0.0256	0.1529	0.0353	0.2084	0.0225	0.1366	0.0344	0.0353	0.0553
Solyc04g045290	WD40-like	0.0004	0	0	0.0005	0	0	0	0	0	0	0	0	0	0	0	0	0	0	0	0	0	0	0	0	0	0	0	0	0	0	0	0	0	0	0	0	0	0	0	0	0	0	0	0	0	0.0008	0	0
Solyc04g045430	MYB	0.5491	0.4476	0.3639	0.2135	0.0989	0.1651	0.2397	0.1866	0.2588	0.4127	0.327	0.0649	0.0868	0.0652	0.1746	0.1796	0.205	0.139	0.1317	0.084	0.0985	0.0738	0.0721	0.075	0.0797	0.0888	0.075	0.0914	0.0819	0.1525	0.134	0.0971	0.1211	0.0872	0.0634	0.0461	0.0552	0.0872	0.0549	0.081	0.0658	0.0596	0.061	0.1021	0.052	0.0881	0.0929	0.1127
Solyc04g045560	SBP	0.024	0.0388	0.0499	0.0469	0.0286	0.0283	0.0126	0.0051	0.0026	0.0073	0.0041	0.0091	0.0093	0.0102	0.0049	0.0041	0.0114	0.0337	0.0239	0.0097	0.0146	0.0125	0.0131	0.0135	0.0093	0.014	0.0133	0.0181	0.0132	0.0827	0.0936	0.0802	0.0826	0.0069	0.01	0.0211	0.031	0.0172	0.0472	0.0276	0.0553	0.0693	0.0792	0.0205	0.0609	0.0591	0.0481	0.0413
Solyc04g047870	MADS-type1	0.0739	0.0406	0.0011	0.0012	0	0	0.0008	0	0	0.0016	0	0	0	0	0	0	0	0	0	0	0	0	0	0	0	0	0	0	0	0	0	0	0	0	0	0	0	0	0	0	0	0	0	0	0	0.0003	0.0007	0
Solyc04g049010	CCHC(Zn)	0.0516	0.0971	0.0529	0.0534	0.0962	0.106	0.0838	0.0918	0.1379	0.1246	0.253	0.1123	0.114	0.0861	0.0462	0.0526	0.2909	0.1398	0.1405	0.1446	0.1556	0.117	0.1416	0.1267	0.1193	0.1629	0.1136	0.1219	0.1758	0.1424	0.1343	0.1411	0.175	0.0444	0.0462	0.0826	0.0878	0.0506	0.0978	0.049	0.1	0.1216	0.11	0.0522	0.0961	0.1225	0.1199	0.09
Solyc04g049120	MYB-HB-like	0.1532	0.2097	0.2208	0.1497	0.1217	0.1051	0.1431	0.1998	0.1935	0.2055	0.4193	0.2294	0.2106	0.2165	0.0754	0.0978	0.2252	0.1935	0.2108	0.3003	0.2115	0.1967	0.2173	0.2002	0.2173	0.2333	0.1735	0.2117	0.2419	0.1398	0.1365	0.1272	0.1572	0.1461	0.1657	0.4081	0.4707	0.1934	0.4552	0.1821	0.4421	0.3921	0.4255	0.1389	0.4615	0.4422	0.4265	0.3287
Solyc04g049140	JmjC	0.2189	0.1747	0.211	0.2349	0.1648	0.0966	0.0813	0.0791	0.1134	0.1457	0.1997	0.0897	0.0934	0.0924	0.0183	0.0174	0.0868	0.0982	0.0954	0.1403	0.1215	0.1104	0.1588	0.1241	0.103	0.1559	0.1292	0.0945	0.1721	0.0956	0.0724	0.1489	0.0814	0.5608	0.6552	0.3004	0.2718	0.61	0.2875	0.5408	0.3019	0.3247	0.3213	0.4692	0.3491	0.9207	0.9047	0.9312
Solyc04g049470	Hap3/NF-YB	0.0005	0.0018	0.0007	0.0007	0.0002	0	0	0	0.0021	0.0026	0	0	0	0	0	0	0	0.0975	0	0	0	0	0	0	0	0	0	0	0	0	0	0	0	0	0	0	0	0.0015	0	0	0	0	0	0	0	0.001	0	0.0046
Solyc04g049670	C2C2-CO-like	0.3007	0.4657	0.6442	0.8954	0.9554	0.8162	0.3918	0.6174	0.5336	0.7305	0.6853	0.272	0.1878	0.5165	0.254	0.3025	0.7681	0.5828	0.015	0.6471	0.7688	0.7893	0.7005	0.7361	0.7548	0.6814	0.5763	0.6652	0.6244	0.4298	0.3764	0.1875	0.2907	0.296	0.3373	0.5789	0.6681	0.2433	0.7141	0.2376	0.6999	0.648	0.7226	0.2873	0.6597	0.5745	0.5916	0.5912
Solyc04g049710	LisH	0.1377	0.1096	0.1645	0.1709	0.1724	0.1744	0.2082	0.1504	0.2082	0.3383	0.2709	0.105	0.1155	0.1029	0.1161	0.1097	0.1646	0.1453	0.1515	0.1811	0.1329	0.1533	0.14	0.1386	0.1358	0.1378	0.1124	0.1269	0.1299	0.1452	0.1458	0.139	0.15	0.3927	0.4435	0.165	0.1695	0.4007	0.1849	0.3934	0.1702	0.2044	0.2009	0.4397	0.1864	0.6487	0.3596	0.6959
Solyc04g049740	MYB-HB-like	0.0403	0.0023	0.0003	0.001	0	0	0.0013	0	0	0	0	0	0	0	0	0	0	0	0	0	0	0	0	0	0	0	0	0	0	0	0	0	0	0	0	0	0	0	0	0	0	0	0	0	0	0	0	0
Solyc04g049800	AP2-EREBP	0.0011	0.0057	0.001	0.0026	0.0105	0.0218	0.0192	0.0066	0.0102	0.0007	0.002	0.601	0.5386	0.6145	0.1126	0.1163	0.0321	0.0268	0.1195	0.1054	0.0369	0.0422	0.0308	0.0317	0.041	0.0217	0.0142	0.0155	0.0183	0	0.0016	0	0.0026	0.1127	0.1196	0.0481	0.036	0.0629	0.0133	0.0353	0.0048	0.0031	0.0022	0.0182	0.0154	0.0188	0.0213	0.0203
Solyc04g049840	PHD	0.0478	0.0411	0.0374	0.0445	0.0604	0.0336	0.0771	0.141	0.0747	0.074	0.0772	0.1677	0.1629	0.1603	0.0516	0.0507	0.034	0.0357	0.084	0.0594	0.0289	0.0414	0.0362	0.0305	0.0373	0.0334	0.0289	0.0414	0.0345	0.0689	0.0566	0.0692	0.066	0.108	0.1009	0.1426	0.1351	0.1149	0.1362	0.1107	0.1306	0.1284	0.1267	0.1084	0.1336	0.1415	0.1109	0.1195
Solyc04g049910	Hap3/NF-YB	0.0384	0.068	0.0493	0.0459	0.0753	0.1115	0.1099	0.1286	0.1001	0.0562	0.1322	0.1068	0.0902	0.0948	0.1029	0.0886	0.1194	0.1519	0.1726	0.1158	0.0972	0.0976	0.0951	0.105	0.0972	0.123	0.1284	0.1159	0.1358	0.0957	0.0899	0.0953	0.122	0.0469	0.0501	0.1557	0.1684	0.0751	0.201	0.0631	0.1818	0.2202	0.1946	0.0405	0.1901	0.0994	0.1214	0.1041
Solyc04g050000	MYB-HB-like	0.0139	0.0078	0.0002	0.0002	0.0003	0	0.0008	0	0	0	0	0	0	0	0	0	0	0	0	0	0	0	0	0	0	0	0	0	0	0	0	0	0	0	0	0	0	0	0	0	0	0	0	0	0	0	0	0
Solyc04g050010	AS2-LOB	0.0061	0.0043	0.0048	0.0013	0.0002	0.0011	0.031	0.0019	0.0058	0.0019	0.0009	0.0526	0.0308	0.0359	0.0029	0.0058	0	0	0	0	0	0.002	0.0015	0.0021	0	0.0035	0.0045	0.0052	0	0.0066	0.0014	0.0013	0	0.0033	0	0.0008	0	0.0025	0.0004	0	0	0	0	0.0029	0.0011	0	0.0008	0
Solyc04g050080	MYB-HB-like	0	0.0008	0	0	0	0	0	0	0	0	0	0	0	0	0	0	0	0	0	0	0	0	0	0	0	0	0	0	0	0	0	0	0	0	0	0	0	0	0	0	0	0	0	0	0	0	0	0
Solyc04g050090	MYB-HB-like	0	0	0.0006	0	0	0	0	0	0	0	0	0	0	0	0	0	0	0	0	0	0	0	0	0	0	0	0	0	0	0	0	0	0	0	0	0	0	0	0	0	0	0	0	0	0	0	0	0
Solyc04g050100	MYB-HB-like	0.0009	0	0	0	0	0	0	0	0	0	0	0	0	0	0	0	0	0	0	0	0	0	0	0	0	0	0	0	0	0	0	0	0	0	0	0	0	0	0	0	0	0	0	0	0	0	0	0
Solyc04g050150	C2H2	0.0962	0.1547	0.135	0.1096	0.0554	0.0468	0.076	0.1801	0.1926	0.1957	0.2672	0.0907	0.0872	0.0717	0.0232	0.0229	0.1125	0.0694	0.0882	0.1195	0.0939	0.1008	0.1329	0.0867	0.1056	0.1306	0.0968	0.1203	0.1343	0.0525	0.0454	0.0493	0.0489	0.0628	0.0563	0.1584	0.1683	0.0655	0.1566	0.0609	0.1596	0.1522	0.1461	0.0681	0.1486	0.4298	0.448	0.3345
Solyc04g050210	WRKY	0.074	0.0321	0.0039	0.0014	0.0005	0.0013	0.0128	0	0	0	0	0	0	0	0	0	0	0	0	0	0	0	0	0	0	0	0	0	0	0	0	0	0	0	0	0	0	0	0	0	0	0	0	0	0	0	0	0
Solyc04g050720	PHD	0.0164	0.0256	0.0265	0.0213	0.0256	0.0209	0.0225	0.0267	0.0437	0.0326	0.0694	0.0232	0.0201	0.02	0.018	0.0163	0.0839	0.0195	0.0175	0.0214	0.0208	0.0162	0.0182	0.0153	0.02	0.021	0.0195	0.0181	0.0223	0.0212	0.0246	0.0277	0.0183	0.0099	0.0116	0.0564	0.0588	0.0108	0.0448	0.009	0.0549	0.0484	0.0529	0.0051	0.0585	0.023	0.0224	0.022
Solyc04g050750	AP2-EREBP	0.0003	0	0.0007	0.0002	0	0.0008	0.0263	0.724	2.0388	3.6921	1.2032	0	0	0	0	0	0	0	0	0	0.0008	0	0	0	0	0	0	0	0	0	0	0	0	0	0	0	0	0	0	0	0	0	0	0	0	0	0	0
Solyc04g050960	MYB-HB-like	0.0458	0.0361	0.062	0.0801	0.0733	0.0607	0.1155	0.128	0.1691	0.194	0.1683	0.0846	0.0918	0.0729	0.0614	0.0551	0.1074	0.0596	0.0459	0.0558	0.0632	0.046	0.0375	0.0537	0.0339	0.0371	0.0327	0.0303	0.0424	0.0378	0.044	0.0427	0.0536	0.1007	0.1205	0.2354	0.2528	0.1085	0.2206	0.1127	0.1915	0.43	0.2207	0.1296	0.2762	0.3366	0.3162	0.3023
Solyc04g051360	AP2-EREBP	0.0029	0.0122	0.0086	0.01	0.0001	0.0034	0.0062	0.0067	0.0075	0.0219	0.0034	0	0.001	0	0.0107	0.0043	0.0012	0.001	0.0008	0	0.0034	0.0122	0.0579	0.0154	0.0571	0.0709	0.0437	0.0824	0.0579	0	0.0007	0	0.0013	0	0.0005	0.0001	0	0.0029	0	0.0189	0	0.0002	0	0.0021	0	0	0	0.0004
Solyc04g051540	WRKY	0.0078	0.0015	0.0035	0.0052	0.0042	0.0011	0.0047	0.0089	0.0034	0.0066	0.0063	0.0161	0.0204	0.0084	0.0017	0.0024	0.016	0.0175	0.0015	0	0.0125	0.0129	0.0111	0.0089	0.0101	0.0071	0.0045	0.006	0.0053	0.0094	0.0083	0.0428	0.0953	0.0509	0.1064	0.0921	0.0771	0.0556	0.1028	0.0645	0.1742	0.1074	0.1207	0.0535	0.1423	0.4415	0.4254	0.3856
Solyc04g051690	WRKY	0.0097	0.0023	0.0021	0.0011	0.0004	0.0134	0.0054	0.0006	0.0228	0.0115	0.0067	0	0	0	0	0	0.1686	0.0238	0.0123	0.0102	0.0302	0.0248	0.0613	0.024	0.0346	0.0533	0.023	0.0535	0.074	0.0993	0.1231	0.1696	0.0988	0	0	0	0	0	0	0	0	0	0	0	0.0001	0.0014	0	0.0008
Solyc04g053070	GRF	0.0085	0.0041	0.0003	0.001	0	0.0004	0.008	0	0.0044	0.0057	0.0027	0	0	0	0	0	0	0	0	0	0	0	0	0	0	0	0	0	0	0	0	0	0	0	0	0	0	0	0	0	0	0	0	0	0	0.0015	0	0.0178
Solyc04g053140	TCoAp15	0.0148	0.0006	0.0012	0.0007	0	0	0	0.0013	0	0	0	0	0	0	0	0	0.0058	0.0005	0	0	0.0006	0	0.005	0.0005	0.0005	0.0019	0.0005	0.0013	0.0039	0.0019	0.001	0.0066	0.004	0	0	0	0	0	0	0	0	0	0	0	0	0	0.0005	0
Solyc04g054140	C2H2	0.1226	0.1297	0.0755	0.0657	0.0794	0.0817	0.103	0.105	0.1174	0.1044	0.1187	0.1122	0.0967	0.0881	0.0398	0.0381	0.1139	0.1197	0.1315	0.1672	0.135	0.1365	0.1385	0.1334	0.1416	0.1435	0.0971	0.1286	0.1343	0.0908	0.0775	0.0786	0.081	0.0536	0.0616	0.097	0.111	0.0613	0.1043	0.0635	0.1088	0.108	0.1232	0.0559	0.1226	0.1828	0.1903	0.1674
Solyc04g054150	Hap3/NF-YB	0.0017	0.0009	0.0013	0.0002	0.0107	0.0069	0.0008	0.0017	0.0013	0	0	0.0189	0.0411	0.0095	0	0.0014	0.05	0.0282	0.0063	0.0066	0.0239	0.0238	0.0242	0.0405	0.0214	0.0144	0.0105	0.0214	0.0099	0.0677	0.0559	0.0142	0.0025	0.0042	0.0031	0	0	0	0	0.0021	0	0	0	0	0	0	0	0
Solyc04g054320	bZIP	0.016	0.0216	0.0414	0.0565	0.0412	0.0567	0.05	0.0463	0.0544	0.0715	0.0736	0.1063	0.1251	0.1234	0.066	0.1056	0.9691	0.7103	0.8905	0.3753	0.8294	0.2854	0.2522	0.7228	0.2772	0.2512	0.3607	0.1998	0.2259	0.6904	0.5986	0.3548	0.3266	0.1241	0.0995	0.0491	0.0513	0.0794	0.0477	0.0745	0.0347	0.0341	0.0289	0.0815	0.035	0.057	0.0557	0.0456
[truncated: 1,982 more rows]
[truncated: 194 more columns]

## Sheet: significant correlations
MATE transporter	regulator gene	family	Spearman's rho			CORRELATIONS	rho >=0.8	rho <=-0.8
[truncated: 86 more rows]
